# Supplementary material for: Proteomes of Uropathogenic Escherichia coli Growing in Human Urine and in J82 Urinary Bladder Cells
Source: Proteomes. 2022 May 5;10(2):15. doi: 10.3390/proteomes10020015 (PMC9149909; doi:10.3390/proteomes10020015)
Supplement: Supplementary file 1 [file proteomes-10-00015-s001.zip]

Archive with 10 entries (9 files):
- Supplementary Files second revision/Supplementary File S1_TMT internsities.xlsx
- Supplementary Files second revision/Supplementary File S2_Protein regulation_rev1.xlsx
- Supplementary Files second revision/Supplementary File S3_Enrichement String.xlsx
- Supplementary Files second revision/Supplementary Files 4_CSV files from Strain analysis/
- Supplementary Files second revision/Supplementary Files 4_CSV files from Strain analysis/String IntracellVsMops Down_vector_graphic.svg
- Supplementary Files second revision/Supplementary Files 4_CSV files from Strain analysis/String IntracellVsMops Up_vector_graphic.svg
- Supplementary Files second revision/Supplementary Files 4_CSV files from Strain analysis/String IntracellVsUrine Down_vector_graphic.svg
- Supplementary Files second revision/Supplementary Files 4_CSV files from Strain analysis/String IntracellVsUrine Up_vector_graphic.svg
- Supplementary Files second revision/Supplementary Files 4_CSV files from Strain analysis/String UrineVsMops Down_vector_graphic.svg
- Supplementary Files second revision/Supplementary Files 4_CSV files from Strain analysis/String UrineVsMops Up_vector_graphic.svg
