# Supplementary material for: Proteomes of Uropathogenic Escherichia coli Growing in Human Urine and in J82 Urinary Bladder Cells
Source: Proteomes. 2022 May 5;10(2):15. doi: 10.3390/proteomes10020015 (PMC9149909; doi:10.3390/proteomes10020015)
Supplement: Supplementary file 1 [file proteomes-10-00015-s001.zip › Supplementary Files second revision/Supplementary File S2_Protein regulation_rev1.xlsx]

## Sheet: ReadMe
Numbers in general	All numbers in these sheets are fold changes of protein expressions from two conditions.
	The conditions are proteins from UTI89 growing in urine, in MOPS or in J82 bladder cells.
	The fold changes were calculated from averaged protein ratios of three replicates from each sample condition.
Table S1	Regulated proteins in UTI89 grown in urine and in J82 bladder cells compared to growth in MOPS.
	All numbers are fold change.
Table S2	Regulated proteins in UTI89 grown in J82 bladder cells compared to growth in urine.
	All numbers are fold change.
Table S3.	The 25 most upregulated and the 25 most down-regulated proteins in the datasets UTI Urine/Mops, J32/Mops and J32/Urine. Protein name, gene name and attenuation scores are shown.
	Attenuation scores are from references #48 and #49 in the main article:							Shea, A.E., Marzoa, J., Himpsl, S.D., Smith, S.N., Zhao, L., Tran, L., Mobley, H.L.T. Escherichia coli CFT073 fitness factors during urinary tract infection: Identification using an ordered transposon library. Appl Environ Microbiol 2020, 86, e00691-20
								García, V., Grønnemose, R.B., Torres-Puig, S., Kudirkiene, E., Piantelli, M., Ahmed, S., Andersen, T.E., Møller-Jensen, J., Olsen, J.E., Herrero-Fresno, A. Genome-wide analysis of fitness-factors in uropathogenic Escherichia coli during growth in laboratory media and during urinary tract infections. Microb Genom 2021, 7: 000719.
For the sake of overview, proteins with an average Fold change above 2.0 have been highlighted in Grey
For the same of overview, proteins with an average Fold Change below 0.5 have been highlighed in Red

## Sheet: Table S1
Table S1	Protein regulation in UTI89 grown in urine and in J82 bladder cells compared to growth in MOPS (FC).
Grye color indicates proteins with FC > 2.0
Reddish color indicates proteins with FC< 0.5
			Fold Changes
Description	Gene Name	Protein Accession	Urine / MOPS	Bladder cells / MOPS
ABC transporter arginine-binding protein 1 OS=Escherichia coli (strain K12) GN=artJ PE=1 SV=2 - [ARTJ_ECOLI]|Arginine-binding periplasmic protein 2 OS=Escherichia coli (strain UTI89 / UPEC) GN=artJ PE=3 SV=1 - [Q1RE65_ECOUT]	artJ	Q1RE65	20.9163	2.69174
Pseudouridine-5'-phosphate glycosidase OS=Escherichia coli (strain UTI89 / UPEC) GN=yeiN PE=3 SV=1 - [Q1R9Q7_ECOUT]	yeiN	Q1R9Q7	19.2516	2.50858
Argininosuccinate synthase OS=Escherichia coli (strain UTI89 / UPEC) GN=argG PE=3 SV=1 - [ASSY_ECOUT]|Argininosuccinate synthase OS=Escherichia coli O45:K1 (strain S88 / ExPEC) GN=argG PE=3 SV=1 - [ASSY_ECO45]	argG	Q1R6G5;B7MB92	16.8713	2.94383
N-acetylneuraminate lyase OS=Escherichia coli (strain UTI89 / UPEC) GN=nanA PE=3 SV=1 - [NANA_ECOUT]|N-acetylneuraminate lyase OS=Escherichia coli O139:H28 (strain E24377A / ETEC) GN=nanA PE=3 SV=1 - [NANA_ECO24]|N-acetylneuraminate lyase OS=Enterobacter sp. (strain 638) GN=nanA PE=3 SV=1 - [NANA_ENT38]	nanA	Q1R6B5;A7ZSB8	15.4366	2.67029
Beta-glucuronidase OS=Escherichia coli (strain K12) GN=uidA PE=1 SV=2 - [BGLR_ECOLI]|Beta-glucuronidase OS=Escherichia coli (strain UTI89 / UPEC) GN=uidA PE=3 SV=1 - [Q1RBI1_ECOUT]	uidA	Q1RBI1	15.062	3.38532
2,3-dihydro-2,3-dihydroxybenzoate synthetase, isochroismatase OS=Escherichia coli (strain UTI89 / UPEC) GN=entB PE=1 SV=1 - [Q1REW7_ECOUT]|Enterobactin synthase component B OS=Escherichia coli O157:H7 GN=entB PE=3 SV=1 - [ENTB_ECO57]	entB	Q1REW7;P0ADI5	14.0255	4.51022
Sorbitol-6-phosphate 2-dehydrogenase OS=Escherichia coli (strain K12) GN=srlD PE=1 SV=2 - [SRLD_ECOLI]	srlD	P05707	13.6611	3.82572
5-methyltetrahydropteroyltriglutamate--homocysteine methyltransferase OS=Escherichia coli (strain UTI89 / UPEC) GN=metE PE=3 SV=1 - [METE_ECOUT]|5-methyltetrahydropteroyltriglutamate--homocysteine methyltransferase OS=Escherichia coli O45:K1 (strain S88 / ExPEC) GN=metE PE=3 SV=1 - [METE_ECO45]	metE	Q1R4A4;B7MH94	13.6516	2.68915
Ferrienterobactin receptor OS=Escherichia coli (strain UTI89 / UPEC) GN=fepA PE=3 SV=1 - [Q1REY0_ECOUT]	fepA	Q1REY0	12.5736	4.47513
3-isopropylmalate dehydratase small subunit OS=Escherichia coli (strain UTI89 / UPEC) GN=leuD PE=3 SV=1 - [LEUD_ECOUT]|3-isopropylmalate dehydratase small subunit OS=Escherichia coli O45:K1 (strain S88 / ExPEC) GN=leuD PE=3 SV=1 - [LEUD_ECO45]	leuD	Q1RGC6;B7MAJ6	11.9635	2.07355
Uncharacterized protein OS=Escherichia coli (strain UTI89 / UPEC) GN=chuY PE=4 SV=1 - [Q1R599_ECOUT]	chuY	Q1R599	11.936	7.31062
Acetylglutamate kinase OS=Escherichia coli (strain UTI89 / UPEC) GN=argB PE=3 SV=2 - [ARGB_ECOUT]|Acetylglutamate kinase OS=Escherichia coli O157:H7 GN=argB PE=3 SV=1 - [ARGB_ECO57]	argB	Q1R3V2;P0A6C9	11.5173	3.27385
3-isopropylmalate dehydratase large subunit OS=Escherichia coli (strain UTI89 / UPEC) GN=leuC PE=3 SV=1 - [LEUC_ECOUT]|3-isopropylmalate dehydratase large subunit OS=Escherichia coli O45:K1 (strain S88 / ExPEC) GN=leuC PE=3 SV=1 - [LEUC_ECO45]	leuC	Q1RGC5;B7MAJ7	11.2956	1.80472
Ornithine carbamoyltransferase OS=Escherichia coli (strain UTI89 / UPEC) GN=argI PE=3 SV=1 - [Q1R300_ECOUT]|Ornithine carbamoyltransferase OS=Escherichia coli O6:H1 (strain CFT073 / ATCC 700928 / UPEC) GN=argI PE=3 SV=3 - [OTC_ECOL6]	argI	Q1R300;Q8FAD6	11.2284	3.06096
PTS system mannitol-specific EIICBA component OS=Escherichia coli (strain K12) GN=mtlA PE=1 SV=1 - [PTM3C_ECOLI]|Mannitol-specific PTS system enzyme IIABC components OS=Escherichia coli (strain UTI89 / UPEC) GN=mtlA PE=4 SV=1 - [Q1R4Z9_ECOUT]	mtlA	Q1R4Z9	10.7627	2.07508
Altronate oxidoreductase OS=Escherichia coli (strain UTI89 / UPEC) GN=uxaB PE=3 SV=1 - [UXAB_ECOUT]|Altronate oxidoreductase OS=Escherichia coli O127:H6 (strain E2348/69 / EPEC) GN=uxaB PE=3 SV=1 - [UXAB_ECO27]	uxaB	Q1RBP6;B7URP8	10.1725	1.91635
Enterobactin biosynthesis protein YbdZ OS=Escherichia coli (strain K12) GN=ybdZ PE=1 SV=1 - [YBDZ_ECOLI]	ybdZ	P18393	9.93798	5.04016
PTS system glucitol/sorbitol-specific EIIB component OS=Escherichia coli (strain K12) GN=srlE PE=1 SV=1 - [PTHB_ECOLI]	srlE	P56580	9.80178	2.19084
Argininosuccinate lyase OS=Escherichia coli (strain UTI89 / UPEC) GN=argH PE=3 SV=1 - [ARLY_ECOUT]|Argininosuccinate lyase OS=Escherichia coli O45:K1 (strain S88 / ExPEC) GN=argH PE=3 SV=1 - [ARLY_ECO45]	argH	Q1R3V1;B7MI96	9.59978	3.10223
2-isopropylmalate synthase OS=Escherichia coli (strain UTI89 / UPEC) GN=leuA PE=3 SV=1 - [LEU1_ECOUT]|2-isopropylmalate synthase OS=Escherichia coli O139:H28 (strain E24377A / ETEC) GN=leuA PE=3 SV=1 - [LEU1_ECO24]	leuA	Q1RGC3;A7ZHG6	9.22205	2.47936
Acetylornithine/succinyldiaminopimelate aminotransferase OS=Escherichia coli (strain K12) GN=argD PE=1 SV=4 - [ARGD_ECOLI]|Acetylornithine/succinyldiaminopimelate aminotransferase OS=Escherichia coli O6:H1 (strain CFT073 / ATCC 700928 / UPEC) GN=argD PE=3 SV=2 - [ARGD_ECOL6]|Acetylornithine/succinyldiaminopimelate aminotransferase OS=Escherichia coli (strain UTI89 / UPEC) GN=argD PE=3 SV=1 - [Q1R…	argD	Q1R5S3	8.76782	2.64643
Formate dehydrogenase-O major subunit OS=Escherichia coli (strain K12) GN=fdoG PE=1 SV=5 - [FDOG_ECOLI]	fdoG	P32176	8.6967	2.19207
Membrane-associated protein UidC OS=Escherichia coli (strain K12) GN=uidC PE=1 SV=3 - [UIDC_ECOLI]|Membrane-associated protein UidC OS=Escherichia coli (strain UTI89 / UPEC) GN=uidC PE=4 SV=1 - [Q1RBI3_ECOUT]	uidC	Q1RBI3	8.27736	2.79609
Colicin I receptor OS=Escherichia coli (strain UTI89 / UPEC) GN=cirA PE=3 SV=1 - [Q1R9R7_ECOUT]	cirA	Q1R9R7;P17315	8.22006	5.92935
3-isopropylmalate dehydrogenase OS=Escherichia coli O6:H1 (strain CFT073 / ATCC 700928 / UPEC) GN=leuB PE=3 SV=3 - [LEU3_ECOL6]	leuB	Q8FL76;Q1RGC4	8.18913	1.95835
Formate dehydrogenase-O, iron-sulfur subunit OS=Escherichia coli (strain UTI89 / UPEC) GN=fdoH PE=4 SV=1 - [Q1R422_ECOUT]|Formate dehydrogenase-O iron-sulfur subunit OS=Escherichia coli O6:H1 (strain CFT073 / ATCC 700928 / UPEC) GN=fdoH PE=3 SV=1 - [FDOH_ECOL6]	fdoH	Q1R422;P0AAJ6	8.06183	2.41058
Xylose isomerase OS=Escherichia coli (strain UTI89 / UPEC) GN=xylA PE=3 SV=1 - [Q1R530_ECOUT]	xylA	Q1R530	8.04091	2.64803
Ketol-acid reductoisomerase (NADP(+)) OS=Escherichia coli (strain UTI89 / UPEC) GN=ilvC PE=3 SV=2 - [ILVC_ECOUT]|Ketol-acid reductoisomerase (NADP(+)) OS=Escherichia coli O127:H6 (strain E2348/69 / EPEC) GN=ilvC PE=3 SV=1 - [ILVC_ECO27]|Ketol-acid reductoisomerase (NADP(+)) OS=Pectobacterium carotovorum subsp. carotovorum (strain PC1) GN=ilvC PE=3 SV=1 - [ILVC_PECCP]	ilvC	Q1R4G3;B7UMN1	7.94699	1.72851
L-arabinose isomerase OS=Escherichia coli (strain UTI89 / UPEC) GN=araA PE=3 SV=1 - [ARAA_ECOUT]|L-arabinose isomerase OS=Escherichia coli O139:H28 (strain E24377A / ETEC) GN=araA PE=3 SV=1 - [ARAA_ECO24]	araA	Q1RGD7;A7ZHF3	7.59367	2.13464
L-arabinose-binding periplasmic protein OS=Escherichia coli (strain UTI89 / UPEC) GN=araF PE=4 SV=1 - [Q1RAN7_ECOUT]	araF	Q1RAN7	7.55743	1.64052
Enterobactin synthetase component E OS=Escherichia coli (strain UTI89 / UPEC) GN=entE PE=4 SV=1 - [Q1REW8_ECOUT]	entE	Q1REW8	7.44741	3.70022
Hypothetical aldolase class II protein YgbL OS=Escherichia coli (strain UTI89 / UPEC) GN=ygbL PE=4 SV=1 - [Q1R7V8_ECOUT]	ygbL	Q1R7V8	7.06878	2.83701
Acetolactate synthase OS=Escherichia coli (strain UTI89 / UPEC) GN=ilvB PE=3 SV=1 - [Q1R4R0_ECOUT]	ilvB	Q1R4R0	7.06825	1.81549
Ribulokinase OS=Escherichia coli (strain UTI89 / UPEC) GN=araB PE=3 SV=1 - [ARAB_ECOUT]|Ribulokinase OS=Escherichia coli O45:K1 (strain S88 / ExPEC) GN=araB PE=3 SV=1 - [ARAB_ECO45]	araB	Q1RGD6;B7MAI6	7.03565	3.23481
Uncharacterized oxidoreductase YgbJ OS=Escherichia coli (strain K12) GN=ygbJ PE=3 SV=1 - [YGBJ_ECOLI]|Hypothetical oxidoreductase YgbJ OS=Escherichia coli (strain UTI89 / UPEC) GN=ygbJ PE=4 SV=1 - [Q1R7W0_ECOUT]	ygbJ	Q1R7W0	6.66	2.43131
Mannitol-1-phosphate 5-dehydrogenase OS=Escherichia coli (strain UTI89 / UPEC) GN=mtlD PE=3 SV=1 - [Q1R4Z8_ECOUT]|Mannitol-1-phosphate 5-dehydrogenase OS=Salmonella agona (strain SL483) GN=mtlD PE=3 SV=1 - [MTLD_SALA4]	mtlD	Q1R4Z8;B7MFG0	6.60228	1.71548
Putative hydroxypyruvate isomerase YgbM OS=Escherichia coli (strain K12) GN=ygbM PE=1 SV=1 - [YGBM_ECOLI]|Hydroxypyruvate isomerase OS=Escherichia coli (strain UTI89 / UPEC) GN=ygbM PE=3 SV=1 - [Q1R7V7_ECOUT]	ygbM	Q1R7V7	6.55063	2.51564
Acetylornithine deacetylase OS=Escherichia coli O45:K1 (strain S88 / ExPEC) GN=argE PE=3 SV=1 - [ARGE_ECO45]	argE	B7MI93	6.54996	2.79079
Iron uptake system component EfeO OS=Escherichia coli (strain UTI89 / UPEC) GN=efeO PE=3 SV=1 - [EFEO_ECOUT]|Iron uptake system component EfeO OS=Escherichia coli O1:K1 / APEC GN=efeO PE=3 SV=1 - [EFEO_ECOK1]	efeO	Q1RDJ9;A1A9S2	6.4694	1.38671
Putative N-acetylmannosamine-6-phosphate 2-epimerase OS=Escherichia coli O139:H28 (strain E24377A / ETEC) GN=nanE PE=3 SV=1 - [NANE_ECO24]	nanE	A7ZSB6	6.43774	1.64588
N-acetyl-gamma-glutamyl-phosphate reductase OS=Escherichia coli (strain UTI89 / UPEC) GN=argC PE=3 SV=1 - [Q1R3V3_ECOUT]	argC	Q1R3V3	6.35682	2.079
Putative heme/hemoglobin transport protein OS=Escherichia coli (strain UTI89 / UPEC) GN=chuS PE=4 SV=1 - [Q1R5A8_ECOUT]	chuS	Q1R5A8	6.19389	2.98692
Tryptophan synthase alpha chain OS=Escherichia coli (strain UTI89 / UPEC) GN=trpA PE=3 SV=1 - [TRPA_ECOUT]|Tryptophan synthase alpha chain OS=Escherichia coli O45:K1 (strain S88 / ExPEC) GN=trpA PE=3 SV=1 - [TRPA_ECO45]	trpA	Q1RCA7;B7ML76;B2U0F1	6.18234	1.9768
Uncharacterized protein YncE OS=Escherichia coli O157:H7 GN=yncE PE=3 SV=1 - [YNCE_ECO57]|Uncharacterized protein OS=Escherichia coli (strain UTI89 / UPEC) GN=yncE PE=4 SV=1 - [Q1RBW5_ECOUT]	yncE	Q1RBW5	6.1043	2.53859
Nitrogen regulatory protein P-II 2 OS=Escherichia coli (strain UTI89 / UPEC) GN=glnK PE=3 SV=1 - [Q1RF85_ECOUT]|Nitrogen regulatory protein P-II 2 OS=Escherichia coli O157:H7 GN=glnK PE=3 SV=1 - [GLNK_ECO57]	glnK	Q1RF85;P0AC57	6.04668	2.0295
FMN-dependent NADH-azoreductase OS=Escherichia coli (strain UTI89 / UPEC) GN=azoR PE=3 SV=1 - [AZOR_ECOUT]|FMN-dependent NADH-azoreductase OS=Escherichia coli O139:H28 (strain E24377A / ETEC) GN=azoR PE=3 SV=1 - [AZOR_ECO24]	azoR	Q1RC02;A7ZLK8	6.04397	2.05658
Leucine-specific binding protein OS=Escherichia coli (strain UTI89 / UPEC) GN=livK PE=4 SV=1 - [Q1R5H0_ECOUT]	livK	Q1R5H0	5.9228	1.88146
Isochorismate synthase EntC OS=Escherichia coli O157:H7 GN=entC PE=3 SV=1 - [ENTC_ECO57]	entC	P0AEJ3	5.87393	3.50774
Putative exported protein OS=Escherichia coli (strain UTI89 / UPEC) GN=UTI89_P011 PE=4 SV=1 - [Q1R227_ECOUT]	UTI89_P011	Q1R227	5.84005	2.75882
Hypothetical oxidoreductase YbdH OS=Escherichia coli (strain UTI89 / UPEC) GN=ybdH PE=4 SV=1 - [Q1REW2_ECOUT]	ybdH	Q1REW2	5.83784	2.22169
Uncharacterized protein OS=Escherichia coli (strain UTI89 / UPEC) GN=chuX PE=4 SV=1 - [Q1R5A0_ECOUT]	chuX	Q1R5A0	5.78129	2.09568
5-keto-D-gluconate 5-reductase OS=Escherichia coli (strain UTI89 / UPEC) GN=idnO PE=3 SV=1 - [Q1R2Y7_ECOUT]|Gluconate 5-dehydrogenase OS=Escherichia coli O6:H1 (strain CFT073 / ATCC 700928 / UPEC) GN=idnO PE=3 SV=1 - [IDNO_ECOL6]	idnO	Q1R2Y7;P0A9Q0	5.70968	1.63978
Periplasmic dipeptide transport protein OS=Escherichia coli (strain UTI89 / UPEC) GN=dppA PE=4 SV=1 - [Q1R553_ECOUT]	dppA	Q1R553	5.63679	1.43421
Thermoresistant gluconokinase OS=Escherichia coli (strain K12) GN=gntK PE=1 SV=4 - [GNTK_ECOLI]	gntK	P46859	5.56663	1.9636
Glutamate synthase small subunit OS=Escherichia coli (strain UTI89 / UPEC) GN=gltD PE=4 SV=1 - [Q1R6C0_ECOUT]	gltD	Q1R6C0	5.46112	2.20185
High-affinity branched-chain amino acid transport ATP-binding protein LivF OS=Escherichia coli (strain K12) GN=livF PE=1 SV=2 - [LIVF_ECOLI]	livF	P22731	5.43803	2.13826
Enterobactin synthetase component F OS=Escherichia coli (strain UTI89 / UPEC) GN=entF PE=4 SV=1 - [Q1REX6_ECOUT]	entF	Q1REX6	5.41093	2.97624
Carbamoyl-phosphate synthase small chain OS=Escherichia coli (strain UTI89 / UPEC) GN=carA PE=3 SV=1 - [Q1RGG8_ECOUT]	carA	Q1RGG8	5.4073	2.33942
Uncharacterized protein OS=Escherichia coli (strain UTI89 / UPEC) GN=UTI89_P017 PE=4 SV=1 - [Q1R221_ECOUT]	UTI89_P017	Q1R221	5.38548	3.19585
Tryptophan synthase beta chain OS=Salmonella arizonae (strain ATCC BAA-731 / CDC346-86 / RSK2980) GN=trpB PE=3 SV=1 - [TRPB_SALAR]|DNA-binding protein HU-beta, NS1 (HU-1) OS=Escherichia coli (strain UTI89 / UPEC) GN=hupB PE=3 SV=1 - [Q1RF95_ECOUT]|DNA-binding protein HU-beta OS=Escherichia coli O157:H7 GN=hupB PE=3 SV=1 - [DBHB_ECO57]|DNA-binding protein HU-beta OS=Serratia marcescens GN=hupB PE=…	trpB	Q1RF95;P0ACF6;Q1RCA6;B7ML77	5.34671	1.739
N-acetylgalactosamine-specific phosphotransferase enzyme IIB component 2 OS=Escherichia coli (strain K12) GN=agaV PE=3 SV=1 - [PTPB2_ECOLI]|N-acetylgalactosamine-specific PTS system enzyme IIB component OS=Escherichia coli (strain UTI89 / UPEC) GN=agaV PE=4 SV=1 - [Q1R6K6_ECOUT]	agaV	Q1R6K6	5.2902	2.24381
Methylated-DNA--protein-cysteine methyltransferase OS=Escherichia coli (strain UTI89 / UPEC) GN=ogt PE=3 SV=1 - [Q1RC30_ECOUT]|Methylated-DNA--protein-cysteine methyltransferase OS=Escherichia coli (strain K12) GN=ogt PE=1 SV=1 - [OGT_ECOLI]	ogt	Q1RC30;P0AFH0	5.24993	1.43093
Glutamate/aspartate periplasmic binding protein OS=Escherichia coli (strain UTI89 / UPEC) GN=ybeJ PE=4 SV=1 - [Q1RER3_ECOUT]	ybeJ	Q1RER3	5.23877	1.43821
Dihydroxy-acid dehydratase OS=Escherichia coli (strain UTI89 / UPEC) GN=ilvD PE=3 SV=1 - [ILVD_ECOUT]|Dihydroxy-acid dehydratase OS=Escherichia coli O1:K1 / APEC GN=ilvD PE=3 SV=1 - [ILVD_ECOK1]	ilvD	Q1R4G6;A1AHU3;Q7MYJ5	5.23377	1.22553
Hexuronate transporter OS=Escherichia coli (strain UTI89 / UPEC) GN=exuT PE=4 SV=1 - [Q1R6N7_ECOUT]	exuT	Q1R6N7	5.22896	0.785443
Anthranilate phosphoribosyltransferase OS=Escherichia coli (strain UTI89 / UPEC) GN=trpD PE=3 SV=1 - [Q1RCA4_ECOUT]	trpD	Q1RCA4	5.19905	2.12447
Histidine-binding periplasmic protein of high-affinity histidine transport system OS=Escherichia coli (strain UTI89 / UPEC) GN=hisJ PE=3 SV=1 - [Q1R9A4_ECOUT]	hisJ	Q1R9A4	5.17771	1.84227
Adhesin/virulence factor Hek OS=Escherichia coli (strain UTI89 / UPEC) GN=hek PE=4 SV=1 - [Q1R2X9_ECOUT]	hek	Q1R2X9	5.13034	2.83543
D-mannonate oxidoreductase OS=Escherichia coli (strain K12) GN=uxuB PE=3 SV=1 - [UXUB_ECOLI]|D-mannonate oxidoreductase OS=Escherichia coli (strain UTI89 / UPEC) GN=uxuB PE=3 SV=1 - [Q1R2J2_ECOUT]	uxuB	Q1R2J2;P39160	5.08398	1.69437
Alkyl hydroperoxide reductase AhpD OS=Escherichia coli (strain UTI89 / UPEC) GN=UTI89_C3031 PE=3 SV=1 - [Q1R827_ECOUT]	UTI89_C3031	Q1R827	5.03518	1.81416
5,10-methylenetetrahydrofolate reductase OS=Escherichia coli (strain K12) GN=metF PE=1 SV=1 - [METF_ECOLI]|Methylenetetrahydrofolate reductase OS=Escherichia coli (strain UTI89 / UPEC) GN=metF PE=3 SV=1 - [Q1R3X1_ECOUT]	metF	Q1R3X1	4.96422	2.1284
Glutamate synthase [NADPH] large chain OS=Escherichia coli (strain K12) GN=gltB PE=1 SV=3 - [GLTB_ECOLI]|Glutamate synthase [NADPH] large chain OS=Escherichia coli (strain UTI89 / UPEC) GN=gltB PE=4 SV=1 - [Q1R6C1_ECOUT]	gltB	Q1R6C1	4.90096	2.24156
tRNA-binding protein YgjH OS=Escherichia coli (strain K12) GN=ygjH PE=1 SV=1 - [YGJH_ECOLI]	ygjH	P42589	4.8871	2.03689
2,3-dihydro-2,3-dihydroxybenzoate OS=Escherichia coli (strain UTI89 / UPEC) GN=entA PE=4 SV=1 - [Q1REW6_ECOUT]	entA	Q1REW6;P15047	4.84875	2.22298
5-hydroxyisourate hydrolase OS=Escherichia coli (strain UTI89 / UPEC) GN=UTI89_C2169 PE=3 SV=1 - [Q1RAH2_ECOUT]|5-hydroxyisourate hydrolase OS=Escherichia coli O157:H7 GN=hiuH PE=3 SV=1 - [HIUH_ECO57]	UTI89_C2169	Q1RAH2;Q8XB75	4.77326	2.22228
Uronate isomerase OS=Cronobacter sakazakii (strain ATCC BAA-894) GN=uxaC PE=3 SV=1 - [UXAC_CROS8]|Uronate isomerase OS=Escherichia coli O139:H28 (strain E24377A / ETEC) GN=uxaC PE=3 SV=1 - [UXAC_ECO24]	uxaC	A7ZRX6	4.76034	1.65303
ATP-binding component of high-affinity branched-chain amino acid transport system OS=Escherichia coli (strain UTI89 / UPEC) GN=livG PE=4 SV=1 - [Q1R5H3_ECOUT]|High-affinity branched-chain amino acid transport ATP-binding protein LivG OS=Escherichia coli O157:H7 GN=livG PE=3 SV=1 - [LIVG_ECO57]	livG	Q1R5H3;P0A9S8	4.74969	3.62963
Nucleoside permease OS=Escherichia coli (strain UTI89 / UPEC) GN=yeiM PE=3 SV=1 - [Q1R9Q8_ECOUT]	yeiM	Q1R9Q8	4.66351	2.58136
Uncharacterized protein OS=Escherichia coli (strain UTI89 / UPEC) GN=ygbK PE=4 SV=1 - [Q1R7V9_ECOUT]	ygbK	Q1R7V9	4.66081	2.61446
Amino-acid acetyltransferase OS=Escherichia coli (strain UTI89 / UPEC) GN=argA PE=3 SV=1 - [Q1R7J6_ECOUT]	argA	Q1R7J6;B7LW98	4.60683	2.21602
Homoserine O-succinyltransferase OS=Escherichia coli (strain UTI89 / UPEC) GN=metA PE=3 SV=1 - [META_ECOUT]|Homoserine O-succinyltransferase OS=Escherichia coli O127:H6 (strain E2348/69 / EPEC) GN=metA PE=3 SV=1 - [META_ECO27]	metA	Q1R3T4;B7UPG4	4.60419	2.90621
Glycine betaine/proline betaine-binding periplasmic protein OS=Escherichia coli O157:H7 GN=proX PE=3 SV=1 - [PROX_ECO57]	proX	P0AFM3	4.59952	1.9367
Lipoprotein OS=Escherichia coli (strain UTI89 / UPEC) GN=metQ PE=3 SV=1 - [Q1RFZ1_ECOUT]|D-methionine-binding lipoprotein MetQ OS=Escherichia coli (strain K12) GN=metQ PE=1 SV=2 - [METQ_ECOLI]	metQ	Q1RFZ1;P28635	4.58547	1.5064
Serine hydroxymethyltransferase OS=Escherichia coli (strain UTI89 / UPEC) GN=glyA PE=3 SV=2 - [GLYA_ECOUT]|Serine hydroxymethyltransferase OS=Escherichia coli O139:H28 (strain E24377A / ETEC) GN=glyA PE=3 SV=1 - [GLYA_ECO24]	glyA	Q1R8I4;A7ZPZ4	4.51622	1.43766
Glutamate/aspartate import ATP-binding protein GltL OS=Escherichia coli O157:H7 GN=gltL PE=3 SV=1 - [GLTL_ECO57]	gltL	P0AAG4	4.45561	1.1652
Leu/Ile/Val-binding protein OS=Escherichia coli O157:H7 GN=livJ PE=3 SV=1 - [LIVJ_ECO57]|Leu/Ile/Val/Thr-binding protein OS=Salmonella typhimurium (strain LT2 / SGSC1412 / ATCC 700720) GN=livJ PE=1 SV=1 - [LIVJ_SALTY]	livJ	P0AD98	4.38593	1.62843
Trimethylamine-N-oxide reductase 1 OS=Escherichia coli (strain UTI89 / UPEC) GN=torA PE=3 SV=1 - [Q1RDL9_ECOUT]	torA	Q1RDL9	4.32185	2.2819
Aspartate carbamoyltransferase regulatory chain OS=Escherichia coli (strain UTI89 / UPEC) GN=pyrI PE=3 SV=1 - [PYRI_ECOUT]|Aspartate carbamoyltransferase regulatory chain OS=Escherichia coli O139:H28 (strain E24377A / ETEC) GN=pyrI PE=3 SV=1 - [PYRI_ECO24]	pyrI	Q1R310;A7ZVC6	4.28532	1.77564
Hypothetical sugar kinase YeiC OS=Escherichia coli (strain UTI89 / UPEC) GN=yeiC PE=4 SV=1 - [Q1R9Q6_ECOUT]	yeiC	Q1R9Q6	4.21946	1.77576
Carbamoyl-phosphate synthase large chain OS=Escherichia coli O6:H1 (strain CFT073 / ATCC 700928 / UPEC) GN=carB PE=3 SV=3 - [CARB_ECOL6]|Carbamoyl-phosphate synthase (glutamine-hydrolyzing) OS=Escherichia coli (strain UTI89 / UPEC) GN=carB PE=3 SV=1 - [Q1RGG7_ECOUT]	carB	Q1RGG7	4.21685	1.84999
Glutamine synthetase OS=Escherichia coli (strain UTI89 / UPEC) GN=glnA PE=3 SV=1 - [Q1R443_ECOUT]|Glutamine synthetase OS=Escherichia coli O157:H7 GN=glnA PE=3 SV=2 - [GLNA_ECO57]	glnA	Q1R443;P0A9C7	4.16371	1.46809
N-acetylgalactosamine-specific phosphotransferase enzyme IIB component 1 OS=Escherichia coli (strain K12) GN=agaB PE=3 SV=1 - [PTPB1_ECOLI]	agaB	P42909	4.15513	3.97253
Outer membrane protein assembly factor BamE OS=Escherichia coli (strain UTI89 / UPEC) GN=smpA PE=3 SV=1 - [Q1R8A7_ECOUT]|Outer membrane protein assembly factor BamE OS=Escherichia coli O6:H1 (strain CFT073 / ATCC 700928 / UPEC) GN=bamE PE=3 SV=1 - [BAME_ECOL6]	smpA	Q1R8A7;P0A938	4.14673	2.61149
RNA-binding protein Hfq OS=Escherichia coli (strain UTI89 / UPEC) GN=hfq PE=3 SV=1 - [HFQ_ECOUT]|RNA-binding protein Hfq OS=Escherichia coli O139:H28 (strain E24377A / ETEC) GN=hfq PE=3 SV=1 - [HFQ_ECO24]	hfq	Q1R388;A7ZV41	4.08619	1.53802
Phosphoribosylaminoimidazole-succinocarboxamide synthase OS=Escherichia coli O139:H28 (strain E24377A / ETEC) GN=purC PE=3 SV=1 - [PUR7_ECO24]	purC	A7ZPS1	4.07207	1.5295
Putative iron transport protein, periplasmic-binding protein SitA OS=Escherichia coli (strain UTI89 / UPEC) GN=sitA PE=3 SV=1 - [Q1RCU3_ECOUT]	sitA	Q1RCU3	4.05871	3.2368
L-fucose mutarotase OS=Escherichia coli (strain UTI89 / UPEC) GN=fucU PE=3 SV=1 - [FUCM_ECOUT]|L-fucose mutarotase OS=Escherichia coli O139:H28 (strain E24377A / ETEC) GN=fucU PE=3 SV=1 - [FUCM_ECO24]	fucU	Q1R7N6;A7ZQP8	4.04925	2.24712
Acetolactate synthase isozyme I small subunit OS=Escherichia coli (strain UTI89 / UPEC) GN=ilvN PE=4 SV=1 - [Q1R4R1_ECOUT]|Acetolactate synthase isozyme 1 small subunit OS=Escherichia coli O157:H7 GN=ilvN PE=3 SV=1 - [ILVN_ECO57]	ilvN	Q1R4R1;P0ADG0	4.01683	1.55296
Deferrochelatase/peroxidase EfeB OS=Escherichia coli (strain UTI89 / UPEC) GN=efeB PE=3 SV=1 - [EFEB_ECOUT]|Deferrochelatase/peroxidase EfeB OS=Escherichia coli O6:H1 (strain CFT073 / ATCC 700928 / UPEC) GN=efeB PE=2 SV=1 - [EFEB_ECOL6]	efeB	Q1RDJ8;Q8CW71	3.97954	1.83154
Bifunctional protein TrpGD OS=Escherichia coli (strain K12) GN=trpGD PE=1 SV=3 - [TRPGD_ECOLI]|Anthranilate phosphoribosyltransferase OS=Escherichia coli (strain UTI89 / UPEC) GN=trpD PE=3 SV=1 - [Q1RCA4_ECOUT]	trpGD	Q1RCA4	3.97086	2.69328
Mannonate dehydratase OS=Escherichia coli (strain UTI89 / UPEC) GN=uxuA PE=3 SV=1 - [UXUA_ECOUT]|Mannonate dehydratase OS=Escherichia coli O139:H28 (strain E24377A / ETEC) GN=uxuA PE=3 SV=1 - [UXUA_ECO24]	uxuA	Q1R2J3;A7ZVL9	3.9631	1.29399
D-3-phosphoglycerate dehydrogenase OS=Escherichia coli (strain UTI89 / UPEC) GN=serA PE=3 SV=1 - [Q1R7B7_ECOUT]|D-3-phosphoglycerate dehydrogenase OS=Escherichia coli O157:H7 GN=serA PE=3 SV=2 - [SERA_ECO57]	serA	Q1R7B7;P0A9T2	3.96303	1.6657
Putative inner membrane lipoprotein OS=Escherichia coli (strain UTI89 / UPEC) GN=cjrA PE=4 SV=1 - [Q1R211_ECOUT]	cjrA	Q1R211	3.92106	2.72228
Glutamate/aspartate import permease protein GltJ OS=Escherichia coli O6:H1 (strain CFT073 / ATCC 700928 / UPEC) GN=gltJ PE=3 SV=1 - [GLTJ_ECOL6]	gltJ	P0AER4	3.84598	1.86504
Respiratory nitrate reductase 1 alpha chain OS=Escherichia coli (strain UTI89 / UPEC) GN=narG PE=3 SV=1 - [Q1RCL1_ECOUT]	narG	Q1RCL1	3.83245	2.44281
GTP cyclohydrolase 1 OS=Escherichia coli (strain UTI89 / UPEC) GN=folE PE=3 SV=1 - [GCH1_ECOUT]|GTP cyclohydrolase 1 OS=Escherichia coli O139:H28 (strain E24377A / ETEC) GN=folE PE=3 SV=1 - [GCH1_ECO24]	folE	Q1R9R9;A7ZNX6	3.79978	1.30076
Putative membrane protein OS=Escherichia coli (strain UTI89 / UPEC) GN=UTI89_P012 PE=4 SV=1 - [Q1R226_ECOUT]	UTI89_P012	Q1R226	3.76494	2.01819
Phosphoribosylformylglycinamidine synthase OS=Escherichia coli (strain UTI89 / UPEC) GN=purL PE=3 SV=3 - [PUR4_ECOUT]	purL	Q1R8H7	3.76039	2.15786
Multiple stress resistance protein BhsA OS=Escherichia coli O157:H7 GN=bhsA PE=3 SV=1 - [BHSA_ECO57]	bhsA	P0AB42	3.74323	1.11759
Uncharacterized protein OS=Escherichia coli (strain UTI89 / UPEC) GN=UTI89_C2992 PE=4 SV=1 - [Q1R866_ECOUT]	UTI89_C2992	Q1R866	3.72984	1.39016
Acetolactate synthase isozyme 2 large subunit OS=Escherichia coli (strain K12) GN=ilvG PE=1 SV=3 - [ILVG_ECOLI]	ilvG	P00892;Q1R4G9	3.71865	2.29989
Flavohemoprotein OS=Escherichia coli (strain UTI89 / UPEC) GN=hmpA PE=3 SV=1 - [Q1R8I3_ECOUT]	hmpA	Q1R8I3	3.68685	1.7503
Putrescine-binding periplasmic protein OS=Escherichia coli (strain K12) GN=potF PE=1 SV=3 - [POTF_ECOLI]|Putrescine-binding periplasmic protein OS=Escherichia coli (strain UTI89 / UPEC) GN=potF PE=4 SV=1 - [Q1RE71_ECOUT]	potF	Q1RE71	3.59676	1.63796
Uncharacterized protein YhcH OS=Escherichia coli (strain K12) GN=yhcH PE=3 SV=1 - [YHCH_ECOLI]	yhcH	P45424	3.55824	2.03272
Branched-chain-amino-acid aminotransferase OS=Escherichia coli O157:H7 GN=ilvE PE=3 SV=2 - [ILVE_ECO57]	ilvE	P0AB82	3.52827	1.09091
NADH-quinone oxidoreductase subunit H OS=Escherichia coli (strain UTI89 / UPEC) GN=nuoH PE=3 SV=1 - [NUOH_ECOUT]|NADH-quinone oxidoreductase subunit H OS=Escherichia coli O45:K1 (strain S88 / ExPEC) GN=nuoH PE=3 SV=1 - [NUOH_ECO45]	nuoH	Q1R9D5;B7MG46	3.51758	2.41602
p-hydroxybenzoic acid efflux pump subunit AaeA OS=Escherichia coli (strain UTI89 / UPEC) GN=aaeA PE=3 SV=1 - [AAEA_ECOUT]|p-hydroxybenzoic acid efflux pump subunit AaeA OS=Escherichia coli O127:H6 (strain E2348/69 / EPEC) GN=aaeA PE=3 SV=1 - [AAEA_ECO27]	aaeA	Q1R698;B7UJX3	3.47344	1.80864
Acetolactate synthase III, valine sensitive, small subunit OS=Escherichia coli (strain UTI89 / UPEC) GN=ilvH PE=4 SV=1 - [Q1RGB8_ECOUT]	ilvH	Q1RGB8;P00894	3.47321	1.43871
Anthranilate isomerase OS=Escherichia coli (strain UTI89 / UPEC) GN=trpC PE=3 SV=1 - [Q1RCA5_ECOUT]	trpC	Q1RCA5	3.46825	2.4913
Uncharacterized protein OS=Escherichia coli (strain UTI89 / UPEC) GN=ykgE PE=4 SV=1 - [Q1RFN4_ECOUT]	ykgE	Q1RFN4;P77252	3.46275	2.88354
Cyclic di-GMP phosphodiesterase YahA OS=Escherichia coli (strain K12) GN=yahA PE=1 SV=2 - [YAHA_ECOLI]	yahA	P21514	3.45552	2.30166
D-methionine transport system permease protein MetI OS=Escherichia coli (strain K12) GN=metI PE=1 SV=1 - [METI_ECOLI]	metI	P31547	3.43048	3.14459
Glyoxylate carboligase OS=Escherichia coli O157:H7 GN=gcl PE=3 SV=2 - [GCL_ECO57]	gcl	P0AEP8	3.42565	2.68613
Putative DNA damage-inducible protein OS=Escherichia coli (strain UTI89 / UPEC) GN=UTI89_C5143 PE=4 SV=1 - [Q1R271_ECOUT]	UTI89_C5143	Q1R271	3.42044	2.7502
N-acetylmannosamine kinase OS=Escherichia coli O45:K1 (strain S88 / ExPEC) GN=nanK PE=3 SV=1 - [NANK_ECO45]	nanK	B7MBY4	3.41667	1.33677
Putative molybdenum transport ATP-binding protein ModF OS=Escherichia coli (strain K12) GN=modF PE=3 SV=2 - [MODF_ECOLI]	modF	P31060	3.3829	1.31762
TonB-dependent enterochelin uptake protein OS=Escherichia coli (strain UTI89 / UPEC) GN=exbD PE=3 SV=1 - [Q1R6Z2_ECOUT]|Biopolymer transport protein ExbD OS=Escherichia coli O157:H7 GN=exbD PE=3 SV=1 - [EXBD_ECO57]	exbD	Q1R6Z2;P0ABV4	3.38001	1.30676
Putative sialic acid transporter OS=Escherichia coli O139:H28 (strain E24377A / ETEC) GN=nanT PE=3 SV=1 - [NANT_ECO24]	nanT	A7ZSB7	3.34564	3.35164
Aminotransferase OS=Escherichia coli (strain UTI89 / UPEC) GN=aspC PE=3 SV=1 - [Q1RDS9_ECOUT]	aspC	Q1RDS9	3.34489	1.08102
Arabinose import ATP-binding protein AraG OS=Escherichia coli (strain UTI89 / UPEC) GN=araG PE=3 SV=2 - [ARAG_ECOUT]	araG	Q1RAN8	3.34398	1.30171
FhuE receptor OS=Escherichia coli (strain K12) GN=fhuE PE=1 SV=2 - [FHUE_ECOLI]	fhuE	P16869	3.32333	2.56821
SitB protein OS=Escherichia coli (strain UTI89 / UPEC) GN=sitB PE=4 SV=1 - [Q1RCU4_ECOUT]	sitB	Q1RCU4	3.27129	4.1044
Glutamate/aspartate import solute-binding protein OS=Escherichia coli (strain K12) GN=gltI PE=1 SV=2 - [GLTI_ECOLI]|Glutamate/aspartate periplasmic binding protein OS=Escherichia coli (strain UTI89 / UPEC) GN=ybeJ PE=4 SV=1 - [Q1RER3_ECOUT]	gltI	Q1RER3	3.24312	1.20406
Altronate dehydratase OS=Escherichia coli (strain K12) GN=uxaA PE=1 SV=3 - [UXAA_ECOLI]	uxaA	P42604	3.23933	1.96678
Uncharacterized protein OS=Escherichia coli (strain UTI89 / UPEC) GN=yfdQ1 PE=4 SV=1 - [Q1R852_ECOUT]	yfdQ1	Q1R852	3.22944	1.85099
Glutaredoxin-1 OS=Escherichia coli (strain K12) GN=grxA PE=1 SV=1 - [GLRX1_ECOLI]	grxA	P68688	3.21921	1.30325
Uncharacterized protein OS=Escherichia coli (strain UTI89 / UPEC) GN=yeaR PE=4 SV=1 - [Q1RAZ3_ECOUT]|Uncharacterized protein YeaR OS=Escherichia coli O157:H7 GN=yeaR PE=4 SV=1 - [YEAR_ECO57]	yeaR	Q1RAZ3;P64489	3.21687	3.36394
IroN protein OS=Escherichia coli (strain UTI89 / UPEC) GN=iroN PE=3 SV=1 - [Q1RDG2_ECOUT]	iroN	Q1RDG2	3.19805	5.59182
Histidine transport system permease protein HisQ OS=Escherichia coli (strain K12) GN=hisQ PE=1 SV=2 - [HISQ_ECOLI]	hisQ	P52094	3.19289	2.181
Outer membrane hemin receptor ChuA OS=Escherichia coli (strain UTI89 / UPEC) GN=chuA PE=3 SV=1 - [Q1R5A7_ECOUT]	chuA	Q1R5A7	3.15855	5.99339
L-idonate 5-dehydrogenase (NAD(P)(+)) OS=Escherichia coli (strain K12) GN=idnD PE=1 SV=1 - [IDND_ECOLI]	idnD	P39346	3.14388	3.13574
NADP-specific glutamate dehydrogenase OS=Escherichia coli (strain K12) GN=gdhA PE=1 SV=1 - [DHE4_ECOLI]|Glutamate dehydrogenase OS=Escherichia coli (strain UTI89 / UPEC) GN=gdhA PE=3 SV=1 - [Q1RB31_ECOUT]	gdhA	Q1RB31	3.1144	1.82317
Anthranilate synthase component 1 OS=Escherichia coli (strain K12) GN=trpE PE=1 SV=2 - [TRPE_ECOLI]	trpE	P00895;Q1RCA3	3.07209	1.99258
Fructose-6-phosphate aldolase 2 OS=Escherichia coli (strain K12) GN=fsaB PE=1 SV=1 - [FSAB_ECOLI]	fsaB	P32669	3.06713	0.901701
Dipeptide transport system permease protein 2 OS=Escherichia coli (strain UTI89 / UPEC) GN=dppC PE=3 SV=1 - [Q1R555_ECOUT]|Dipeptide transport system permease protein DppC OS=Escherichia coli O157:H7 GN=dppC PE=3 SV=1 - [DPPC_ECO57]	dppC	Q1R555;P0AEG3	3.06248	0.845989
Uncharacterized protein OS=Escherichia coli (strain UTI89 / UPEC) GN=UTI89_C4396 PE=4 SV=1 - [Q1R4A1_ECOUT]	UTI89_C4396	Q1R4A1	3.05574	2.14215
Uncharacterized protein OS=Escherichia coli (strain UTI89 / UPEC) GN=UTI89_C1471 PE=4 SV=1 - [Q1RCG3_ECOUT]	UTI89_C1471	Q1RCG3	3.05206	1.50094
Flavodoxin-1 OS=Escherichia coli O157:H7 GN=fldA PE=3 SV=2 - [FLAV_ECO57]	fldA	P61951	3.04695	1.27977
Flavohemoprotein OS=Escherichia coli (strain K12) GN=hmp PE=1 SV=1 - [HMP_ECOLI]|Flavohemoprotein OS=Escherichia coli O6:H1 (strain CFT073 / ATCC 700928 / UPEC) GN=hmp PE=3 SV=1 - [HMP_ECOL6]	hmp	P24232	3.03236	1.94681
Phenylalanine--tRNA ligase beta subunit OS=Escherichia coli (strain UTI89 / UPEC) GN=pheT PE=3 SV=1 - [Q1RB82_ECOUT]	pheT	Q1RB82	3.02481	0.916721
Putative periplasmic binding protein OS=Escherichia coli (strain UTI89 / UPEC) GN=chuT PE=4 SV=1 - [Q1R5A2_ECOUT]	chuT	Q1R5A2	2.99717	4.06412
DNA-binding protein Fis OS=Escherichia coli (strain UTI89 / UPEC) GN=fis PE=3 SV=1 - [FIS_ECOUT]|DNA-binding protein Fis OS=Citrobacter koseri (strain ATCC BAA-895 / CDC 4225-83 / SGSC4696) GN=fis PE=3 SV=1 - [FIS_CITK8]	fis	Q1R667;A8AQG0	2.99281	1.56338
Sialic acid synthase NeuB OS=Escherichia coli (strain UTI89 / UPEC) GN=neuB PE=4 SV=1 - [Q1R745_ECOUT]	neuB	Q1R745	2.9483	1.1224
Lysine-arginine-ornithine-binding periplasmic protein OS=Escherichia coli (strain UTI89 / UPEC) GN=argT PE=3 SV=1 - [Q1R9A3_ECOUT]	argT	Q1R9A3	2.94227	1.17886
Valine--pyruvate aminotransferase OS=Escherichia coli (strain K12) GN=avtA PE=1 SV=3 - [AVTA_ECOLI]|Valine--pyruvate aminotransferase OS=Escherichia coli (strain UTI89 / UPEC) GN=avtA PE=4 SV=1 - [Q1R522_ECOUT]	avtA	Q1R522;P09053	2.91886	1.35917
Lysine-sensitive aspartokinase 3 OS=Escherichia coli (strain K12) GN=lysC PE=1 SV=2 - [AK3_ECOLI]|Aspartokinase OS=Escherichia coli (strain UTI89 / UPEC) GN=lysC PE=3 SV=1 - [Q1R3R4_ECOUT]	lysC	Q1R3R4	2.91618	2.29402
Putative periplasmic binding protein, probable substrate ribose OS=Escherichia coli (strain UTI89 / UPEC) GN=UTI89_C0355 PE=4 SV=1 - [Q1RFK8_ECOUT]	UTI89_C0355	Q1RFK8	2.9075	1.20252
N5-carboxyaminoimidazole ribonucleotide synthase OS=Escherichia coli (strain K12) GN=purK PE=1 SV=2 - [PURK_ECOLI]	purK	P09029;Q1RF13	2.90631	1.86149
Uncharacterized protein OS=Escherichia coli (strain UTI89 / UPEC) GN=UTI89_C4945 PE=4 SV=1 - [Q1R2R6_ECOUT]|Immunity protein CdiI OS=Escherichia coli O6:K15:H31 (strain 536 / UPEC) GN=cdiI PE=1 SV=1 - [CDII_ECOL5]	UTI89_C4945	Q1R2R6;Q0T964	2.88353	1.32003
5-methyltetrahydrofolate--homocysteine methyltransferase OS=Escherichia coli (strain UTI89 / UPEC) GN=metH PE=4 SV=1 - [Q1R3S9_ECOUT]	metH	Q1R3S9	2.88277	1.84834
ABC transporter, ATP-binding protein OS=Escherichia coli (strain UTI89 / UPEC) GN=UTI89_P015 PE=4 SV=1 - [Q1R223_ECOUT]	UTI89_P015	Q1R223	2.8586	2.48376
Uncharacterized protein OS=Escherichia coli (strain UTI89 / UPEC) GN=yafE PE=4 SV=1 - [Q1RFY1_ECOUT]	yafE	Q1RFY1	2.85277	1.00222
Methionine import ATP-binding protein MetN OS=Escherichia coli (strain UTI89 / UPEC) GN=metN PE=3 SV=1 - [METN_ECOUT]|Methionine import ATP-binding protein MetN OS=Escherichia coli O157:H7 GN=metN PE=3 SV=1 - [METN_ECO57]	metN	Q1RFY9;P63356	2.84705	2.12429
Aromatic amino acid transport protein AroP OS=Escherichia coli (strain UTI89 / UPEC) GN=aroP PE=4 SV=1 - [Q1RG84_ECOUT]|Aromatic amino acid transport protein AroP OS=Escherichia coli O6:H1 (strain CFT073 / ATCC 700928 / UPEC) GN=aroP PE=3 SV=1 - [AROP_ECOL6]	aroP	Q1RG84;Q8FL49	2.80641	1.45611
Protein MioC OS=Escherichia coli O157:H7 GN=mioC PE=3 SV=2 - [MIOC_ECO57]	mioC	P58208	2.80567	1.29816
Ferrichrome-iron receptor OS=Escherichia coli (strain K12) GN=fhuA PE=1 SV=2 - [FHUA_ECOLI]	fhuA	P06971	2.80346	1.97842
NADH-quinone oxidoreductase subunit L OS=Escherichia coli (strain K12) GN=nuoL PE=1 SV=2 - [NUOL_ECOLI]	nuoL	P33607	2.7845	1.86091
Uncharacterized protein OS=Escherichia coli (strain UTI89 / UPEC) GN=yrbI PE=4 SV=1 - [Q1R6D6_ECOUT]|3-deoxy-D-manno-octulosonate 8-phosphate phosphatase KdsC OS=Escherichia coli O6:H1 (strain CFT073 / ATCC 700928 / UPEC) GN=kdsC PE=1 SV=1 - [KDSC_ECOL6]	yrbI	Q1R6D6;P67653	2.75774	2.16662
Adenylosuccinate synthetase OS=Escherichia coli (strain UTI89 / UPEC) GN=purA PE=3 SV=1 - [PURA_ECOUT]|Adenylosuccinate synthetase OS=Escherichia coli O139:H28 (strain E24377A / ETEC) GN=purA PE=3 SV=1 - [PURA_ECO24]	purA	Q1R383;A7ZV47	2.72779	1.24291
Putative thioesterase OS=Escherichia coli (strain UTI89 / UPEC) GN=UTI89_C2207 PE=4 SV=1 - [Q1RAD9_ECOUT]	UTI89_C2207	Q1RAD9	2.7262	2.74142
T-protein OS=Escherichia coli (strain K12) GN=tyrA PE=1 SV=1 - [TYRA_ECOLI]	tyrA	P07023	2.70689	1.49545
Probable thiol peroxidase OS=Escherichia coli (strain UTI89 / UPEC) GN=tpx PE=3 SV=1 - [Q1RC41_ECOUT]|Thiol peroxidase OS=Escherichia coli O157:H7 GN=tpx PE=3 SV=2 - [TPX_ECO57]	tpx	Q1RC41;P0A864	2.69108	0.912151
Outer membrane protein 1b (Ibc) OS=Escherichia coli (strain UTI89 / UPEC) GN=ompC PE=3 SV=1 - [Q1R9K0_ECOUT]	ompC	Q1R9K0	2.68622	1.53287
Dipeptide transport ATP-binding protein DppD OS=Escherichia coli (strain UTI89 / UPEC) GN=dppD PE=3 SV=1 - [Q1R556_ECOUT]	dppD	Q1R556;P0AAG1	2.63988	1.83715
Starvation sensing protein RspA OS=Escherichia coli (strain UTI89 / UPEC) GN=rspA PE=4 SV=1 - [Q1RBL8_ECOUT]|D-galactonate dehydratase family member RspA OS=Escherichia coli O6:H1 (strain CFT073 / ATCC 700928 / UPEC) GN=rspA PE=1 SV=1 - [MAND_ECOL6]	rspA	Q1RBL8;Q8FHC7	2.63614	2.15381
S-adenosylmethionine synthase OS=Escherichia coli O139:H28 (strain E24377A / ETEC) GN=metK PE=3 SV=1 - [METK_ECO24]|S-adenosylmethionine synthase OS=Escherichia coli (strain UTI89 / UPEC) GN=metK PE=3 SV=1 - [Q1R785_ECOUT]	metK	Q1R785	2.63468	1.11306
Uncharacterized protein OS=Escherichia coli (strain UTI89 / UPEC) GN=UTI89_P066 PE=1 SV=1 - [Q1R1X2_ECOUT]	UTI89_P066	Q1R1X2	2.62558	1.21264
Dipeptide transport system permease protein 1 OS=Escherichia coli (strain UTI89 / UPEC) GN=dppB PE=3 SV=1 - [Q1R554_ECOUT]|Dipeptide transport system permease protein DppB OS=Escherichia coli O157:H7 GN=dppB PE=3 SV=1 - [DPPB_ECO57]	dppB	Q1R554;P0AEG0	2.6238	2.71882
Putative outer membrane colicin Js receptor OS=Escherichia coli (strain UTI89 / UPEC) GN=cjrC PE=3 SV=1 - [Q1R209_ECOUT]	cjrC	Q1R209	2.59619	5.49285
Putative outer membrane receptor for iron compound or colicin OS=Escherichia coli (strain UTI89 / UPEC) GN=UTI89_C2234 PE=3 SV=1 - [Q1RAB2_ECOUT]	UTI89_C2234	Q1RAB2	2.57153	3.76881
D-tagatose-1,6-bisphosphate aldolase subunit KbaZ OS=Escherichia coli (strain UTI89 / UPEC) GN=kbaZ PE=3 SV=1 - [KBAZ_ECOUT]|D-tagatose-1,6-bisphosphate aldolase subunit KbaZ OS=Escherichia coli O45:K1 (strain S88 / ExPEC) GN=kbaZ PE=3 SV=1 - [KBAZ_ECO45]	kbaZ	Q1R6K7;B7MB55	2.56601	1.65848
Acetolactate synthase OS=Escherichia coli (strain UTI89 / UPEC) GN=ilvI PE=3 SV=1 - [Q1RGB9_ECOUT]	ilvI	Q1RGB9	2.55984	2.05547
Polysialic acid capsule synthesis protein KpsE OS=Escherichia coli (strain UTI89 / UPEC) GN=kpsE PE=4 SV=1 - [Q1R754_ECOUT]	kpsE	Q1R754	2.55275	1.64835
Guanine/hypoxanthine permease GhxP OS=Escherichia coli O157:H7 GN=ghxP PE=3 SV=1 - [GHXP_ECO57]	ghxP	P0AF53	2.53937	1.02564
N-ethylmaleimide reductase OS=Escherichia coli (strain UTI89 / UPEC) GN=nemA PE=4 SV=1 - [Q1RBE5_ECOUT]	nemA	Q1RBE5	2.53636	1.76671
Alkyl hydroperoxide reductase subunit F OS=Escherichia coli (strain K12) GN=ahpF PE=1 SV=2 - [AHPF_ECOLI]	ahpF	P35340	2.5318	0.939677
Catecholate siderophore receptor Fiu OS=Escherichia coli (strain UTI89 / UPEC) GN=fiu PE=3 SV=1 - [FIU_ECOUT]	fiu	Q1REC0	2.53029	2.44558
NAD(P) transhydrogenase subunit alpha OS=Escherichia coli (strain K12) GN=pntA PE=1 SV=2 - [PNTA_ECOLI]	pntA	P07001	2.5164	1.40491
Bifunctional purine biosynthesis protein PurH OS=Escherichia coli (strain UTI89 / UPEC) GN=purH PE=3 SV=1 - [PUR9_ECOUT]|Bifunctional purine biosynthesis protein PurH OS=Escherichia coli O45:K1 (strain S88 / ExPEC) GN=purH PE=3 SV=1 - [PUR9_ECO45]	purH	Q1R5X1;B7MIZ2	2.51077	1.59508
Oxygen-insensitive NADPH nitroreductase OS=Escherichia coli (strain K12) GN=nfsA PE=1 SV=2 - [NFSA_ECOLI]	nfsA	P17117	2.50723	1.6576
Putative glycosyltransferase OS=Escherichia coli (strain UTI89 / UPEC) GN=UTI89_C2305 PE=4 SV=1 - [Q1RA41_ECOUT]	UTI89_C2305	Q1RA41	2.50311	1.18969
Uncharacterized protein OS=Escherichia coli (strain UTI89 / UPEC) GN=yehZ PE=4 SV=1 - [Q1R9U2_ECOUT]	yehZ	Q1R9U2	2.49434	1.51079
Phospho-2-dehydro-3-deoxyheptonate aldolase OS=Escherichia coli (strain UTI89 / UPEC) GN=aroG PE=3 SV=1 - [Q1REH7_ECOUT]	aroG	Q1REH7	2.47887	1.59623
Aspartate carbamoyltransferase OS=Escherichia coli (strain UTI89 / UPEC) GN=pyrB PE=3 SV=1 - [PYRB_ECOUT]|Aspartate carbamoyltransferase OS=Escherichia coli O139:H28 (strain E24377A / ETEC) GN=pyrB PE=3 SV=1 - [PYRB_ECO24]	pyrB	Q1R309;A7ZVC7	2.45157	1.60584
Inner membrane protein YlaC OS=Escherichia coli O157:H7 GN=ylaC PE=3 SV=2 - [YLAC_ECO57]	ylaC	P0AAS1	2.45103	1.41501
Acetyl-coenzyme A carboxylase carboxyl transferase subunit beta OS=Escherichia coli (strain UTI89 / UPEC) GN=accD PE=3 SV=2 - [ACCD_ECOUT]|Acetyl-coenzyme A carboxylase carboxyl transferase subunit beta OS=Escherichia coli O139:H28 (strain E24377A / ETEC) GN=accD PE=3 SV=1 - [ACCD_ECO24]	accD	Q1R996;A7ZPD1	2.43802	0.81104
Anaerobic ribonucleoside-triphosphate reductase OS=Escherichia coli (strain K12) GN=nrdD PE=1 SV=2 - [NRDD_ECOLI]	nrdD	P28903;Q1R318	2.4298	1.57957
Uncharacterized protein YdiH OS=Escherichia coli O157:H7 GN=ydiH PE=4 SV=2 - [YDIH_ECO57]	ydiH	P64477	2.41948	1.73952
Arginine 3rd transport system permease protein OS=Escherichia coli (strain UTI89 / UPEC) GN=artM PE=3 SV=1 - [Q1RE64_ECOUT]|Arginine ABC transporter permease protein ArtM OS=Escherichia coli O157:H7 GN=artM PE=3 SV=1 - [ARTM_ECO57]	artM	Q1RE64;P0AE32	2.40993	2.24593
Protein FdhE OS=Escherichia coli (strain UTI89 / UPEC) GN=fdhE PE=3 SV=1 - [FDHE_ECOUT]|Protein FdhE OS=Escherichia coli O45:K1 (strain S88 / ExPEC) GN=fdhE PE=3 SV=1 - [FDHE_ECO45]|Protein FdhE homolog OS=Klebsiella pneumoniae (strain 342) GN=fdhE PE=3 SV=1 - [FDHE_KLEP3]	fdhE	Q1R424;B7MI25	2.40848	1.42165
Uncharacterized protein OS=Escherichia coli (strain UTI89 / UPEC) GN=yggB PE=4 SV=1 - [Q1R7A9_ECOUT]	yggB	Q1R7A9	2.39599	1.72743
Pyridoxal phosphate phosphatase YbhA OS=Escherichia coli (strain K12) GN=ybhA PE=1 SV=3 - [YBHA_ECOLI]	ybhA	P21829;Q1REG4	2.38611	1.95698
Pseudouridine kinase OS=Escherichia coli (strain K12) GN=psuK PE=1 SV=2 - [PSUK_ECOLI]	psuK	P30235	2.38505	1.46641
Uncharacterized protein OS=Escherichia coli (strain UTI89 / UPEC) GN=UTI89_C2988 PE=4 SV=1 - [Q1R870_ECOUT]	UTI89_C2988	Q1R870	2.38365	1.00252
Inner membrane metabolite transport protein YhjE OS=Escherichia coli (strain K12) GN=yhjE PE=1 SV=1 - [YHJE_ECOLI]	yhjE	P37643	2.37613	2.93995
Methionine--tRNA ligase OS=Escherichia coli (strain UTI89 / UPEC) GN=metG PE=3 SV=2 - [SYM_ECOUT]|Methionine--tRNA ligase OS=Escherichia coli O45:K1 (strain S88 / ExPEC) GN=metG PE=3 SV=1 - [SYM_ECO45]	metG	Q1R9V8;B7MEG9	2.36105	1.28415
Enhancing lycopene biosynthesis protein 2 OS=Escherichia coli (strain UTI89 / UPEC) GN=yhbL PE=4 SV=1 - [Q1R6C5_ECOUT]	yhbL	Q1R6C5	2.33347	1.63179
Enterotoxin TieB protein OS=Escherichia coli (strain UTI89 / UPEC) GN=senB PE=4 SV=1 - [Q1R208_ECOUT]	senB	Q1R208	2.32035	3.78023
PKHD-type hydroxylase YbiX OS=Escherichia coli (strain UTI89 / UPEC) GN=ybiX PE=3 SV=2 - [YBIX_ECOUT]|PKHD-type hydroxylase YbiX OS=Escherichia coli O45:K1 (strain S88 / ExPEC) GN=ybiX PE=3 SV=1 - [YBIX_ECO45]	ybiX	Q1REC1;B7MGR2	2.32018	2.71446
50S ribosomal protein L31 OS=Escherichia coli (strain UTI89 / UPEC) GN=rpmE PE=3 SV=1 - [RL31_ECOUT]|50S ribosomal protein L31 OS=Escherichia coli O139:H28 (strain E24377A / ETEC) GN=rpmE PE=3 SV=1 - [RL31_ECO24]	rpmE	P0C203;A7ZUF1	2.31766	0.504478
Cystathionine gamma-synthase OS=Escherichia coli (strain UTI89 / UPEC) GN=metB PE=3 SV=1 - [Q1R3X8_ECOUT]	metB	Q1R3X8	2.31746	2.44389
D-xylose-binding periplasmic protein OS=Escherichia coli (strain K12) GN=xylF PE=1 SV=1 - [XYLF_ECOLI]	xylF	P37387	2.31704	1.66465
Uncharacterized protein YegU OS=Escherichia coli (strain K12) GN=yegU PE=3 SV=1 - [YEGU_ECOLI]	yegU	P76418	2.31113	0.929281
Uncharacterized electron transport protein YkgF OS=Escherichia coli (strain K12) GN=ykgF PE=3 SV=1 - [YKGF_ECOLI]	ykgF	P77536;Q1RFN3	2.31026	2.56534
Endonuclease 8 OS=Escherichia coli (strain UTI89 / UPEC) GN=nei PE=3 SV=1 - [END8_ECOUT]|Endonuclease 8 OS=Escherichia coli O45:K1 (strain S88 / ExPEC) GN=nei PE=3 SV=1 - [END8_ECO45]	nei	Q1REK9;B7MFX3	2.3036	2.23035
Cystathionine beta-lyase OS=Escherichia coli (strain UTI89 / UPEC) GN=metC PE=3 SV=1 - [Q1R6Y9_ECOUT]	metC	Q1R6Y9	2.28468	1.55829
NAD(P) transhydrogenase subunit beta OS=Escherichia coli (strain UTI89 / UPEC) GN=pntB PE=3 SV=1 - [Q1RBJ6_ECOUT]|NAD(P) transhydrogenase subunit beta OS=Escherichia coli O157:H7 GN=pntB PE=3 SV=1 - [PNTB_ECO57]	pntB	Q1RBJ6;P0AB69	2.2812	1.79668
Phosphoribosylformylglycinamidine cyclo-ligase OS=Escherichia coli (strain SE11) GN=purM PE=3 SV=1 - [PUR5_ECOSE]	purM	B6I571;B7LCN9	2.27268	1.70838
ATP phosphoribosyltransferase OS=Escherichia coli (strain UTI89 / UPEC) GN=hisG PE=3 SV=1 - [HIS1_ECOUT]|ATP phosphoribosyltransferase OS=Escherichia coli O139:H28 (strain E24377A / ETEC) GN=hisG PE=3 SV=1 - [HIS1_ECO24]	hisG	Q1RA54;A7ZNJ1	2.26089	1.46011
Aspartate--ammonia ligase OS=Escherichia coli (strain UTI89 / UPEC) GN=asnA PE=3 SV=1 - [ASNA_ECOUT]|Aspartate--ammonia ligase OS=Escherichia coli O45:K1 (strain S88 / ExPEC) GN=asnA PE=3 SV=1 - [ASNA_ECO45]	asnA	Q1R4I8;B7MGG4;Q31UP3	2.25679	1.68374
Uncharacterized protein OS=Escherichia coli (strain UTI89 / UPEC) GN=UTI89_C0587 PE=4 SV=1 - [Q1REX7_ECOUT]	UTI89_C0587	Q1REX7	2.25352	3.36905
Histidinol dehydrogenase OS=Escherichia coli O6:H1 (strain CFT073 / ATCC 700928 / UPEC) GN=hisD PE=3 SV=3 - [HISX_ECOL6]	hisD	Q8FG52	2.24736	2.48839
Respiratory nitrate reductase 1 beta chain OS=Escherichia coli (strain K12) GN=narH PE=1 SV=3 - [NARH_ECOLI]|Respiratory nitrate reductase 2 beta chain OS=Escherichia coli (strain K12) GN=narY PE=1 SV=2 - [NARY_ECOLI]	narH	P19318;P11349	2.24712	1.79063
Alpha-galactosidase OS=Escherichia coli (strain K12) GN=melA PE=1 SV=1 - [AGAL_ECOLI]	melA	P06720	2.23608	0.558832
Alkyl hydroperoxide reductase, C22 subunit detoxification of hydroperoxides OS=Escherichia coli (strain UTI89 / UPEC) GN=ahpC PE=4 SV=1 - [Q1REV6_ECOUT]|Alkyl hydroperoxide reductase subunit C OS=Escherichia coli O157:H7 GN=ahpC PE=3 SV=2 - [AHPC_ECO57]	ahpC	Q1REV6;P0AE10	2.23591	0.627764
Uncharacterized protein OS=Escherichia coli (strain UTI89 / UPEC) GN=UTI89_C3010 PE=4 SV=1 - [Q1R848_ECOUT]	UTI89_C3010	Q1R848	2.22372	2.27988
Arginine-binding periplasmic protein 1 OS=Escherichia coli (strain UTI89 / UPEC) GN=artI PE=3 SV=1 - [Q1RE62_ECOUT]	artI	Q1RE62	2.21374	0.701351
Probable tonB-dependent receptor YncD OS=Escherichia coli (strain UTI89 / UPEC) GN=yncD PE=3 SV=1 - [Q1RBW6_ECOUT]	yncD	Q1RBW6	2.20749	1.72402
Ribonucleoside-diphosphate reductase subunit beta OS=Escherichia coli (strain UTI89 / UPEC) GN=nrdF PE=3 SV=1 - [Q1R822_ECOUT]	nrdF	Q1R822	2.20674	1.02914
Maf-like protein YceF 1 OS=Escherichia coli (strain UTI89 / UPEC) GN=yceF1 PE=3 SV=2 - [YCEF1_ECOUT]|Maf-like protein YceF 1 OS=Escherichia coli O6:K15:H31 (strain 536 / UPEC) GN=yceF1 PE=3 SV=2 - [YCEF1_ECOL5]	yceF1	Q1RD70;Q0TIY7	2.20541	2.19688
Histidinol-phosphate aminotransferase OS=Escherichia coli (strain UTI89 / UPEC) GN=hisC PE=3 SV=1 - [HIS8_ECOUT]|Histidinol-phosphate aminotransferase OS=Escherichia coli O6:K15:H31 (strain 536 / UPEC) GN=hisC PE=3 SV=1 - [HIS8_ECOL5]	hisC	Q1RA52;Q0TG66	2.20058	1.97215
HIT-like protein YcfF OS=Escherichia coli (strain UTI89 / UPEC) GN=ycfF PE=4 SV=1 - [Q1RD51_ECOUT]	ycfF	Q1RD51	2.19353	1.50919
Putative membrane protein OS=Escherichia coli (strain UTI89 / UPEC) GN=UTI89_P010 PE=4 SV=1 - [Q1R228_ECOUT]	UTI89_P010	Q1R228	2.18886	2.05533
Starvation sensing protein RspB OS=Escherichia coli (strain UTI89 / UPEC) GN=rspB PE=3 SV=1 - [Q1RBL9_ECOUT]	rspB	Q1RBL9	2.18211	2.18053
Uncharacterized protein OS=Escherichia coli (strain UTI89 / UPEC) GN=UTI89_C1031 PE=4 SV=1 - [Q1RDP8_ECOUT]	UTI89_C1031	Q1RDP8	2.17202	2.56258
Uncharacterized protein OS=Escherichia coli (strain UTI89 / UPEC) GN=UTI89_C1598 PE=4 SV=1 - [Q1RC38_ECOUT]	UTI89_C1598	Q1RC38	2.16734	2.95851
Bacteriophage WPhi putative phage protein C OS=Escherichia coli (strain UTI89 / UPEC) GN=UTI89_C0965 PE=4 SV=1 - [Q1RDW4_ECOUT]	UTI89_C0965	Q1RDW4	2.15329	1.5443
Uncharacterized protein OS=Escherichia coli (strain UTI89 / UPEC) GN=UTI89_C1983 PE=4 SV=1 - [Q1RB05_ECOUT]	UTI89_C1983	Q1RB05	2.15148	1.17422
Dipeptide transport ATP-binding protein DppF OS=Escherichia coli (strain UTI89 / UPEC) GN=dppF PE=3 SV=1 - [Q1R557_ECOUT]	dppF	Q1R557	2.14641	1.2521
ABC transporter periplasmic-binding protein YtfQ OS=Escherichia coli (strain K12) GN=ytfQ PE=1 SV=1 - [YTFQ_ECOLI]	ytfQ	P39325	2.14639	0.729384
Formate dehydrogenase, nitrate-inducible, major subunit OS=Escherichia coli (strain K12) GN=fdnG PE=1 SV=3 - [FDNG_ECOLI]	fdnG	P24183	2.14029	2.13722
Phosphoenolpyruvate carboxylase OS=Escherichia coli (strain UTI89 / UPEC) GN=ppc PE=3 SV=1 - [CAPP_ECOUT]|Phosphoenolpyruvate carboxylase OS=Escherichia coli O45:K1 (strain S88 / ExPEC) GN=ppc PE=3 SV=1 - [CAPP_ECO45]|Phosphoenolpyruvate carboxylase OS=Salmonella arizonae (strain ATCC BAA-731 / CDC346-86 / RSK2980) GN=ppc PE=3 SV=1 - [CAPP_SALAR]	ppc	Q1R3V5;B7MI92	2.13139	1.59579
UPF0092 membrane protein YajC OS=Escherichia coli O157:H7 GN=yajC PE=3 SV=1 - [YAJC_ECO57]	yajC	P0ADZ9	2.12321	1.0135
Protein GlcG OS=Escherichia coli O6:H1 (strain CFT073 / ATCC 700928 / UPEC) GN=glcG PE=3 SV=1 - [GLCG_ECOL6]	glcG	P0AEQ2;Q1R724	2.11982	0.91726
Malate synthase G OS=Escherichia coli O6:H1 (strain CFT073 / ATCC 700928 / UPEC) GN=glcB PE=3 SV=3 - [MASZ_ECOL6]|Malate synthase G OS=Escherichia coli (strain UTI89 / UPEC) GN=glcB PE=3 SV=1 - [Q1R725_ECOUT]	glcB	Q1R725	2.11156	1.02771
ATP-dependent RNA helicase DeaD OS=Escherichia coli O6:H1 (strain CFT073 / ATCC 700928 / UPEC) GN=deaD PE=3 SV=2 - [DEAD_ECOL6]	deaD	P0A9P7	2.10572	1.38802
Uncharacterized protein OS=Escherichia coli (strain UTI89 / UPEC) GN=UTI89_C4937 PE=4 SV=1 - [Q1R2S4_ECOUT]	UTI89_C4937	Q1R2S4	2.10118	1.38319
Formyltetrahydrofolate deformylase OS=Escherichia coli (strain UTI89 / UPEC) GN=purU PE=3 SV=1 - [Q1RCK6_ECOUT]|Formyltetrahydrofolate deformylase OS=Escherichia coli O6:H1 (strain CFT073 / ATCC 700928 / UPEC) GN=purU PE=3 SV=1 - [PURU_ECOL6]	purU	Q1RCK6;P0A440	2.09458	0.807666
Uncharacterized protein OS=Escherichia coli (strain UTI89 / UPEC) GN=UTI89_C1472 PE=4 SV=1 - [Q1RCG2_ECOUT]	UTI89_C1472	Q1RCG2	2.08673	0.795978
Glycerol dehydrogenase OS=Escherichia coli O6:H1 (strain CFT073 / ATCC 700928 / UPEC) GN=gldA PE=3 SV=1 - [GLDA_ECOL6]	gldA	P0A9S6	2.08521	1.58325
Aspartate-semialdehyde dehydrogenase OS=Escherichia coli O6:H1 (strain CFT073 / ATCC 700928 / UPEC) GN=asd PE=3 SV=2 - [DHAS_ECOL6]	asd	Q8FCR6	2.08457	1.68736
Carnitinyl-CoA dehydratase OS=Escherichia coli (strain ATCC 8739 / DSM 1576 / Crooks) GN=caiD PE=3 SV=1 - [CAID_ECOLC]	caiD	B1IRE0	2.08418	2.34687
L-Threonine dehydratase biosynthetic IlvA OS=Salmonella typhimurium (strain LT2 / SGSC1412 / ATCC 700720) GN=ilvA PE=3 SV=3 - [ILVA_SALTY]|L-threonine dehydratase OS=Escherichia coli (strain UTI89 / UPEC) GN=ilvA PE=3 SV=1 - [Q1R4G5_ECOUT]	ilvA	Q1R4G5	2.0805	0.347341
Uncharacterized protein OS=Escherichia coli (strain UTI89 / UPEC) GN=ychN PE=4 SV=1 - [Q1RCL7_ECOUT]	ychN	Q1RCL7	2.07794	1.01846
Superoxide dismutase OS=Escherichia coli (strain UTI89 / UPEC) GN=sodA PE=3 SV=1 - [Q1R411_ECOUT]	sodA	Q1R411	2.07699	0.919128
Putative F17-like fimbrial subunit OS=Escherichia coli (strain UTI89 / UPEC) GN=UTI89_C4907 PE=4 SV=1 - [Q1R2V4_ECOUT]	UTI89_C4907	Q1R2V4	2.07673	0.814677
Uncharacterized protein OS=Escherichia coli (strain UTI89 / UPEC) GN=UTI89_C1098 PE=4 SV=1 - [Q1RDI2_ECOUT]	UTI89_C1098	Q1RDI2	2.06849	2.24581
Prolipoprotein diacylglyceryl transferase OS=Escherichia coli (strain UTI89 / UPEC) GN=lgt PE=3 SV=1 - [LGT_ECOUT]|Prolipoprotein diacylglyceryl transferase OS=Escherichia coli O139:H28 (strain E24377A / ETEC) GN=lgt PE=3 SV=1 - [LGT_ECO24]	lgt	Q1R7I5;A7ZQT4	2.06653	1.01416
Outer membrane protein X OS=Escherichia coli O157:H7 GN=ompX PE=3 SV=1 - [OMPX_ECO57]	ompX	P0A919	2.05592	1.21409
Uncharacterized protein OS=Escherichia coli (strain UTI89 / UPEC) GN=yoaC PE=4 SV=1 - [Q1RAY3_ECOUT]	yoaC	Q1RAY3	2.05306	2.01296
Putative carboxymethylenebutenolidase OS=Escherichia coli (strain UTI89 / UPEC) GN=UTI89_C4410 PE=4 SV=1 - [Q1R487_ECOUT]	UTI89_C4410	Q1R487	2.05216	1.38986
Phosphoserine aminotransferase OS=Escherichia coli O81 (strain ED1a) GN=serC PE=3 SV=1 - [SERC_ECO81]|Phosphoserine aminotransferase OS=Escherichia coli (strain UTI89 / UPEC) GN=serC PE=3 SV=1 - [SERC_ECOUT]|Phosphoserine aminotransferase OS=Escherichia coli O45:K1 (strain S88 / ExPEC) GN=serC PE=3 SV=1 - [SERC_ECO45]	serC	B7MS22;Q1RDV1;B7MHL6	2.04808	1.19426
Acylneuraminate cytidylyltransferase OS=Escherichia coli (strain UTI89 / UPEC) GN=neuA PE=4 SV=1 - [Q1R746_ECOUT]	neuA	Q1R746	2.04459	0.942534
RutC family protein YoaB OS=Escherichia coli O6:H1 (strain CFT073 / ATCC 700928 / UPEC) GN=yoaB PE=3 SV=1 - [YOAB_ECOL6]	yoaB	P0AEB8	2.0293	0.790921
Protein YfbT OS=Escherichia coli (strain UTI89 / UPEC) GN=yfbT PE=4 SV=1 - [Q1R9C2_ECOUT]	yfbT	Q1R9C2	2.02413	1.26928
Putative conserved protein OS=Escherichia coli (strain UTI89 / UPEC) GN=UTI89_C4674 PE=4 SV=1 - [Q1R3I2_ECOUT]	UTI89_C4674	Q1R3I2	2.0085	1.29078
Probable zinc protease PqqL OS=Escherichia coli (strain UTI89 / UPEC) GN=pqqL PE=3 SV=1 - [Q1RBS8_ECOUT]	pqqL	Q1RBS8	2.00333	2.18474
Uncharacterized protein YeaC OS=Escherichia coli (strain K12) GN=yeaC PE=4 SV=2 - [YEAC_ECOLI]	yeaC	P76231	2.00062	0.995576
Molybdopterin molybdenumtransferase OS=Escherichia coli (strain K12) GN=moeA PE=1 SV=1 - [MOEA_ECOLI]	moeA	P12281	2.00019	1.2499
Glyoxylate/hydroxypyruvate reductase A OS=Escherichia coli (strain UTI89 / UPEC) GN=ghrA PE=3 SV=2 - [GHRA_ECOUT]|Glyoxylate/hydroxypyruvate reductase A OS=Escherichia coli O45:K1 (strain S88 / ExPEC) GN=ghrA PE=3 SV=1 - [GHRA_ECO45]	ghrA	Q1RDC8;B7MIH3;A8AI49	1.9997	1.16012
UPF0301 protein YqgE OS=Escherichia coli (strain UTI89 / UPEC) GN=yqgE PE=3 SV=2 - [YQGE_ECOUT]|UPF0301 protein YqgE OS=Escherichia coli O139:H28 (strain E24377A / ETEC) GN=yqgE PE=3 SV=1 - [YQGE_ECO24]	yqgE	Q1R779;A7ZR71	1.99528	0.909792
Phosphoribosylamine--glycine ligase OS=Escherichia coli (strain UTI89 / UPEC) GN=purD PE=3 SV=1 - [Q1R5X0_ECOUT]|Phosphoribosylamine--glycine ligase OS=Escherichia coli O6:H1 (strain CFT073 / ATCC 700928 / UPEC) GN=purD PE=3 SV=1 - [PUR2_ECOL6]	purD	Q1R5X0;Q8FB69	1.99495	1.91702
Small-conductance mechanosensitive channel OS=Escherichia coli O157:H7 GN=mscS PE=3 SV=1 - [MSCS_ECO57]|Uncharacterized protein OS=Escherichia coli (strain UTI89 / UPEC) GN=yggB PE=4 SV=1 - [Q1R7A9_ECOUT]	mscS	Q1R7A9	1.9885	1.73483
Polysialic acid transport protein KpsD OS=Escherichia coli GN=kpsD PE=1 SV=2 - [KPSD1_ECOLX]	kpsD	Q03961	1.98384	1.35303
Elongation factor Tu OS=Xylella fastidiosa (strain Temecula1 / ATCC 700964) GN=tufA PE=3 SV=2 - [EFTU_XYLFT]	tufA	Q877P8;Q7TTF9	1.9794	0.777075
Putative lipoprotein YbjP OS=Escherichia coli (strain UTI89 / UPEC) GN=ybjP PE=4 SV=1 - [Q1RE60_ECOUT]	ybjP	Q1RE60	1.97722	1.63916
N-methyl-L-tryptophan oxidase OS=Escherichia coli (strain UTI89 / UPEC) GN=solA PE=3 SV=1 - [MTOX_ECOUT]|N-methyl-L-tryptophan oxidase OS=Escherichia coli O45:K1 (strain S88 / ExPEC) GN=solA PE=3 SV=1 - [MTOX_ECO45]	solA	Q1RD98;B7MIK0	1.97447	1.05182
Putative CI repressor of bacteriophage OS=Escherichia coli (strain UTI89 / UPEC) GN=UTI89_C1288 PE=4 SV=1 - [Q1RCZ4_ECOUT]	UTI89_C1288	Q1RCZ4	1.96702	3.66839
Putative carboxymethylenebutenolidase OS=Escherichia coli (strain K12) GN=ysgA PE=3 SV=3 - [DLHH_ECOLI]	ysgA	P56262;Q8X8L4	1.96518	0.896727
Uncharacterized protein OS=Escherichia coli (strain UTI89 / UPEC) GN=UTI89_C2245 PE=4 SV=1 - [Q1RAA1_ECOUT]	UTI89_C2245	Q1RAA1	1.95433	5.32505
Uncharacterized protein OS=Escherichia coli (strain UTI89 / UPEC) GN=ybiJ PE=4 SV=1 - [Q1REC3_ECOUT]|Uncharacterized protein YbiJ OS=Escherichia coli O6:H1 (strain CFT073 / ATCC 700928 / UPEC) GN=ybiJ PE=3 SV=1 - [YBIJ_ECOL6]	ybiJ	Q1REC3;P0AAX4	1.94828	1.60829
PEP-dependent dihydroxyacetone kinase, ADP-binding subunit DhaL OS=Escherichia coli (strain K12) GN=dhaL PE=1 SV=3 - [DHAL_ECOLI]	dhaL	P76014	1.94553	1.03561
NADPH-dependent ferric-chelate reductase OS=Escherichia coli (strain K12) GN=yqjH PE=1 SV=1 - [YQJH_ECOLI]	yqjH	Q46871;Q1R6R0	1.94267	1.37829
Pyrimidine 5'-nucleotidase YjjG OS=Escherichia coli O157:H7 GN=yjjG PE=3 SV=1 - [YJJG_ECO57]	yjjG	P0A8Y2	1.93794	2.48521
Histidine biosynthesis bifunctional protein HisB OS=Escherichia coli O6:H1 (strain CFT073 / ATCC 700928 / UPEC) GN=hisB PE=3 SV=2 - [HIS7_ECOL6]	hisB	Q8FG50	1.93178	1.4341
Glycine dehydrogenase (decarboxylating) OS=Escherichia coli (strain UTI89 / UPEC) GN=gcvP PE=3 SV=1 - [GCSP_ECOUT]|Glycine dehydrogenase (decarboxylating) OS=Escherichia coli O45:K1 (strain S88 / ExPEC) GN=gcvP PE=3 SV=1 - [GCSP_ECO45]|Glycine dehydrogenase (decarboxylating) OS=Salmonella paratyphi B (strain ATCC BAA-1250 / SPB7) GN=gcvP PE=3 SV=1 - [GCSP_SALPB]	gcvP	Q1R7C8;B7MM89	1.92543	1.94871
Cytochrome bd-I ubiquinol oxidase subunit 1 OS=Escherichia coli O6:H1 (strain CFT073 / ATCC 700928 / UPEC) GN=cydA PE=3 SV=1 - [CYDA_ECOL6]	cydA	P0ABK0	1.92471	0.791101
Polysialic acid biosynthesis protein P7 OS=Escherichia coli (strain UTI89 / UPEC) GN=neuC PE=4 SV=1 - [Q1R747_ECOUT]|Polysialic acid biosynthesis protein P7 OS=Escherichia coli GN=neuC PE=1 SV=3 - [NEUC_ECOLX]	neuC	Q1R747;Q47400	1.9187	0.904974
Malate dehydrogenase OS=Escherichia coli (strain UTI89 / UPEC) GN=mdh PE=3 SV=2 - [MDH_ECOUT]|Malate dehydrogenase OS=Escherichia coli O139:H28 (strain E24377A / ETEC) GN=mdh PE=3 SV=1 - [MDH_ECO24]	mdh	Q1R6A3;A7ZSD0	1.91754	1.09359
Xanthine permease XanP OS=Escherichia coli O157:H7 GN=xanP PE=3 SV=1 - [XANP_ECO57]	xanP	P0AGN1	1.91746	4.14737
Uncharacterized protein OS=Escherichia coli (strain UTI89 / UPEC) GN=UTI89_C2206 PE=4 SV=1 - [Q1RAE0_ECOUT]	UTI89_C2206	Q1RAE0	1.91688	0.843152
Hypothetical oxidoreductase YbiC OS=Escherichia coli (strain UTI89 / UPEC) GN=ybiC PE=3 SV=1 - [Q1REC4_ECOUT]	ybiC	Q1REC4	1.9152	1.50844
Protein PhnA OS=Escherichia coli O157:H7 GN=phnA PE=4 SV=1 - [PHNA_ECO57]	phnA	P0AFJ3	1.91143	1.13293
Phosphoribosylglycinamide formyltransferase 2 OS=Escherichia coli (strain UTI89 / UPEC) GN=purT PE=3 SV=1 - [PURT_ECOUT]|Phosphoribosylglycinamide formyltransferase 2 OS=Escherichia coli O1:K1 / APEC GN=purT PE=3 SV=1 - [PURT_ECOK1]	purT	Q1RAT6;A1AC10	1.91074	1.86193
Ferrienterobactin-binding periplasmic protein OS=Escherichia coli (strain UTI89 / UPEC) GN=fepB PE=4 SV=1 - [Q1REX0_ECOUT]|Ferrienterobactin-binding periplasmic protein OS=Escherichia coli O6:H1 (strain CFT073 / ATCC 700928 / UPEC) GN=fepB PE=3 SV=1 - [FEPB_ECOL6]	fepB	Q1REX0;P0AEL7	1.89144	1.96471
2-keto-3-deoxygluconate 6-phosphate aldolase OS=Escherichia coli (strain UTI89 / UPEC) GN=eda PE=4 SV=1 - [Q1RAT5_ECOUT]|KHG/KDPG aldolase OS=Escherichia coli O157:H7 GN=eda PE=3 SV=1 - [ALKH_ECO57]	eda	Q1RAT5;P0A957	1.88511	1.14554
Uncharacterized protein OS=Escherichia coli (strain UTI89 / UPEC) GN=yddE PE=4 SV=1 - [Q1RBV4_ECOUT]	yddE	Q1RBV4	1.88254	2.93898
Threonylcarbamoyl-AMP synthase OS=Escherichia coli (strain UTI89 / UPEC) GN=tsaC PE=3 SV=2 - [TSAC_ECOUT]|Threonylcarbamoyl-AMP synthase OS=Escherichia coli O139:H28 (strain E24377A / ETEC) GN=tsaC PE=3 SV=2 - [TSAC_ECO24]	tsaC	Q1R650;A7ZSH1	1.88111	1.71693
Putative HTH-type transcriptional regulator OS=Escherichia coli (strain UTI89 / UPEC) GN=cueR PE=4 SV=1 - [Q1RF45_ECOUT]|HTH-type transcriptional regulator CueR OS=Escherichia coli O157:H7 GN=cueR PE=3 SV=1 - [CUER_ECO57]	cueR	Q1RF45;Q8XD09	1.87885	1.74113
Transcription elongation factor GreB OS=Salmonella typhi GN=greB PE=3 SV=1 - [GREB_SALTI]	greB	Q8Z217	1.87409	0.92916
Uncharacterized protein OS=Escherichia coli (strain UTI89 / UPEC) GN=UTI89_P141 PE=4 SV=1 - [Q1R1P7_ECOUT]|Uncharacterized 31.7 kDa protein in traX-finO intergenic region OS=Escherichia coli PE=3 SV=1 - [YPT2_ECOLX]	UTI89_P141	Q1R1P7;Q99390	1.8704	0.820525
Imidazole glycerol phosphate synthase subunit HisF OS=Escherichia coli (strain UTI89 / UPEC) GN=hisF PE=3 SV=1 - [HIS6_ECOUT]|Imidazole glycerol phosphate synthase subunit HisF OS=Escherichia coli O6:K15:H31 (strain 536 / UPEC) GN=hisF PE=3 SV=1 - [HIS6_ECOL5]	hisF	Q1RA48;Q0TG62	1.86219	1.76619
Putative glycosyltransferase WbdM OS=Escherichia coli (strain UTI89 / UPEC) GN=wbdM PE=4 SV=1 - [Q1RA42_ECOUT]	wbdM	Q1RA42	1.85923	1.89069
D,D-heptose 1,7-bisphosphate phosphatase OS=Escherichia coli (strain UTI89 / UPEC) GN=yaeD PE=3 SV=1 - [Q1RFY8_ECOUT]|D-glycero-beta-D-manno-heptose-1,7-bisphosphate 7-phosphatase OS=Escherichia coli O6:H1 (strain CFT073 / ATCC 700928 / UPEC) GN=gmhB PE=3 SV=1 - [GMHBB_ECOL6]	yaeD	Q1RFY8;Q8FKZ1	1.85058	0.559686
Protein YcgL OS=Escherichia coli (strain UTI89 / UPEC) GN=ycgL PE=3 SV=1 - [YCGL_ECOUT]|Protein YcgL OS=Escherichia coli O45:K1 (strain S88 / ExPEC) GN=ycgL PE=3 SV=1 - [YCGL_ECO45]	ycgL	Q1RCR7;B7MK76	1.84927	0.644777
Glutathione synthetase OS=Escherichia coli (strain UTI89 / UPEC) GN=gshB PE=3 SV=1 - [Q1R780_ECOUT]	gshB	Q1R780	1.84868	1.20303
Inner membrane protein YgaP OS=Escherichia coli (strain K12) GN=ygaP PE=1 SV=1 - [YGAP_ECOLI]	ygaP	P55734	1.84414	1.1716
Sialic acid synthase NeuD OS=Escherichia coli (strain UTI89 / UPEC) GN=neuD PE=4 SV=1 - [Q1R744_ECOUT]	neuD	Q1R744	1.83811	0.665127
Regulator of plasmid McrB operon OS=Escherichia coli (strain UTI89 / UPEC) GN=mprA PE=4 SV=1 - [Q1R814_ECOUT]|Transcriptional repressor MprA OS=Escherichia coli O157:H7 GN=mprA PE=3 SV=1 - [MPRA_ECO57]	mprA	Q1R814;P0ACS1	1.83787	1.35308
Poly-alpha-2,8 sialosyl sialyltransferase OS=Escherichia coli (strain UTI89 / UPEC) GN=neuS PE=4 SV=1 - [Q1R749_ECOUT]	neuS	Q1R749	1.8365	1.27229
Adenylate kinase OS=Escherichia coli O139:H28 (strain E24377A / ETEC) GN=adk PE=3 SV=1 - [KAD_ECO24]	adk	A7ZIN4;B7MDZ6	1.83412	0.973083
D-serine dehydratase 1 OS=Escherichia coli (strain UTI89 / UPEC) GN=dsdA1 PE=3 SV=1 - [SDHD1_ECOUT]|D-serine dehydratase 1 OS=Escherichia coli O6:K15:H31 (strain 536 / UPEC) GN=dsdA1 PE=3 SV=1 - [SDHD1_ECOL5]	dsdA1	Q1R901	1.82367	0.725731
Probable bifunctional chitinase/lysozyme OS=Escherichia coli (strain K12) GN=chiA PE=1 SV=2 - [CHIA_ECOLI]	chiA	P13656	1.81489	1.70883
Tryptophan--tRNA ligase OS=Escherichia coli (strain UTI89 / UPEC) GN=trpS PE=3 SV=1 - [Q1R5Q3_ECOUT]|Tryptophan--tRNA ligase OS=Escherichia coli O157:H7 GN=trpS PE=3 SV=1 - [SYW_ECO57]	trpS	Q1R5Q3;P67589	1.81193	0.577242
Peroxiredoxin OsmC OS=Escherichia coli (strain K12) GN=osmC PE=1 SV=2 - [OSMC_ECOLI]	osmC	P0C0L2	1.80796	1.06618
Glutaredoxin OS=Escherichia coli (strain UTI89 / UPEC) GN=ydhD PE=3 SV=1 - [Q1RBE1_ECOUT]|Glutaredoxin-4 OS=Escherichia coli O157:H7 GN=grxD PE=3 SV=1 - [GLRX4_ECO57]	ydhD	Q1RBE1;P0AC71	1.7984	1.19236
Ribonucleoside-diphosphate reductase 2 subunit alpha OS=Escherichia coli (strain K12) GN=nrdE PE=2 SV=3 - [RIR3_ECOLI]	nrdE	P39452	1.79674	2.07988
Probable phosphatase YcdX OS=Escherichia coli (strain UTI89 / UPEC) GN=ycdX PE=3 SV=1 - [YCDX_ECOUT]|Probable phosphatase YcdX OS=Escherichia coli O45:K1 (strain S88 / ExPEC) GN=ycdX PE=3 SV=1 - [YCDX_ECO45]	ycdX	Q1RDC7;B7MIH4	1.79303	2.26561
Uncharacterized protein OS=Escherichia coli (strain UTI89 / UPEC) GN=yecF PE=4 SV=1 - [Q1RAM5_ECOUT]|Uncharacterized protein YecF OS=Escherichia coli O6:H1 (strain CFT073 / ATCC 700928 / UPEC) GN=yecF PE=4 SV=1 - [YECF_ECOL6]	yecF	Q1RAM5;P0AD08	1.79218	0.966749
Iron-binding protein IscA OS=Enterobacter sp. (strain 638) GN=iscA PE=3 SV=1 - [ISCA_ENT38]	iscA	A4WDA9	1.78754	0.724512
Uncharacterized protein OS=Escherichia coli (strain UTI89 / UPEC) GN=ybiV PE=4 SV=1 - [Q1REA3_ECOUT]	ybiV	Q1REA3	1.78437	0.948111
Uncharacterized protein YbjN OS=Escherichia coli O157:H7 GN=ybjN PE=4 SV=1 - [YBJN_ECO57]	ybjN	P0AAY8	1.78206	2.10369
Hydroxyacylglutathione hydrolase OS=Escherichia coli (strain UTI89 / UPEC) GN=gloB PE=3 SV=1 - [GLO2_ECOUT]	gloB	Q1RFX9	1.78046	0.956207
Arginine transport ATP-binding protein ArtP OS=Escherichia coli O157:H7 GN=artP PE=3 SV=1 - [ARTP_ECO57]	artP	P0AAF8	1.77945	1.39339
Agmatinase OS=Escherichia coli (strain UTI89 / UPEC) GN=speB PE=3 SV=1 - [SPEB_ECOUT]|Agmatinase OS=Escherichia coli O127:H6 (strain E2348/69 / EPEC) GN=speB PE=3 SV=1 - [SPEB_ECO27]	speB	Q1R791;B7UHY3	1.77612	1.71209
Thiosulfate sulfurtransferase PspE OS=Escherichia coli (strain K12) GN=pspE PE=1 SV=1 - [PSPE_ECOLI]	pspE	P23857	1.77389	1.75853
Ferrous iron permease EfeU OS=Escherichia coli (strain UTI89 / UPEC) GN=efeU PE=3 SV=2 - [EFEU_ECOUT]|Ferrous iron permease EfeU OS=Escherichia coli O6:K15:H31 (strain 536 / UPEC) GN=efeU PE=3 SV=1 - [EFEU_ECOL5]	efeU	Q1RDK0;Q0TJ50	1.76997	2.44709
Hypothetical aminotransferase YbdL OS=Escherichia coli (strain UTI89 / UPEC) GN=ybdL PE=4 SV=1 - [Q1REW1_ECOUT]	ybdL	Q1REW1	1.76929	1.99788
Uncharacterized protein OS=Escherichia coli (strain UTI89 / UPEC) GN=UTI89_C1736 PE=4 SV=1 - [Q1RBQ0_ECOUT]	UTI89_C1736	Q1RBQ0	1.76773	1.26512
Phospho-2-dehydro-3-deoxyheptonate aldolase OS=Escherichia coli (strain UTI89 / UPEC) GN=aroF PE=3 SV=1 - [Q1R8C4_ECOUT]	aroF	Q1R8C4	1.76453	2.33145
Cys-tRNA(Pro)/Cys-tRNA(Cys) deacylase OS=Escherichia coli (strain UTI89 / UPEC) GN=ybaK PE=3 SV=1 - [Q1RF52_ECOUT]	ybaK	Q1RF52	1.76164	0.999326
Thiol:disulfide interchange protein DsbG OS=Escherichia coli (strain K12) GN=dsbG PE=1 SV=2 - [DSBG_ECOLI]	dsbG	P77202;P58320	1.76002	1.66624
Fertility inhibition protein OS=Escherichia coli (strain UTI89 / UPEC) GN=finO PE=4 SV=1 - [Q1R1P6_ECOUT]|Fertility inhibition protein OS=Escherichia coli GN=finO PE=3 SV=1 - [FINO2_ECOLX]	finO	Q1R1P6;P08315	1.75855	1.87441
HTH-type transcriptional regulator EbgR OS=Escherichia coli (strain K12) GN=ebgR PE=3 SV=2 - [EBGR_ECOLI]	ebgR	P06846	1.75812	1.08819
SufA scaffold protein for iron-sulfur cluster assembly OS=Escherichia coli (strain UTI89 / UPEC) GN=sufA PE=3 SV=1 - [Q1RBB2_ECOUT]	sufA	Q1RBB2	1.75679	1.20222
Uncharacterized protein OS=Escherichia coli (strain UTI89 / UPEC) GN=UTI89_C1734 PE=4 SV=1 - [Q1RBQ2_ECOUT]	UTI89_C1734	Q1RBQ2	1.75328	1.35618
Uncharacterized protein OS=Escherichia coli (strain UTI89 / UPEC) GN=yebG PE=4 SV=1 - [Q1RAT7_ECOUT]|Uncharacterized protein YebG OS=Escherichia coli O157:H7 GN=yebG PE=4 SV=1 - [YEBG_ECO57]	yebG	Q1RAT7;P0ACZ1	1.75177	0.997801
1-(5-phosphoribosyl)-5-[(5-phosphoribosylamino)methylideneamino] imidazole-4-carboxamide isomerase OS=Escherichia coli (strain UTI89 / UPEC) GN=hisA PE=3 SV=2 - [HIS4_ECOUT]|1-(5-phosphoribosyl)-5-[(5-phosphoribosylamino)methylideneamino] imidazole-4-carboxamide isomerase OS=Escherichia coli O6:K15:H31 (strain 536 / UPEC) GN=hisA PE=3 SV=1 - [HIS4_ECOL5]	hisA	Q1RA49;Q0TG63	1.7471	1.64909
Serine hydroxymethyltransferase 1 OS=Photobacterium profundum (strain SS9) GN=glyA1 PE=3 SV=1 - [GLYA1_PHOPR]	glyA1	Q6LU17	1.74511	1.47329
2-C-methyl-D-erythritol 2,4-cyclodiphosphate synthase OS=Escherichia coli (strain UTI89 / UPEC) GN=ispF PE=3 SV=1 - [ISPF_ECOUT]|2-C-methyl-D-erythritol 2,4-cyclodiphosphate synthase OS=Escherichia coli O45:K1 (strain S88 / ExPEC) GN=ispF PE=3 SV=1 - [ISPF_ECO45]	ispF	Q1R7U5;B7MKM0	1.74498	1.13247
Uncharacterized protein OS=Escherichia coli (strain UTI89 / UPEC) GN=UTI89_C2957 PE=4 SV=1 - [Q1R8A1_ECOUT]	UTI89_C2957	Q1R8A1	1.74278	0.74323
UDP-N-acetylmuramoyl-tripeptide--D-alanyl-D-alanine ligase OS=Escherichia coli (strain UTI89 / UPEC) GN=murF PE=3 SV=1 - [Q1RGA9_ECOUT]	murF	Q1RGA9	1.74017	1.01885
Enterochelin esterase OS=Escherichia coli (strain UTI89 / UPEC) GN=fes PE=4 SV=1 - [Q1REX8_ECOUT]	fes	Q1REX8	1.73707	3.70602
6,7-dimethyl-8-ribityllumazine synthase OS=Escherichia coli (strain UTI89 / UPEC) GN=ribH PE=3 SV=1 - [Q1RFC6_ECOUT]	ribH	Q1RFC6	1.73594	0.888675
Putative amino-acid ABC transporter-binding protein YhdW OS=Escherichia coli (strain K12) GN=yhdW PE=1 SV=2 - [YHDW_ECOLI]	yhdW	P45766	1.73351	1.94366
Galactose-binding transport protein OS=Escherichia coli (strain UTI89 / UPEC) GN=mglB PE=4 SV=1 - [Q1R9S3_ECOUT]|D-galactose-binding periplasmic protein OS=Escherichia coli O6:H1 (strain CFT073 / ATCC 700928 / UPEC) GN=mglB PE=3 SV=1 - [DGAL_ECOL6]	mglB	Q1R9S3;P0AEE6	1.73322	0.734727
Hypothetical transcriptional regulator YcjW OS=Escherichia coli (strain UTI89 / UPEC) GN=ycjW PE=4 SV=1 - [Q1RC45_ECOUT]	ycjW	Q1RC45	1.73235	2.16824
Uncharacterized isochorismatase family protein YecD OS=Escherichia coli O157:H7 GN=yecD PE=3 SV=2 - [YECD_ECO57]	yecD	P0ADI8	1.72224	1.28695
Conserved protein YdjA OS=Escherichia coli (strain UTI89 / UPEC) GN=ydjA PE=4 SV=1 - [Q1RB28_ECOUT]	ydjA	Q1RB28	1.72022	1.68223
Uncharacterized protein OS=Escherichia coli (strain UTI89 / UPEC) GN=ytfG PE=4 SV=1 - [Q1R340_ECOUT]	ytfG	Q1R340	1.71775	2.05708
Putative regulator OS=Escherichia coli (strain UTI89 / UPEC) GN=UTI89_C4624 PE=4 SV=1 - [Q1R3N2_ECOUT]	UTI89_C4624	Q1R3N2	1.71648	1.33826
Uncharacterized protein OS=Escherichia coli (strain UTI89 / UPEC) GN=yidA PE=4 SV=1 - [Q1R4P0_ECOUT]|Sugar phosphatase YidA OS=Escherichia coli O6:H1 (strain CFT073 / ATCC 700928 / UPEC) GN=yidA PE=3 SV=1 - [YIDA_ECOL6]	yidA	Q1R4P0;P0A8Y6	1.71134	1.06857
Anti-adapter protein IraP OS=Escherichia coli O7:K1 (strain IAI39 / ExPEC) GN=iraP PE=3 SV=1 - [IRAP_ECO7I]	iraP	B7NJC0;Q1RFG2;B7UJK6	1.7101	2.4391
6-phospho-beta-glucosidase OS=Escherichia coli (strain K12) GN=chbF PE=1 SV=4 - [CHBF_ECOLI]	chbF	P17411	1.70814	3.48588
Citrate synthase OS=Escherichia coli (strain UTI89 / UPEC) GN=gltA PE=3 SV=1 - [Q1REK6_ECOUT]|Citrate synthase OS=Escherichia coli O6:H1 (strain CFT073 / ATCC 700928 / UPEC) GN=gltA PE=3 SV=1 - [CISY_ECOL6]	gltA	Q1REK6;P0ABH8	1.70671	0.709004
Aromatic-amino-acid aminotransferase OS=Escherichia coli (strain K12) GN=tyrB PE=1 SV=1 - [TYRB_ECOLI]	tyrB	P04693;Q1R3M7	1.70615	1.67995
Aldehyde dehydrogenase OS=Rhodospirillum rubrum (strain ATCC 11170 / ATH 1.1.1 / DSM 467 / LMG 4362 / NCIB 8255 / S1) GN=Rru_A0931 PE=3 SV=2 - [ALDH_RHORT]	Rru_A0931	Q9ZA11	1.70572	0.860242
Sulfur carrier protein ThiS adenylyltransferase OS=Escherichia coli (strain K12) GN=thiF PE=1 SV=2 - [THIF_ECOLI]	thiF	P30138	1.70563	4.33608
Iron-sulfur cluster assembly scaffold protein IscU OS=Escherichia coli (strain UTI89 / UPEC) GN=iscU PE=3 SV=1 - [Q1R8K3_ECOUT]|Iron-sulfur cluster assembly scaffold protein IscU OS=Escherichia coli O157:H7 GN=iscU PE=1 SV=1 - [ISCU_ECO57]|Iron-sulfur cluster assembly scaffold protein IscU OS=Haemophilus influenzae (strain ATCC 51907 / DSM 11121 / KW20 / Rd) GN=iscU PE=1 SV=2 - [ISCU_HAEIN]	iscU	Q1R8K3;P0ACD6	1.70355	0.882896
DNA methylase M OS=Escherichia coli (strain UTI89 / UPEC) GN=hsdM PE=4 SV=1 - [Q1R2G0_ECOUT]	hsdM	Q1R2G0	1.70275	1.29965
Hypothetical oxidoreductase YeiQ OS=Escherichia coli (strain UTI89 / UPEC) GN=yeiQ PE=3 SV=1 - [Q1R9P7_ECOUT]	yeiQ	Q1R9P7	1.70263	1.11834
Putative positive transcription regulator OS=Escherichia coli (strain UTI89 / UPEC) GN=evgA PE=4 SV=1 - [Q1R8Z7_ECOUT]|Positive transcription regulator EvgA OS=Escherichia coli O157:H7 GN=evgA PE=3 SV=1 - [EVGA_ECO57]	evgA	Q1R8Z7;P0ACZ6	1.70117	2.93584
Deoxyguanosinetriphosphate triphosphohydrolase OS=Escherichia coli (strain UTI89 / UPEC) GN=dgt PE=3 SV=1 - [DGTP_ECOUT]|Deoxyguanosinetriphosphate triphosphohydrolase OS=Escherichia coli O45:K1 (strain S88 / ExPEC) GN=dgt PE=3 SV=1 - [DGTP_ECO45]	dgt	Q1RG28;B7MBE3	1.69752	1.44821
Uncharacterized protein OS=Escherichia coli (strain UTI89 / UPEC) GN=UTI89_C3011 PE=4 SV=1 - [Q1R847_ECOUT]	UTI89_C3011	Q1R847	1.69405	0.903982
Hypothetical oxidoreductase YqhD OS=Escherichia coli (strain UTI89 / UPEC) GN=yqhD PE=4 SV=1 - [Q1R6Y6_ECOUT]	yqhD	Q1R6Y6;Q46856	1.68938	1.02776
Translation initiation factor IF-1 OS=Psychromonas ingrahamii (strain 37) GN=infA PE=3 SV=1 - [IF1_PSYIN]	infA	A1SSY1;Q1RE30;A8AIJ9	1.68851	1.02618
Outer membrane protein TolC OS=Escherichia coli (strain UTI89 / UPEC) GN=tolC PE=4 SV=1 - [Q1R6U8_ECOUT]	tolC	Q1R6U8	1.68793	1.31405
CinA-like protein OS=Escherichia coli O9:H4 (strain HS) GN=EcHS_A2392 PE=3 SV=1 - [CINAL_ECOHS]	EcHS_A2392	A8A2B6	1.68783	1.97003
Putative thioredoxin-family protein OS=Escherichia coli (strain UTI89 / UPEC) GN=UTI89_P016 PE=4 SV=1 - [Q1R222_ECOUT]	UTI89_P016	Q1R222	1.68636	0.761848
Amidophosphoribosyltransferase OS=Escherichia coli (strain K12) GN=purF PE=1 SV=2 - [PUR1_ECOLI]|Amidophosphoribosyltransferase OS=Escherichia coli (strain UTI89 / UPEC) GN=purF PE=3 SV=1 - [Q1R9A1_ECOUT]	purF	Q1R9A1;P0AG16	1.68458	1.49064
50S ribosomal protein L24 OS=Escherichia coli (strain UTI89 / UPEC) GN=rplX PE=3 SV=1 - [RL24_ECOUT]|50S ribosomal protein L24 OS=Escherichia coli O127:H6 (strain E2348/69 / EPEC) GN=rplX PE=3 SV=1 - [RL24_ECO27]	rplX	Q1R619;B7UK33	1.68365	1.45971
Uncharacterized protein YbfE OS=Escherichia coli O157:H7 GN=ybfE PE=4 SV=2 - [YBFE_ECO57]	ybfE	P0AAU8	1.67714	1.60396
Glucose-1-phosphate thymidylyltransferase 1 OS=Shigella flexneri GN=rfbA PE=3 SV=2 - [RMLA1_SHIFL]|Glucose-1-phosphate thymidylyltransferase OS=Escherichia coli (strain UTI89 / UPEC) GN=rfbA PE=3 SV=1 - [Q1RA36_ECOUT]	rfbA	Q1RA36	1.67356	1.60442
Peptidyl-prolyl cis-trans isomerase OS=Escherichia coli (strain UTI89 / UPEC) GN=slpA PE=3 SV=1 - [Q1RGH4_ECOUT]|FKBP-type 16 kDa peptidyl-prolyl cis-trans isomerase OS=Escherichia coli O157:H7 GN=fkpB PE=3 SV=2 - [FKBX_ECO57]	slpA	Q1RGH4;P0AEM2	1.67315	1.00005
Osmotically inducible lipoprotein OS=Escherichia coli (strain UTI89 / UPEC) GN=osmB PE=4 SV=1 - [Q1RC81_ECOUT]|Osmotically-inducible lipoprotein B OS=Escherichia coli O157:H7 GN=osmB PE=3 SV=1 - [OSMB_ECO57]	osmB	Q1RC81;P0ADA9	1.67268	2.17264
Phosphoenolpyruvate-protein phosphotransferase OS=Escherichia coli (strain K12) GN=ptsI PE=1 SV=1 - [PT1_ECOLI]|Phosphoenolpyruvate-protein phosphotransferase OS=Escherichia coli (strain UTI89 / UPEC) GN=ptsI PE=3 SV=1 - [Q1R8V4_ECOUT]	ptsI	Q1R8V4	1.66629	0.998278
Uncharacterized protein OS=Escherichia coli (strain UTI89 / UPEC) GN=UTI89_C1859 PE=4 SV=1 - [Q1RBC9_ECOUT]	UTI89_C1859	Q1RBC9	1.66242	0.775666
DNA repair protein RadA OS=Escherichia coli (strain K12) GN=radA PE=1 SV=1 - [RADA_ECOLI]	radA	P24554	1.65655	1.49101
D-serine dehydratase 2 OS=Escherichia coli (strain UTI89 / UPEC) GN=dsdA2 PE=3 SV=1 - [SDHD2_ECOUT]|D-serine dehydratase 2 OS=Escherichia coli O6:K15:H31 (strain 536 / UPEC) GN=dsdA2 PE=3 SV=1 - [SDHD2_ECOL5]|D-serine dehydratase OS=Escherichia coli O157:H7 GN=dsdA PE=3 SV=1 - [SDHD_ECO57]	dsdA2	Q1R2Q6;Q0T953;Q8XCK5	1.65463	1.50355
Bifunctional aspartokinase/homoserine dehydrogenase 2 OS=Escherichia coli (strain K12) GN=metL PE=1 SV=3 - [AK2H_ECOLI]	metL	P00562	1.64857	1.42804
Uncharacterized protein OS=Escherichia coli (strain UTI89 / UPEC) GN=UTI89_C2635 PE=4 SV=1 - [Q1R963_ECOUT]	UTI89_C2635	Q1R963	1.64781	1.18024
Uncharacterized protein OS=Escherichia coli (strain UTI89 / UPEC) GN=UTI89_C2339 PE=4 SV=1 - [Q1RA07_ECOUT]	UTI89_C2339	Q1RA07	1.64763	1.38084
UPF0509 protein YciZ OS=Escherichia coli (strain UTI89 / UPEC) GN=yciZ PE=3 SV=1 - [YCIZ_ECOUT]|UPF0509 protein YciZ OS=Escherichia coli O127:H6 (strain E2348/69 / EPEC) GN=yciZ PE=3 SV=1 - [YCIZ_ECO27]	yciZ	Q1RC79;B7UR93	1.6468	1.56643
UPF0246 protein YaaA OS=Escherichia coli (strain UTI89 / UPEC) GN=yaaA PE=3 SV=1 - [YAAA_ECOUT]	yaaA	Q1RGJ7	1.64647	1.55242
Small heat shock protein IbpA OS=Escherichia coli O139:H28 (strain E24377A / ETEC) GN=ibpA PE=3 SV=1 - [IBPA_ECO24]	ibpA	A7ZTP1	1.64298	1.28097
Nucleoside channel receptor of phage T6 and colicin K OS=Escherichia coli (strain UTI89 / UPEC) GN=tsx PE=4 SV=1 - [Q1RFD0_ECOUT]	tsx	Q1RFD0	1.63845	1.60756
Uncharacterized protein YjbB OS=Escherichia coli (strain K12) GN=yjbB PE=4 SV=1 - [YJBB_ECOLI]	yjbB	P0AF43	1.63595	1.0194
Sensor histidine kinase RcsC OS=Escherichia coli (strain K12) GN=rcsC PE=1 SV=1 - [RCSC_ECOLI]	rcsC	P0DMC5;P58662	1.63379	1.54756
Uncharacterized protein OS=Escherichia coli (strain UTI89 / UPEC) GN=ydgA PE=4 SV=1 - [Q1RBI4_ECOUT]	ydgA	Q1RBI4	1.62977	0.968562
L-amino acid N-acyltransferase MnaT OS=Escherichia coli (strain K12) GN=mnaT PE=1 SV=1 - [MNAT_ECOLI]	mnaT	P76112	1.61954	1.00902
NADH-quinone oxidoreductase subunit N OS=Escherichia coli (strain UTI89 / UPEC) GN=nuoN PE=3 SV=1 - [NUON_ECOUT]|NADH-quinone oxidoreductase subunit N OS=Escherichia coli O1:K1 / APEC GN=nuoN PE=3 SV=1 - [NUON_ECOK1]	nuoN	Q1R9E1;A1ADC4	1.61814	1.98281
Sensor protein BaeS OS=Escherichia coli (strain UTI89 / UPEC) GN=baeS PE=4 SV=1 - [Q1R9Z3_ECOUT]	baeS	Q1R9Z3	1.61813	0.924295
4-deoxy-L-threo-5-hexosulose-uronate ketol-isomerase OS=Escherichia coli (strain UTI89 / UPEC) GN=kduI PE=3 SV=1 - [KDUI_ECOUT]|4-deoxy-L-threo-5-hexosulose-uronate ketol-isomerase OS=Escherichia coli O45:K1 (strain S88 / ExPEC) GN=kduI PE=3 SV=1 - [KDUI_ECO45]	kduI	Q1R7G9;B7MM49	1.61802	1.25727
Repressor protein OS=Escherichia coli (strain UTI89 / UPEC) GN=UTI89_C2677 PE=4 SV=1 - [Q1R921_ECOUT]	UTI89_C2677	Q1R921	1.61231	2.02389
ADP-ribose pyrophosphatase OS=Escherichia coli (strain UTI89 / UPEC) GN=yqiE PE=4 SV=1 - [Q1R6U9_ECOUT]|ADP-ribose pyrophosphatase OS=Escherichia coli O157:H7 GN=nudF PE=3 SV=1 - [ADPP_ECO57]	yqiE	Q1R6U9;P83843	1.60746	1.1408
Potential molybdenum-pterin-binding-protein OS=Escherichia coli (strain UTI89 / UPEC) GN=UTI89_C3095 PE=4 SV=1 - [Q1R7W7_ECOUT]	UTI89_C3095	Q1R7W7	1.60684	1.13938
Chorismate synthase OS=Escherichia coli (strain UTI89 / UPEC) GN=aroC PE=3 SV=3 - [AROC_ECOUT]|Chorismate synthase OS=Escherichia coli O45:K1 (strain S88 / ExPEC) GN=aroC PE=3 SV=1 - [AROC_ECO45]	aroC	Q1R983;B7MG93	1.60466	0.930407
Uncharacterized HTH-type transcriptional regulator YciT OS=Escherichia coli (strain K12) GN=yciT PE=3 SV=1 - [YCIT_ECOLI]	yciT	P76034	1.5974	1.61316
Pesticin receptor OS=Yersinia enterocolitica serotype O:8 / biotype 1B (strain NCTC 13174 / 8081) GN=fyuA PE=3 SV=1 - [FYUA_YERE8]	fyuA	A1JTG3	1.59594	4.49492
Pyridoxal kinase PdxY OS=Escherichia coli (strain UTI89 / UPEC) GN=pdxY PE=3 SV=3 - [PDXY_ECOUT]|Pyridoxal kinase PdxY OS=Escherichia coli O6:K15:H31 (strain 536 / UPEC) GN=pdxY PE=3 SV=2 - [PDXY_ECOL5]	pdxY	Q1RBF9;Q0THJ1	1.59407	0.95255
UDP-glucose 4-epimerase OS=Escherichia coli (strain K12) GN=galE PE=1 SV=1 - [GALE_ECOLI]|UDP-galactose-4-epimerase OS=Escherichia coli (strain UTI89 / UPEC) GN=UTI89_C0756 PE=4 SV=1 - [Q1REH2_ECOUT]	galE	Q1REH2	1.59176	0.921482
Ubiquinone biosynthesis O-methyltransferase OS=Escherichia coli (strain UTI89 / UPEC) GN=ubiG PE=3 SV=1 - [UBIG_ECOUT]|Ubiquinone biosynthesis O-methyltransferase OS=Escherichia coli O45:K1 (strain S88 / ExPEC) GN=ubiG PE=3 SV=1 - [UBIG_ECO45]	ubiG	Q1R9I4;B7MFZ8	1.59123	1.24953
Lysine--tRNA ligase OS=Escherichia coli (strain UTI89 / UPEC) GN=lysS PE=3 SV=1 - [Q1R7E1_ECOUT]|Lysine--tRNA ligase OS=Escherichia coli O6:H1 (strain CFT073 / ATCC 700928 / UPEC) GN=lysS PE=3 SV=2 - [SYK1_ECOL6]	lysS	Q1R7E1;P0A8N4	1.59104	0.785703
Uncharacterized protein OS=Escherichia coli (strain UTI89 / UPEC) GN=UTI89_P061 PE=4 SV=1 - [Q1R1X7_ECOUT]	UTI89_P061	Q1R1X7	1.59097	1.13882
Molybdenum cofactor guanylyltransferase OS=Escherichia coli (strain UTI89 / UPEC) GN=mobA PE=3 SV=1 - [Q1R458_ECOUT]	mobA	Q1R458	1.58911	1.25493
Glucose-6-phosphate 1-dehydrogenase OS=Escherichia coli O6:H1 (strain CFT073 / ATCC 700928 / UPEC) GN=zwf PE=3 SV=1 - [G6PD_ECOL6]	zwf	P0AC54	1.58675	1.50574
Outer membrane lipoprotein RcsF OS=Escherichia coli (strain UTI89 / UPEC) GN=rcsF PE=3 SV=1 - [Q1RFZ2_ECOUT]|Outer membrane lipoprotein RcsF OS=Escherichia coli O6:H1 (strain CFT073 / ATCC 700928 / UPEC) GN=rcsF PE=3 SV=1 - [RCSF_ECOL6]	rcsF	Q1RFZ2;P69412	1.58036	1.22159
Protein TusB OS=Escherichia coli (strain UTI89 / UPEC) GN=tusB PE=3 SV=1 - [TUSB_ECOUT]|Protein TusB OS=Escherichia coli O45:K1 (strain S88 / ExPEC) GN=tusB PE=3 SV=1 - [TUSB_ECO45]	tusB	Q1R5U0;B7MCV8	1.57649	1.79063
2-dehydro-3-deoxygalactonokinase OS=Escherichia coli (strain K12) GN=dgoK PE=3 SV=1 - [DGOK_ECOLI]	dgoK	P31459	1.57574	1.69118
S-adenosylmethionine decarboxylase proenzyme OS=Escherichia coli (strain UTI89 / UPEC) GN=speD PE=3 SV=1 - [SPED_ECOUT]|S-adenosylmethionine decarboxylase proenzyme OS=Escherichia coli O45:K1 (strain S88 / ExPEC) GN=speD PE=3 SV=1 - [SPED_ECO45]	speD	Q1RG71;B7MBA3	1.56991	1.0275
Uncharacterized protein OS=Escherichia coli (strain UTI89 / UPEC) GN=UTI89_P060 PE=4 SV=1 - [Q1R1X8_ECOUT]	UTI89_P060	Q1R1X8	1.56945	1.00749
Enolase OS=Haemophilus influenzae (strain ATCC 51907 / DSM 11121 / KW20 / Rd) GN=eno PE=3 SV=2 - [ENO_HAEIN]	eno	P43806;Q1R7R4;A7ZQM2	1.56462	0.984922
50S ribosomal protein L35 OS=Escherichia coli (strain UTI89 / UPEC) GN=rpmI PE=3 SV=1 - [RL35_ECOUT]|50S ribosomal protein L35 OS=Cronobacter sakazakii (strain ATCC BAA-894) GN=rpmI PE=3 SV=1 - [RL35_CROS8]	rpmI	Q1RB78;A7MNZ2	1.56175	1.68353
Periplasmic oligopeptide-binding protein OS=Escherichia coli (strain K12) GN=oppA PE=1 SV=2 - [OPPA_ECOLI]|Periplasmic oligopeptide-binding protein OS=Escherichia coli (strain UTI89 / UPEC) GN=oppA PE=4 SV=1 - [Q1RCJ3_ECOUT]	oppA	Q1RCJ3	1.56118	1.03671
S fimbriae outer membrane usher OS=Escherichia coli (strain UTI89 / UPEC) GN=sfaF PE=3 SV=1 - [Q1RDG8_ECOUT]	sfaF	Q1RDG8	1.55453	1.32092
Uncharacterized protein YccU OS=Escherichia coli (strain K12) GN=yccU PE=1 SV=2 - [YCCU_ECOLI]	yccU	P75874	1.5488	0.941489
Uncharacterized protein OS=Escherichia coli (strain UTI89 / UPEC) GN=ibrB PE=4 SV=1 - [Q1RAA9_ECOUT]	ibrB	Q1RAA9	1.54798	2.51539
RNA polymerase-binding transcription factor DksA OS=Escherichia coli O157:H7 GN=dksA PE=3 SV=1 - [DKSA_ECO57]	dksA	P0ABS3	1.5448	1.11847
Cytochrome o ubiquinol oxidase subunit I OS=Escherichia coli (strain UTI89 / UPEC) GN=cyoB PE=3 SV=1 - [Q1RFA8_ECOUT]|Cytochrome bo(3) ubiquinol oxidase subunit 1 OS=Escherichia coli O157:H7 GN=cyoB PE=3 SV=1 - [CYOB_ECO57]	cyoB	Q1RFA8;P0ABJ0	1.54401	1.13273
Cyclopropane fatty acyl phospholipid synthase OS=Escherichia coli (strain UTI89 / UPEC) GN=cfa PE=4 SV=1 - [Q1RBD4_ECOUT]|Cyclopropane-fatty-acyl-phospholipid synthase OS=Escherichia coli O6:H1 (strain CFT073 / ATCC 700928 / UPEC) GN=cfa PE=3 SV=2 - [CFA_ECOL6]	cfa	Q1RBD4;P0A9H8	1.54398	1.5747
Hypothetical lipoprotein YedD OS=Escherichia coli (strain UTI89 / UPEC) GN=yedD PE=4 SV=1 - [Q1RAL2_ECOUT]	yedD	Q1RAL2	1.54385	1.47208
Outer membrane porin protein NmpC OS=Escherichia coli (strain UTI89 / UPEC) GN=UTI89_C2133 PE=3 SV=1 - [Q1RAK8_ECOUT]	UTI89_C2133	Q1RAK8	1.54174	1.42245
ATP-dependent 6-phosphofructokinase isozyme 1 OS=Escherichia coli O139:H28 (strain E24377A / ETEC) GN=pfkA PE=3 SV=1 - [PFKA_ECO24]	pfkA	A7ZUC9;B7UNN6	1.5415	1.38408
Prophage CP-933T putative stability/partitioning protein OS=Escherichia coli (strain UTI89 / UPEC) GN=UTI89_C0948 PE=4 SV=1 - [Q1RDY1_ECOUT]	UTI89_C0948	Q1RDY1	1.54055	1.23227
Uncharacterized protein YidB OS=Escherichia coli (strain K12) GN=yidB PE=4 SV=1 - [YIDB_ECOLI]	yidB	P09996	1.53967	1.0997
Protein that affects unsaturated fatty acid abundance OS=Escherichia coli (strain UTI89 / UPEC) GN=gnsB PE=4 SV=1 - [Q1RDM7_ECOUT]|Protein GnsA OS=Escherichia coli O6:H1 (strain CFT073 / ATCC 700928 / UPEC) GN=gnsA PE=3 SV=1 - [GNSA_ECOL6]	gnsB	Q1RDM7;P0AC93	1.53832	1.10196
ATP synthase subunit a OS=Escherichia coli (strain UTI89 / UPEC) GN=atpB PE=3 SV=1 - [ATP6_ECOUT]|ATP synthase subunit a OS=Escherichia coli O127:H6 (strain E2348/69 / EPEC) GN=atpB PE=3 SV=1 - [ATP6_ECO27]	atpB	Q1R4J4;B7UMK3	1.53546	1.43941
Putative regulator OS=Escherichia coli (strain UTI89 / UPEC) GN=UTI89_C3436 PE=4 SV=1 - [Q1R6Y1_ECOUT]	UTI89_C3436	Q1R6Y1	1.53472	1.45084
Bifunctional protein PutA OS=Escherichia coli (strain K12) GN=putA PE=1 SV=3 - [PUTA_ECOLI]|Bifunctional protein PutA OS=Escherichia coli (strain UTI89 / UPEC) GN=putA PE=3 SV=1 - [Q1RDK3_ECOUT]	putA	Q1RDK3	1.53359	1.27535
Uncharacterized protein OS=Escherichia coli (strain UTI89 / UPEC) GN=yfhJ PE=4 SV=1 - [Q1R8K8_ECOUT]|Protein IscX OS=Escherichia coli O157:H7 GN=iscX PE=1 SV=1 - [ISCX_ECO57]	yfhJ	Q1R8K8;P0C0M0	1.533	1.09703
Selenide, water dikinase OS=Escherichia coli O9:H4 (strain HS) GN=selD PE=3 SV=1 - [SELD_ECOHS]	selD	A8A0V7	1.53007	0.984089
Uncharacterized ABC transporter ATP-binding protein YadG OS=Escherichia coli (strain K12) GN=yadG PE=3 SV=1 - [YADG_ECOLI]	yadG	P36879	1.52931	1.44929
Uncharacterized protein OS=Escherichia coli (strain UTI89 / UPEC) GN=ycgC PE=3 SV=1 - [Q1RCP1_ECOUT]	ycgC	Q1RCP1	1.52818	0.896619
Uncharacterized protein OS=Escherichia coli (strain UTI89 / UPEC) GN=ybaA PE=4 SV=1 - [Q1RF80_ECOUT]|Uncharacterized protein YbaA OS=Escherichia coli O157:H7 GN=ybaA PE=4 SV=1 - [YBAA_ECO57]	ybaA	Q1RF80;P0AAQ8	1.52799	3.47975
ATPase component of SufB-SufC-SufD cysteine desulfurase (SufS) activator complex OS=Escherichia coli (strain UTI89 / UPEC) GN=sufC PE=4 SV=1 - [Q1RBB4_ECOUT]	sufC	Q1RBB4;P77499	1.52796	1.09568
Probable L,D-transpeptidase YnhG OS=Escherichia coli (strain K12) GN=ynhG PE=1 SV=1 - [YNHG_ECOLI]	ynhG	P76193;Q1RBB8	1.5274	1.77197
Uncharacterized protein OS=Escherichia coli (strain UTI89 / UPEC) GN=UTI89_C1489 PE=4 SV=1 - [Q1RCE7_ECOUT]	UTI89_C1489	Q1RCE7	1.52129	0.967215
Cysteine desulfurase OS=Escherichia coli (strain UTI89 / UPEC) GN=sufS PE=3 SV=1 - [SUFS_ECOUT]|Cysteine desulfurase OS=Escherichia coli O45:K1 (strain S88 / ExPEC) GN=sufS PE=3 SV=1 - [SUFS_ECO45]	sufS	Q1RBB6;B7MA32	1.52054	1.84426
Aspartokinase I OS=Escherichia coli (strain UTI89 / UPEC) GN=thrA PE=4 SV=1 - [Q1RGK2_ECOUT]|Bifunctional aspartokinase/homoserine dehydrogenase 1 OS=Escherichia coli (strain K12) GN=thrA PE=1 SV=2 - [AK1H_ECOLI]	thrA	Q1RGK2;P00561	1.51652	1.43755
Capsule polysaccharide export protein KpsC OS=Escherichia coli (strain UTI89 / UPEC) GN=kpsC PE=4 SV=1 - [Q1R751_ECOUT]	kpsC	Q1R751	1.51589	1.39524
Nucleoside triphosphatase NudI OS=Escherichia coli (strain UTI89 / UPEC) GN=nudI PE=3 SV=1 - [NUDI_ECOUT]|Nucleoside triphosphatase NudI OS=Escherichia coli O127:H6 (strain E2348/69 / EPEC) GN=nudI PE=3 SV=1 - [NUDI_ECO27]	nudI	Q1R9G4;B7UFR3	1.51271	1.91129
Uncharacterized protein OS=Escherichia coli (strain UTI89 / UPEC) GN=ydiJ PE=4 SV=1 - [Q1RBA9_ECOUT]	ydiJ	Q1RBA9	1.51055	1.37681
Pap operon regulatory protein PapI OS=Escherichia coli (strain UTI89 / UPEC) GN=papI PE=4 SV=1 - [Q1R2W4_ECOUT]|Major pilus subunit operon regulatory protein OS=Escherichia coli GN=papI PE=4 SV=1 - [PAPI_ECOLX]	papI	Q1R2W4;P04743	1.51035	3.35211
Stable plasmid inheritance protein OS=Escherichia coli (strain UTI89 / UPEC) GN=stbA PE=4 SV=1 - [Q1R1X6_ECOUT]	stbA	Q1R1X6	1.50588	0.833245
Heat stable histidyl phosphorylatable protein OS=Escherichia coli (strain UTI89 / UPEC) GN=ptsH PE=4 SV=1 - [Q1R8V5_ECOUT]|Phosphocarrier protein HPr OS=Escherichia coli O157:H7 GN=ptsH PE=3 SV=1 - [PTHP_ECO57]	ptsH	Q1R8V5;P0AA06	1.50141	1.02612
Lipoprotein 28 OS=Escherichia coli (strain K12) GN=nlpA PE=1 SV=1 - [NLPA_ECOLI]	nlpA	P04846	1.49989	1.81115
Putative alpha helix protein OS=Escherichia coli (strain UTI89 / UPEC) GN=yicC PE=4 SV=1 - [Q1R4U8_ECOUT]	yicC	Q1R4U8	1.49926	1.03904
Leucine-responsive regulatory protein OS=Escherichia coli O157:H7 GN=lrp PE=3 SV=2 - [LRP_ECO57]	lrp	P0ACJ2	1.49921	0.825926
4-aminobutyrate aminotransferase OS=Escherichia coli (strain UTI89 / UPEC) GN=gabT PE=3 SV=1 - [Q1R841_ECOUT]	gabT	Q1R841	1.49735	1.01475
Uncharacterized protein OS=Escherichia coli (strain UTI89 / UPEC) GN=yeaG PE=4 SV=1 - [Q1RB09_ECOUT]|Uncharacterized protein YeaG OS=Escherichia coli O157:H7 GN=yeaG PE=3 SV=1 - [YEAG_ECO57]	yeaG	Q1RB09;P0ACY5	1.49493	1.18095
50S ribosomal protein L16 OS=Escherichia coli (strain UTI89 / UPEC) GN=rplP PE=3 SV=1 - [RL16_ECOUT]|50S ribosomal protein L16 OS=Citrobacter koseri (strain ATCC BAA-895 / CDC 4225-83 / SGSC4696) GN=rplP PE=3 SV=1 - [RL16_CITK8]	rplP	Q1R613;A8AQK9	1.49382	0.731991
Protein YihD OS=Escherichia coli O157:H7 GN=yihD PE=4 SV=1 - [YIHD_ECO57]	yihD	P0ADQ1	1.49008	0.640282
Protein Syd OS=Escherichia coli (strain UTI89 / UPEC) GN=syd PE=3 SV=1 - [SYDP_ECOUT]|Protein Syd OS=Escherichia coli O139:H28 (strain E24377A / ETEC) GN=syd PE=3 SV=1 - [SYDP_ECO24]	syd	Q1R7P9;A7ZQN6	1.48743	1.0578
Prophage integrase IntS OS=Escherichia coli (strain K12) GN=intS PE=1 SV=1 - [INTS_ECOLI]	intS	P37326	1.48135	4.71125
Inosine-5'-monophosphate dehydrogenase OS=Escherichia coli (strain UTI89 / UPEC) GN=guaB PE=3 SV=1 - [Q1R8M8_ECOUT]	guaB	Q1R8M8	1.48127	0.884209
Uncharacterized protein YcgB OS=Escherichia coli (strain K12) GN=ycgB PE=4 SV=2 - [YCGB_ECOLI]	ycgB	P29013	1.48086	1.32363
Peptide chain release factor 2 OS=Escherichia coli O9:H4 (strain HS) GN=prfB PE=3 SV=1 - [RF2_ECOHS]	prfB	A8A432	1.47859	0.844717
Uncharacterized protein OS=Escherichia coli (strain UTI89 / UPEC) GN=ybaY PE=4 SV=1 - [Q1RF82_ECOUT]	ybaY	Q1RF82	1.47688	1.30972
Uncharacterized protein OS=Escherichia coli (strain UTI89 / UPEC) GN=ymbA PE=4 SV=1 - [Q1RDR2_ECOUT]	ymbA	Q1RDR2;P0AB10	1.47417	1.54935
Transcriptional regulator NanR OS=Escherichia coli (strain UTI89 / UPEC) GN=nanR PE=3 SV=1 - [NANR_ECOUT]|Transcriptional regulator NanR OS=Escherichia coli O45:K1 (strain S88 / ExPEC) GN=nanR PE=3 SV=1 - [NANR_ECO45]	nanR	Q1R6B4;B7MBY8	1.46932	1.36173
Xylose import ATP-binding protein XylG OS=Escherichia coli (strain UTI89 / UPEC) GN=xylG PE=3 SV=2 - [XYLG_ECOUT]	xylG	Q1R528	1.4677	4.74314
Queuine tRNA-ribosyltransferase OS=Escherichia coli (strain UTI89 / UPEC) GN=tgt PE=3 SV=1 - [TGT_ECOUT]|Queuine tRNA-ribosyltransferase OS=Escherichia coli O139:H28 (strain E24377A / ETEC) GN=tgt PE=3 SV=1 - [TGT_ECO24]	tgt	Q1RFD5;A7ZIF8	1.46746	0.799922
tRNA nuclease CdiA OS=Escherichia coli O6:K15:H31 (strain 536 / UPEC) GN=cdiA PE=1 SV=1 - [CDIA_ECOL5]|Putative member of ShlA/HecA/FhaA exoprotein family OS=Escherichia coli (strain UTI89 / UPEC) GN=UTI89_C4946 PE=4 SV=1 - [Q1R2R5_ECOUT]	cdiA	Q1R2R5	1.46593	1.23529
Holliday junction ATP-dependent DNA helicase RuvA OS=Escherichia coli (strain UTI89 / UPEC) GN=ruvA PE=3 SV=1 - [RUVA_ECOUT]|Holliday junction ATP-dependent DNA helicase RuvA OS=Escherichia coli O139:H28 (strain E24377A / ETEC) GN=ruvA PE=3 SV=1 - [RUVA_ECO24]	ruvA	Q1RAS3;A7ZMY5	1.46549	1.26559
HTH-type transcriptional regulator HdfR OS=Escherichia coli (strain UTI89 / UPEC) GN=hdfR PE=3 SV=1 - [HDFR_ECOUT]|HTH-type transcriptional regulator HdfR OS=Escherichia coli O45:K1 (strain S88 / ExPEC) GN=hdfR PE=3 SV=1 - [HDFR_ECO45]	hdfR	Q1R4H3;B7MGH6	1.45722	2.16637
Putative purine regulated protein YdiK OS=Escherichia coli (strain UTI89 / UPEC) GN=ydiK PE=4 SV=1 - [Q1RBA8_ECOUT]|UPF0118 inner membrane protein YdiK OS=Escherichia coli (strain K12) GN=ydiK PE=1 SV=1 - [YDIK_ECOLI]	ydiK	Q1RBA8;P0AFS7	1.45721	0.965735
GTP cyclohydrolase 1 type 2 homolog OS=Escherichia coli (strain UTI89 / UPEC) GN=ybgI PE=3 SV=1 - [Q1REL3_ECOUT]|GTP cyclohydrolase 1 type 2 homolog OS=Escherichia coli O157:H7 GN=ybgI PE=3 SV=1 - [GCH1L_ECO57]	ybgI	Q1REL3;P0AFP8	1.45438	1.08961
Pyridoxine/pyridoxal/pyridoxamine kinase OS=Escherichia coli (strain UTI89 / UPEC) GN=pdxK PE=3 SV=1 - [PDXK_ECOUT]|Pyridoxine/pyridoxal/pyridoxamine kinase OS=Escherichia coli O45:K1 (strain S88 / ExPEC) GN=pdxK PE=3 SV=1 - [PDXK_ECO45]	pdxK	Q1R8V2;B7MHS2	1.45364	1.26591
Aspartate--tRNA ligase OS=Escherichia coli (strain UTI89 / UPEC) GN=aspS PE=3 SV=1 - [SYD_ECOUT]|Aspartate--tRNA ligase OS=Escherichia coli O45:K1 (strain S88 / ExPEC) GN=aspS PE=3 SV=1 - [SYD_ECO45]	aspS	Q1RAR8;B7MBS5;A4WBM3	1.45314	1.35843
Uncharacterized protein OS=Escherichia coli (strain UTI89 / UPEC) GN=yeaF PE=4 SV=1 - [Q1RB10_ECOUT]|MltA-interacting protein OS=Escherichia coli (strain K12) GN=mipA PE=1 SV=1 - [MIPA_ECOLI]	yeaF	Q1RB10;P0A908	1.45126	1.0659
Putative outer membrane protein OS=Escherichia coli (strain UTI89 / UPEC) GN=yeaY PE=4 SV=1 - [Q1RAY8_ECOUT]|Uncharacterized lipoprotein YeaY OS=Escherichia coli O6:H1 (strain CFT073 / ATCC 700928 / UPEC) GN=yeaY PE=3 SV=1 - [YEAY_ECOL6]	yeaY	Q1RAY8;P0AA92	1.45118	1.34924
Universal stress protein A OS=Salmonella typhi GN=uspA PE=3 SV=3 - [USPA_SALTI]	uspA	Q8Z268	1.44953	0.654933
ATP-dependent Clp protease adapter protein ClpS OS=Escherichia coli (strain UTI89 / UPEC) GN=clpS PE=3 SV=1 - [CLPS_ECOUT]|ATP-dependent Clp protease adapter protein ClpS OS=Escherichia coli O139:H28 (strain E24377A / ETEC) GN=clpS PE=3 SV=1 - [CLPS_ECO24]	clpS	Q1RE41;A7ZJU9	1.44816	0.769295
HTH-type transcriptional regulator IscR OS=Escherichia coli (strain UTI89 / UPEC) GN=iscR PE=3 SV=1 - [ISCR_ECOUT]|HTH-type transcriptional regulator IscR OS=Escherichia coli O139:H28 (strain E24377A / ETEC) GN=iscR PE=3 SV=1 - [ISCR_ECO24]	iscR	Q1R8K1;A7ZPX5	1.44807	1.33166
Uncharacterized protein OS=Escherichia coli (strain UTI89 / UPEC) GN=yebY PE=4 SV=1 - [Q1RAU7_ECOUT]	yebY	Q1RAU7	1.4474	0.989778
AMP nucleosidase OS=Escherichia coli O157:H7 GN=amn PE=3 SV=1 - [AMN_ECO57]|AMP nucleosidase OS=Escherichia coli (strain UTI89 / UPEC) GN=amn PE=3 SV=1 - [Q1RAE8_ECOUT]	amn	Q1RAE8	1.44606	0.975268
Ribosome hibernation promoting factor OS=Klebsiella oxytoca GN=hpf PE=3 SV=1 - [HPF_KLEOX]	hpf	P17161	1.44498	2.09516
D-alanyl-D-alanine carboxypeptidase DacB OS=Escherichia coli (strain K12) GN=dacB PE=1 SV=2 - [DACB_ECOLI]	dacB	P24228	1.44216	1.3303
dTDP-glucose 4,6-dehydratase OS=Escherichia coli (strain UTI89 / UPEC) GN=rfbB PE=3 SV=1 - [Q1RA34_ECOUT]|dTDP-glucose 4,6-dehydratase OS=Shigella flexneri GN=rfbB PE=3 SV=2 - [RMLB_SHIFL]	rfbB	Q1RA34	1.44206	1.02163
ABC transporter ATP-binding protein YjjK OS=Escherichia coli (strain UTI89 / UPEC) GN=yjjK PE=4 SV=1 - [Q1R250_ECOUT]	yjjK	Q1R250	1.4378	0.481538
Acetyl-coenzyme A synthetase OS=Escherichia coli (strain UTI89 / UPEC) GN=acs PE=3 SV=1 - [Q1R3J7_ECOUT]|Acetyl-coenzyme A synthetase OS=Escherichia coli O6:H1 (strain CFT073 / ATCC 700928 / UPEC) GN=acs PE=3 SV=1 - [ACSA_ECOL6]	acs	Q1R3J7	1.43688	0.873826
Periplasmic glutamine-binding protein permease OS=Escherichia coli (strain UTI89 / UPEC) GN=glnH PE=3 SV=1 - [Q1REB4_ECOUT]|Glutamine-binding periplasmic protein OS=Escherichia coli O157:H7 GN=glnH PE=3 SV=1 - [GLNH_ECO57]	glnH	Q1REB4;P0AEQ5	1.43564	0.60983
Cold shock-like protein G OS=Escherichia coli (strain UTI89 / UPEC) GN=cspG PE=4 SV=1 - [Q1RDM9_ECOUT]|Cold shock-like protein CspG OS=Escherichia coli O157:H7 GN=cspG PE=3 SV=1 - [CSPG_ECO57]	cspG	Q1RDM9;P0A980	1.43562	1.58963
Aconitate hydratase 2 OS=Escherichia coli (strain UTI89 / UPEC) GN=acnB PE=4 SV=1 - [Q1RG73_ECOUT]	acnB	Q1RG73	1.43541	0.586707
Glycolate oxidase subunit GlcE OS=Escherichia coli (strain K12) GN=glcE PE=3 SV=1 - [GLCE_ECOLI]	glcE	P52073	1.43454	1.99396
Uncharacterized protein OS=Escherichia coli (strain UTI89 / UPEC) GN=ydfZ PE=4 SV=1 - [Q1RBM1_ECOUT]|Putative selenoprotein YdfZ OS=Escherichia coli O157:H7 GN=ydfZ PE=3 SV=1 - [YDFZ_ECO57]	ydfZ	Q1RBM1;P64465	1.43359	2.76696
Uncharacterized protein OS=Escherichia coli (strain UTI89 / UPEC) GN=UTI89_C1133 PE=4 SV=1 - [Q1RDE8_ECOUT]	UTI89_C1133	Q1RDE8	1.43185	1.23458
Aldose 1-epimerase OS=Escherichia coli (strain UTI89 / UPEC) GN=galM PE=3 SV=1 - [Q1REH5_ECOUT]	galM	Q1REH5	1.43134	1.45364
Carbon starvation protein A OS=Escherichia coli (strain K12) GN=cstA PE=1 SV=3 - [CSTA_ECOLI]	cstA	P15078	1.43131	1.23952
Putative NAD(P)-linked reductase OS=Escherichia coli (strain UTI89 / UPEC) GN=tas PE=4 SV=1 - [Q1R7H7_ECOUT]	tas	Q1R7H7	1.42739	0.948953
tRNA 5-methylaminomethyl-2-thiouridine biosynthesis bifunctional protein MnmC OS=Escherichia coli (strain UTI89 / UPEC) GN=mnmC PE=3 SV=2 - [MNMC_ECOUT]|tRNA 5-methylaminomethyl-2-thiouridine biosynthesis bifunctional protein MnmC OS=Escherichia coli O1:K1 / APEC GN=mnmC PE=3 SV=1 - [MNMC_ECOK1]	mnmC	Q1R988;A1ADH3	1.42715	1.76633
1,4-dihydroxy-2-naphthoyl-CoA synthase OS=Escherichia coli (strain UTI89 / UPEC) GN=menB PE=3 SV=1 - [Q1R9F2_ECOUT]|1,4-dihydroxy-2-naphthoyl-CoA synthase OS=Escherichia coli O6:H1 (strain CFT073 / ATCC 700928 / UPEC) GN=menB PE=3 SV=1 - [MENB_ECOL6]	menB	Q1R9F2;P0ABU1	1.42712	0.73918
3-hydroxyacyl-[acyl-carrier-protein] dehydratase FabZ OS=Escherichia coli O139:H28 (strain E24377A / ETEC) GN=fabZ PE=3 SV=1 - [FABZ_ECO24]	fabZ	A7ZHS0	1.42684	0.967819
Hydroxyethylthiazole kinase OS=Escherichia coli (strain UTI89 / UPEC) GN=thiM PE=3 SV=1 - [THIM_ECOUT]|Hydroxyethylthiazole kinase OS=Escherichia coli O45:K1 (strain S88 / ExPEC) GN=thiM PE=3 SV=1 - [THIM_ECO45]	thiM	Q1R9W8;B7MEF9	1.42667	1.65668
Transcriptional regulatory protein YpdB OS=Escherichia coli O157:H7 GN=ypdB PE=3 SV=1 - [YPDB_ECO57]	ypdB	P0AE40	1.42521	1.31182
NADH pyrophosphatase OS=Escherichia coli (strain UTI89 / UPEC) GN=nudC PE=3 SV=1 - [NUDC_ECOUT]|NADH pyrophosphatase OS=Escherichia coli O45:K1 (strain S88 / ExPEC) GN=nudC PE=3 SV=1 - [NUDC_ECO45]	nudC	Q1R5W2;B7MIY2	1.4243	1.62739
Glyceraldehyde-3-phosphate dehydrogenase A OS=Escherichia coli O157:H7 GN=gapA PE=3 SV=2 - [G3P1_ECO57]|Glyceraldehyde-3-phosphate dehydrogenase OS=Escherichia coli (strain UTI89 / UPEC) GN=gapA PE=3 SV=1 - [Q1RB13_ECOUT]	gapA	Q1RB13;P0A9B4	1.42373	0.725422
2-hydroxy-3-oxopropionate reductase OS=Escherichia coli O6:H1 (strain CFT073 / ATCC 700928 / UPEC) GN=garR PE=3 SV=1 - [GARR_ECOL6]	garR	P0ABQ3	1.42367	1.67804
Nucleoid-associated protein YbaB OS=Escherichia coli (strain UTI89 / UPEC) GN=ybaB PE=3 SV=1 - [Q1RF64_ECOUT]	ybaB	Q1RF64	1.42263	1.0463
Protein CsiD OS=Escherichia coli (strain UTI89 / UPEC) GN=csiD PE=3 SV=1 - [CSID_ECOUT]|Protein CsiD OS=Escherichia coli O45:K1 (strain S88 / ExPEC) GN=csiD PE=3 SV=1 - [CSID_ECO45]	csiD	Q1R844;B7MJS0;Q83K04	1.4205	1.38133
dTDP-4-dehydrorhamnose 3,5-epimerase (DTDP-4-keto-6-deoxyglucose 3,5-epimerase) (DTDP-L-rhamnose synthetase) OS=Escherichia coli (strain UTI89 / UPEC) GN=rfbC PE=4 SV=1 - [Q1RA37_ECOUT]	rfbC	Q1RA37	1.41734	1.01531
Shikimate kinase 2 OS=Escherichia coli (strain UTI89 / UPEC) GN=aroL PE=3 SV=1 - [AROL_ECOUT]|Shikimate kinase 2 OS=Escherichia coli O45:K1 (strain S88 / ExPEC) GN=aroL PE=3 SV=1 - [AROL_ECO45]	aroL	Q1RFF6;B7MD47	1.41672	3.35647
2-amino-4-hydroxy-6-hydroxymethyldihydropteridine pyrophosphokinase OS=Escherichia coli (strain UTI89 / UPEC) GN=folK PE=4 SV=1 - [Q1RG48_ECOUT]	folK	Q1RG48	1.41656	2.79075
Putative gluconeogenesis factor OS=Escherichia coli O157:H7 GN=ybhK PE=3 SV=1 - [GNGF_ECO57]	ybhK	P58585	1.41528	1.85558
Putative acyl-CoA thioester hydrolase YbhC OS=Escherichia coli (strain K12) GN=ybhC PE=1 SV=2 - [YBHC_ECOLI]|Pectinesterase OS=Escherichia coli (strain UTI89 / UPEC) GN=ybhC PE=4 SV=1 - [Q1REF8_ECOUT]	ybhC	Q1REF8	1.41402	1.18767
Chromosomal replication initiator protein DnaA OS=Escherichia coli (strain UTI89 / UPEC) GN=dnaA PE=3 SV=1 - [DNAA_ECOUT]|Chromosomal replication initiator protein DnaA OS=Escherichia coli O139:H28 (strain E24377A / ETEC) GN=dnaA PE=3 SV=1 - [DNAA_ECO24]	dnaA	Q1R4N5;A7ZTQ8	1.41261	1.18103
Uncharacterized protein OS=Escherichia coli (strain UTI89 / UPEC) GN=UTI89_C1599 PE=4 SV=1 - [Q1RC37_ECOUT]	UTI89_C1599	Q1RC37	1.41214	1.29218
Glucosamine-6-phosphate deaminase OS=Yersinia enterocolitica serotype O:8 / biotype 1B (strain NCTC 13174 / 8081) GN=nagB PE=3 SV=1 - [NAGB_YERE8]	nagB	A1JQE8;Q1REP9;A7ZJ60	1.412	1.09474
Uncharacterized protein OS=Escherichia coli (strain UTI89 / UPEC) GN=UTI89_C5087 PE=4 SV=1 - [Q1R2C7_ECOUT]	UTI89_C5087	Q1R2C7	1.4114	2.59507
2-succinyl-5-enolpyruvyl-6-hydroxy-3-cyclohexene-1-carboxylate synthase OS=Escherichia coli (strain UTI89 / UPEC) GN=menD PE=3 SV=2 - [MEND_ECOUT]	menD	Q1R9E9	1.41088	2.57071
Uncharacterized protein OS=Escherichia coli (strain UTI89 / UPEC) GN=yniC PE=4 SV=1 - [Q1RB67_ECOUT]	yniC	Q1RB67	1.4097	1.26882
Anhydro-N-acetylmuramic acid kinase OS=Escherichia coli (strain UTI89 / UPEC) GN=anmK PE=3 SV=1 - [ANMK_ECOUT]|Anhydro-N-acetylmuramic acid kinase OS=Escherichia coli O1:K1 / APEC GN=anmK PE=3 SV=1 - [ANMK_ECOK1]	anmK	Q1RBF5;A1ABI5	1.40923	0.928107
Outer-membrane lipoprotein carrier protein OS=Escherichia coli O139:H28 (strain E24377A / ETEC) GN=lolA PE=3 SV=1 - [LOLA_ECO24]	lolA	A7ZJW0	1.4085	0.874598
Uracil phosphoribosyltransferase OS=Escherichia coli (strain UTI89 / UPEC) GN=upp PE=3 SV=1 - [Q1R8P0_ECOUT]	upp	Q1R8P0	1.4057	0.880644
Protein deglycase HchA OS=Escherichia coli (strain UTI89 / UPEC) GN=hchA PE=3 SV=1 - [HCHA_ECOUT]|Protein deglycase HchA OS=Escherichia coli O45:K1 (strain S88 / ExPEC) GN=hchA PE=3 SV=1 - [HCHA_ECO45]	hchA	Q1RAH5;B7MCM0	1.40546	0.890069
D-alanyl-D-alanine carboxypeptidase DacC OS=Escherichia coli (strain K12) GN=dacC PE=1 SV=2 - [DACC_ECOLI]|Penicillin-binding protein 6 OS=Escherichia coli (strain UTI89 / UPEC) GN=dacC PE=3 SV=1 - [Q1RE86_ECOUT]	dacC	Q1RE86	1.40516	1.19153
Nucleoside permease NupC OS=Escherichia coli O6:H1 (strain CFT073 / ATCC 700928 / UPEC) GN=nupC PE=3 SV=1 - [NUPC_ECOL6]	nupC	P0AFF3	1.40391	1.8011
Orotidine 5'-phosphate decarboxylase OS=Escherichia coli (strain UTI89 / UPEC) GN=pyrF PE=3 SV=1 - [PYRF_ECOUT]|Orotidine 5'-phosphate decarboxylase OS=Escherichia coli O45:K1 (strain S88 / ExPEC) GN=pyrF PE=3 SV=1 - [PYRF_ECO45]	pyrF	Q1RC84;B7MLV7	1.40285	1.30191
Uncharacterized protein OS=Escherichia coli (strain UTI89 / UPEC) GN=ycgT PE=4 SV=1 - [Q1RCN9_ECOUT]	ycgT	Q1RCN9	1.40222	2.1981
Uncharacterized protein OS=Escherichia coli (strain UTI89 / UPEC) GN=UTI89_C4936 PE=4 SV=1 - [Q1R2S5_ECOUT]	UTI89_C4936	Q1R2S5	1.39868	1.04731
HTH-type transcriptional regulator YjdC OS=Escherichia coli O6:H1 (strain CFT073 / ATCC 700928 / UPEC) GN=yjdC PE=3 SV=1 - [YJDC_ECOL6]	yjdC	P0ACU8	1.39781	1.2605
Peptidyl-dipeptidase dcp OS=Escherichia coli (strain UTI89 / UPEC) GN=dcp PE=3 SV=1 - [Q1RBM5_ECOUT]	dcp	Q1RBM5	1.39613	1.5457
Putative DEOR-type transcriptional regulator OS=Escherichia coli (strain UTI89 / UPEC) GN=UTI89_C1556 PE=4 SV=1 - [Q1RC80_ECOUT]	UTI89_C1556	Q1RC80	1.39403	0.741738
Uncharacterized protein OS=Escherichia coli (strain UTI89 / UPEC) GN=UTI89_C4475 PE=4 SV=1 - [Q1R427_ECOUT]	UTI89_C4475	Q1R427	1.39251	1.90377
Uncharacterized protein YecA OS=Escherichia coli (strain K12) GN=yecA PE=4 SV=1 - [YECA_ECOLI]	yecA	P0AD05	1.39242	1.34209
Primosomal protein 1 OS=Escherichia coli (strain UTI89 / UPEC) GN=dnaT PE=3 SV=1 - [DNAT_ECOUT]|Primosomal protein 1 OS=Escherichia coli O1:K1 / APEC GN=dnaT PE=3 SV=1 - [DNAT_ECOK1]	dnaT	Q1R2E3;A1AJN5	1.39227	1.10809
Fumarate and nitrate reduction regulatory protein OS=Escherichia coli O157:H7 GN=fnr PE=3 SV=1 - [FNR_ECO57]	fnr	P0A9E7	1.39207	1.44571
Uncharacterized protein OS=Escherichia coli (strain UTI89 / UPEC) GN=yfhA PE=4 SV=1 - [Q1R8I1_ECOUT]	yfhA	Q1R8I1	1.39089	2.66864
UPF0253 protein YaeP OS=Escherichia coli (strain UTI89 / UPEC) GN=yaeP PE=3 SV=2 - [YAEP_ECOUT]|UPF0253 protein YaeP OS=Escherichia coli O45:K1 (strain S88 / ExPEC) GN=yaeP PE=3 SV=1 - [YAEP_ECO45]	yaeP	Q1RFZ9;B7MBH1	1.39084	1.49884
Hypothetical zinc-type alcohol dehydrogenase-like protein yahK OS=Escherichia coli (strain UTI89 / UPEC) GN=yahK PE=3 SV=1 - [Q1RFK4_ECOUT]	yahK	Q1RFK4	1.39002	0.99854
UPF0257 lipoprotein YnfC OS=Escherichia coli O17:K52:H18 (strain UMN026 / ExPEC) GN=ynfC PE=3 SV=1 - [YNFC_ECOLU]	ynfC	B7NB35	1.38926	1.51649
tRNA-specific 2-thiouridylase MnmA OS=Escherichia coli (strain UTI89 / UPEC) GN=mnmA PE=3 SV=2 - [MNMA_ECOUT]|tRNA-specific 2-thiouridylase MnmA OS=Escherichia coli O1:K1 / APEC GN=mnmA PE=3 SV=2 - [MNMA_ECOK1]	mnmA	Q1RD20;A1AA27	1.3843	1.23204
Adenylyl-sulfate kinase OS=Escherichia coli (strain UTI89 / UPEC) GN=cysC PE=3 SV=1 - [CYSC_ECOUT]|Adenylyl-sulfate kinase OS=Escherichia coli O127:H6 (strain E2348/69 / EPEC) GN=cysC PE=3 SV=1 - [CYSC_ECO27]	cysC	Q1R7U1;B7UHG9	1.38281	2.03562
Trifunctional NAD biosynthesis/regulator protein NadR OS=Escherichia coli (strain K12) GN=nadR PE=1 SV=2 - [NADR_ECOLI]	nadR	P27278;P24518	1.38232	1.37275
Putative transport protein OS=Escherichia coli (strain UTI89 / UPEC) GN=ytfL PE=4 SV=1 - [Q1R334_ECOUT]|UPF0053 inner membrane protein YtfL OS=Escherichia coli O157:H7 GN=ytfL PE=3 SV=1 - [YTFL_ECO57]	ytfL	Q1R334;P0AE47	1.38219	1.49711
Carbonic anhydrase 2 OS=Escherichia coli (strain K12) GN=can PE=1 SV=1 - [CAN_ECOLI]	can	P61517	1.38088	1.10659
Uncharacterized HTH-type transcriptional regulator YdjF OS=Escherichia coli (strain K12) GN=ydjF PE=3 SV=1 - [YDJF_ECOLI]	ydjF	P77721	1.37948	1.30315
4-hydroxy-tetrahydrodipicolinate reductase OS=Escherichia coli (strain UTI89 / UPEC) GN=dapB PE=3 SV=1 - [DAPB_ECOUT]|4-hydroxy-tetrahydrodipicolinate reductase OS=Escherichia coli O45:K1 (strain S88 / ExPEC) GN=dapB PE=3 SV=1 - [DAPB_ECO45]	dapB	Q1RGH0;B7MAF2;A5FXD9	1.37856	1.66119
Inner membrane protein YedI OS=Escherichia coli (strain K12) GN=yedI PE=1 SV=2 - [YEDI_ECOLI]	yedI	P46125	1.3779	1.49491
S fimbriae major subunit SfaA OS=Escherichia coli (strain UTI89 / UPEC) GN=sfaA PE=4 SV=1 - [Q1RDH1_ECOUT]	sfaA	Q1RDH1	1.37736	2.3492
Elongation factor Tu OS=Coxiella burnetii (strain Dugway 5J108-111) GN=tuf1 PE=3 SV=1 - [EFTU_COXBN]	tuf1	A9KD33;A8GYW2	1.37388	1.10896
Uncharacterized protein OS=Escherichia coli (strain UTI89 / UPEC) GN=hkcB PE=4 SV=1 - [Q1R956_ECOUT]	hkcB	Q1R956	1.3738	1.57094
Evolved beta-galactosidase subunit alpha OS=Escherichia coli (strain K12) GN=ebgA PE=1 SV=4 - [BGA2_ECOLI]	ebgA	P06864	1.37291	1.92796
NADH-quinone oxidoreductase subunit B OS=Escherichia coli (strain UTI89 / UPEC) GN=nuoB PE=3 SV=1 - [NUOB_ECOUT]|NADH-quinone oxidoreductase subunit B OS=Escherichia coli O139:H28 (strain E24377A / ETEC) GN=nuoB PE=3 SV=1 - [NUOB_ECO24]	nuoB	Q1R9D0;A7ZPA1	1.37268	0.835921
Protein YhjJ OS=Escherichia coli (strain UTI89 / UPEC) GN=yhjJ PE=4 SV=1 - [Q1R576_ECOUT]	yhjJ	Q1R576;P37648	1.37062	1.57428
Protein YhjK OS=Escherichia coli (strain K12) GN=yhjK PE=1 SV=3 - [YHJK_ECOLI]	yhjK	P37649	1.37008	1.24016
Sulfite reductase [NADPH] flavoprotein alpha-component OS=Escherichia coli (strain UTI89 / UPEC) GN=cysJ PE=3 SV=1 - [CYSJ_ECOUT]|Sulfite reductase [NADPH] flavoprotein alpha-component OS=Escherichia coli O1:K1 / APEC GN=cysJ PE=3 SV=1 - [CYSJ_ECOK1]	cysJ	Q1R7T4;A1AEV0;A9N2E6	1.3658	2.08691
Transcriptional regulator SlyA OS=Escherichia coli O127:H6 (strain E2348/69 / EPEC) GN=slyA PE=3 SV=1 - [SLYA_ECO27]	slyA	P0A4U5	1.36416	0.630331
Imidazole glycerol phosphate synthase subunit HisH OS=Escherichia coli (strain UTI89 / UPEC) GN=hisH PE=3 SV=1 - [Q1RA50_ECOUT]|Imidazole glycerol phosphate synthase subunit HisH OS=Escherichia coli O6:H1 (strain CFT073 / ATCC 700928 / UPEC) GN=hisH PE=3 SV=1 - [HIS5_ECOL6]	hisH	Q1RA50;P60596	1.36395	1.46192
Uncharacterized protein OS=Escherichia coli (strain UTI89 / UPEC) GN=UTI89_C4409 PE=4 SV=1 - [Q1R488_ECOUT]	UTI89_C4409	Q1R488	1.36382	1.67389
DNA-binding protein StpA OS=Escherichia coli O157:H7 GN=stpA PE=3 SV=1 - [STPA_ECO57]|DNA-binding protein OS=Escherichia coli (strain UTI89 / UPEC) GN=stpA PE=3 SV=1 - [Q1R833_ECOUT]	stpA	Q1R833	1.36271	0.903602
Putative lactoylglutathione lyase OS=Escherichia coli (strain UTI89 / UPEC) GN=yaeR PE=4 SV=1 - [Q1RG02_ECOUT]	yaeR	Q1RG02	1.36118	1.71127
Plasmid maintenance protein CcdB OS=Escherichia coli (strain UTI89 / UPEC) GN=ccdB PE=4 SV=1 - [Q1R1Y1_ECOUT]	ccdB	Q1R1Y1	1.36076	4.4764
UDP-N-acetylmuramoyl-L-alanyl-D-glutamate--2,6-diaminopimelate ligase OS=Escherichia coli O157:H7 GN=murE PE=3 SV=3 - [MURE_ECO57]	murE	Q8X9Z2;Q1RGB0	1.36032	1.03344
Surface exclusion outer membrane protein OS=Escherichia coli (strain UTI89 / UPEC) GN=traT PE=4 SV=1 - [Q1R1Q3_ECOUT]|TraT complement resistance protein OS=Escherichia coli GN=traT PE=3 SV=1 - [TRAT2_ECOLX]	traT	Q1R1Q3;P32885	1.35893	0.617443
Thiamine-phosphate synthase OS=Escherichia coli (strain UTI89 / UPEC) GN=thiE PE=3 SV=2 - [THIE_ECOUT]|Thiamine-phosphate synthase OS=Escherichia coli O1:K1 / APEC GN=thiE PE=3 SV=1 - [THIE_ECOK1]	thiE	Q1R5V9;A1AIG4	1.35846	3.98833
Lysine decarboxylase, constitutive OS=Escherichia coli (strain K12) GN=ldcC PE=1 SV=2 - [DCLZ_ECOLI]	ldcC	P52095	1.35749	1.21009
NAD-dependent malic enzyme OS=Escherichia coli (strain UTI89 / UPEC) GN=maeA PE=3 SV=2 - [MAO1_ECOUT]|NAD-dependent malic enzyme OS=Escherichia coli O127:H6 (strain E2348/69 / EPEC) GN=maeA PE=3 SV=1 - [MAO1_ECO27]	maeA	Q1RBT9;B7URL9	1.35726	0.809892
Phosphomethylpyrimidine synthase OS=Escherichia coli O45:K1 (strain S88 / ExPEC) GN=thiC PE=3 SV=1 - [THIC_ECO45]	thiC	B7MIY0	1.35663	3.89957
NAD kinase OS=Escherichia coli (strain UTI89 / UPEC) GN=nadK PE=3 SV=1 - [NADK_ECOUT]|NAD kinase OS=Escherichia coli O127:H6 (strain E2348/69 / EPEC) GN=nadK PE=3 SV=1 - [NADK_ECO27]	nadK	Q1R8A9;B7UH63	1.35593	1.15718
Fructokinase OS=Escherichia coli (strain K12) GN=mak PE=1 SV=2 - [MAK_ECOLI]	mak	P23917	1.35446	1.32498
Protein-export protein SecB OS=Escherichia coli (strain UTI89 / UPEC) GN=secB PE=3 SV=2 - [SECB_ECOUT]|Protein-export protein SecB OS=Escherichia coli O127:H6 (strain E2348/69 / EPEC) GN=secB PE=3 SV=1 - [SECB_ECO27]	secB	Q1R4Y5;B7ULG5;A3QJM2	1.35209	0.728115
UDP-N-acetylenolpyruvoylglucosamine reductase OS=Escherichia coli (strain UTI89 / UPEC) GN=murB PE=3 SV=1 - [Q1R5X7_ECOUT]|UDP-N-acetylenolpyruvoylglucosamine reductase OS=Escherichia coli O6:H1 (strain CFT073 / ATCC 700928 / UPEC) GN=murB PE=3 SV=1 - [MURB_ECOL6]	murB	Q1R5X7;Q8FB88	1.35196	1.733
sn-glycerol-3-phosphate import ATP-binding protein UgpC OS=Escherichia coli (strain UTI89 / UPEC) GN=ugpC PE=3 SV=2 - [UGPC_ECOUT]|sn-glycerol-3-phosphate import ATP-binding protein UgpC OS=Escherichia coli O1:K1 / APEC GN=ugpC PE=3 SV=1 - [UGPC_ECOK1]	ugpC	Q1R5H8;A1AGY1	1.35124	2.42312
N-acetylmuramic acid 6-phosphate etherase OS=Escherichia coli (strain UTI89 / UPEC) GN=murQ PE=3 SV=1 - [MURQ_ECOUT]|N-acetylmuramic acid 6-phosphate etherase OS=Escherichia coli O45:K1 (strain S88 / ExPEC) GN=murQ PE=3 SV=1 - [MURQ_ECO45]	murQ	Q1R8U4;B7MHT0	1.35085	1.86702
Nuclease SbcCD subunit C OS=Escherichia coli (strain UTI89 / UPEC) GN=sbcC PE=3 SV=1 - [Q1RFE6_ECOUT]	sbcC	Q1RFE6	1.3507	2.87786
Putative capsid protein small subunit of prophage CP-933O OS=Escherichia coli (strain UTI89 / UPEC) GN=UTI89_C1501 PE=4 SV=1 - [Q1RCD5_ECOUT]	UTI89_C1501	Q1RCD5	1.35066	1.19376
Bifunctional ligase/repressor BirA OS=Escherichia coli (strain UTI89 / UPEC) GN=birA PE=3 SV=1 - [Q1R5X8_ECOUT]	birA	Q1R5X8	1.34895	1.52551
6-phosphogluconate dehydrogenase, decarboxylating OS=Escherichia coli (strain UTI89 / UPEC) GN=gnd PE=3 SV=1 - [Q1RA44_ECOUT]	gnd	Q1RA44	1.34833	0.771398
Sensor histidine kinase YehU OS=Escherichia coli O6:H1 (strain CFT073 / ATCC 700928 / UPEC) GN=yehU PE=3 SV=1 - [YEHU_ECOL6]	yehU	P0AD15	1.34784	1.64558
PmbA protease involved in Microcin B17 maturation and sensitivity to the DNA gyrase inhibitor LetD OS=Escherichia coli (strain UTI89 / UPEC) GN=pmbA PE=4 SV=1 - [Q1R321_ECOUT]	pmbA	Q1R321	1.34631	1.13242
Translation initiation factor IF-3 OS=Escherichia coli O127:H6 (strain E2348/69 / EPEC) GN=infC PE=3 SV=1 - [IF3_ECO27]|Translation initiation factor IF-3 OS=Klebsiella pneumoniae GN=infC PE=3 SV=1 - [IF3_KLEPN]	infC	P33318	1.3462	0.715769
NADH-quinone oxidoreductase subunit F OS=Escherichia coli (strain K12) GN=nuoF PE=1 SV=3 - [NUOF_ECOLI]|NADH dehydrogenase I chain F OS=Escherichia coli (strain UTI89 / UPEC) GN=nuoF PE=4 SV=1 - [Q1R9D3_ECOUT]	nuoF	Q1R9D3	1.34512	0.923188
Hypothetical lipoprotein OS=Escherichia coli (strain UTI89 / UPEC) GN=ygdR PE=4 SV=1 - [Q1R7H8_ECOUT]|Uncharacterized lipoprotein YgdR OS=Escherichia coli O157:H7 GN=ygdR PE=3 SV=1 - [YGDR_ECO57]	ygdR	Q1R7H8;P65296	1.34492	0.722927
Xaa-Pro dipeptidase OS=Escherichia coli (strain UTI89 / UPEC) GN=pepQ PE=3 SV=1 - [PEPQ_ECOUT]|Xaa-Pro dipeptidase OS=Escherichia coli O127:H6 (strain E2348/69 / EPEC) GN=pepQ PE=3 SV=1 - [PEPQ_ECO27]	pepQ	Q1R465;B7UNH5	1.34339	0.898651
Uncharacterized protein OS=Escherichia coli (strain UTI89 / UPEC) GN=UTI89_C0522 PE=4 SV=1 - [Q1RF41_ECOUT]	UTI89_C0522	Q1RF41	1.34238	0.725789
Peptidyl-prolyl cis-trans isomerase OS=Escherichia coli (strain UTI89 / UPEC) GN=fkpA PE=3 SV=1 - [Q1R5T6_ECOUT]|FKBP-type peptidyl-prolyl cis-trans isomerase FkpA OS=Escherichia coli O157:H7 GN=fkpA PE=3 SV=1 - [FKBA_ECO57]	fkpA	Q1R5T6;P65765	1.33987	0.707356
PTS system glucitol/sorbitol-specific EIIA component OS=Escherichia coli (strain K12) GN=srlB PE=1 SV=1 - [PTHA_ECOLI]	srlB	P05706	1.33909	0.377446
Elongation factor G OS=Pseudomonas syringae pv. syringae (strain B728a) GN=fusA PE=3 SV=1 - [EFG_PSEU2]	fusA	Q4ZMP1;A3N247	1.33861	0.757674
UPF0250 protein YbeD OS=Escherichia coli (strain UTI89 / UPEC) GN=ybeD PE=3 SV=1 - [YBED_ECOUT]|UPF0250 protein YbeD OS=Escherichia coli O139:H28 (strain E24377A / ETEC) GN=ybeD PE=3 SV=1 - [YBED_ECO24]	ybeD	Q1RET1;A7ZJ19	1.33854	1.02266
Aldehyde dehydrogenase A OS=Escherichia coli (strain UTI89 / UPEC) GN=aldA PE=3 SV=1 - [Q1RBZ9_ECOUT]	aldA	Q1RBZ9	1.33609	1.02547
Cellulose synthesis regulatory protein OS=Escherichia coli (strain UTI89 / UPEC) GN=UTI89_C2157 PE=3 SV=1 - [YEDQ_ECOUT]	UTI89_C2157	Q1RAI4	1.33577	2.42988
[NADP+] succinate-semialdehyde dehydrogenase OS=Escherichia coli (strain UTI89 / UPEC) GN=gabD PE=3 SV=1 - [Q1R842_ECOUT]	gabD	Q1R842	1.33536	1.07749
L-2-hydroxyglutarate oxidase LhgO OS=Escherichia coli (strain UTI89 / UPEC) GN=ygaF PE=3 SV=1 - [Q1R843_ECOUT]	ygaF	Q1R843	1.3343	1.0101
Conserved protein YeaD OS=Escherichia coli (strain UTI89 / UPEC) GN=yeaD PE=4 SV=1 - [Q1RB12_ECOUT]	yeaD	Q1RB12	1.33347	1.00548
Phosphofructokinase OS=Escherichia coli (strain UTI89 / UPEC) GN=fruK PE=3 SV=1 - [Q1R9Q3_ECOUT]|1-phosphofructokinase OS=Escherichia coli O157:H7 GN=fruK PE=3 SV=1 - [K1PF_ECO57]	fruK	Q1R9Q3;P0AEX1	1.33231	1.60847
UPF0325 protein YaeH OS=Escherichia coli (strain UTI89 / UPEC) GN=yaeH PE=3 SV=1 - [YAEH_ECOUT]|UPF0325 protein YaeH OS=Escherichia coli O139:H28 (strain E24377A / ETEC) GN=yaeH PE=3 SV=1 - [YAEH_ECO24]	yaeH	Q1RG25;A7ZHQ5	1.33211	0.886176
Chaperone protein YcdY OS=Escherichia coli (strain K12) GN=ycdY PE=1 SV=1 - [YCDY_ECOLI]	ycdY	P75915	1.33153	1.47349
Molybdenum cofactor biosynthesis protein B OS=Escherichia coli (strain UTI89 / UPEC) GN=moaB PE=3 SV=1 - [Q1REE7_ECOUT]|Molybdenum cofactor biosynthesis protein B OS=Escherichia coli O157:H7 GN=moaB PE=3 SV=2 - [MOAB_ECO57]	moaB	Q1REE7;P0AF00	1.33106	1.29894
Uncharacterized tRNA/rRNA methyltransferase LasT OS=Escherichia coli (strain K12) GN=lasT PE=3 SV=2 - [LAST_ECOLI]	lasT	P37005	1.32856	1.61657
Isocitrate dehydrogenase [NADP] OS=Escherichia coli (strain UTI89 / UPEC) GN=icdA PE=3 SV=1 - [Q1RD16_ECOUT]	icdA	Q1RD16	1.32822	0.49803
Uncharacterized protein OS=Escherichia coli (strain UTI89 / UPEC) GN=ybaM PE=4 SV=1 - [Q1RF70_ECOUT]	ybaM	Q1RF70	1.32563	1.74775
Ribosomal RNA small subunit methyltransferase B OS=Escherichia coli (strain UTI89 / UPEC) GN=rsmB PE=3 SV=1 - [RSMB_ECOUT]|Ribosomal RNA small subunit methyltransferase B OS=Escherichia coli O45:K1 (strain S88 / ExPEC) GN=rsmB PE=3 SV=1 - [RSMB_ECO45]	rsmB	Q1R644;B7MCQ4	1.32359	2.20995
D-aminoacyl-tRNA deacylase OS=Escherichia coli (strain UTI89 / UPEC) GN=dtd PE=3 SV=1 - [DTD_ECOUT]|D-aminoacyl-tRNA deacylase OS=Escherichia coli O139:H28 (strain E24377A / ETEC) GN=dtd PE=3 SV=1 - [DTD_ECO24]	dtd	Q1R431;A7ZU92	1.32305	1.26846
Succinate--CoA ligase [ADP-forming] subunit beta OS=Escherichia coli (strain UTI89 / UPEC) GN=sucC PE=3 SV=1 - [Q1REJ8_ECOUT]|Succinate--CoA ligase [ADP-forming] subunit beta OS=Escherichia coli O139:H28 (strain E24377A / ETEC) GN=sucC PE=3 SV=1 - [SUCC_ECO24]	sucC	Q1REJ8;A7ZJA8	1.32261	0.804169
5-amino-6-(5-phospho-D-ribitylamino)uracil phosphatase YbjI OS=Escherichia coli (strain K12) GN=ybjI PE=1 SV=3 - [YBJI_ECOLI]	ybjI	P75809	1.32248	2.79005
Nitrate/nitrite sensor protein NarX OS=Escherichia coli O157:H7 GN=narX PE=3 SV=1 - [NARX_ECO57]	narX	P0AFA3	1.32202	1.98921
Glycine cleavage system transcriptional repressor OS=Escherichia coli (strain K12) GN=gcvR PE=1 SV=2 - [GCVR_ECOLI]	gcvR	P0A9I3	1.32096	1.79763
4-hydroxythreonine-4-phosphate dehydrogenase OS=Escherichia coli (strain UTI89 / UPEC) GN=pdxA PE=3 SV=1 - [Q1RGE5_ECOUT]|4-hydroxythreonine-4-phosphate dehydrogenase OS=Escherichia coli O6:H1 (strain CFT073 / ATCC 700928 / UPEC) GN=pdxA PE=3 SV=1 - [PDXA_ECOL6]	pdxA	Q1RGE5;Q8FL95	1.32053	0.761511
Uncharacterized protein OS=Escherichia coli (strain UTI89 / UPEC) GN=yhcO PE=4 SV=1 - [Q1R6A0_ECOUT]|Uncharacterized protein YhcO OS=Escherichia coli O157:H7 GN=yhcO PE=1 SV=1 - [YHCO_ECO57]	yhcO	Q1R6A0;P64618	1.32012	1.34447
Sulfurtransferase OS=Escherichia coli (strain UTI89 / UPEC) GN=yccK PE=3 SV=1 - [Q1RDP3_ECOUT]|Sulfurtransferase TusE OS=Escherichia coli O6:H1 (strain CFT073 / ATCC 700928 / UPEC) GN=tusE PE=3 SV=1 - [TUSE_ECOL6]	yccK	Q1RDP3;Q8FJ69	1.32011	0.691697
NAD/NADP-dependent betaine aldehyde dehydrogenase OS=Escherichia coli O45:K1 (strain S88 / ExPEC) GN=betB PE=3 SV=1 - [BETB_ECO45]	betB	B7MCD1;B1LIJ8	1.3201	1.09596
Ribonuclease G OS=Escherichia coli O157:H7 GN=rng PE=3 SV=2 - [RNG_ECO57]	rng	P0A9J2	1.31768	1.45191
Glutaminase OS=Escherichia coli (strain UTI89 / UPEC) GN=yneH PE=3 SV=1 - [Q1RBP3_ECOUT]|Glutaminase 2 OS=Escherichia coli O157:H7 GN=glsA2 PE=3 SV=1 - [GLSA2_ECO57]	yneH	Q1RBP3;P0A6W2	1.31463	1.52555
Nitrogen regulation protein NR(I) OS=Escherichia coli O157:H7 GN=glnG PE=3 SV=1 - [NTRC_ECO57]	glnG	P0AFB9	1.31155	0.868101
Outer membrane protein A OS=Escherichia coli (strain UTI89 / UPEC) GN=ompA PE=3 SV=1 - [Q1RDQ7_ECOUT]	ompA	Q1RDQ7	1.30893	0.924163
Putrescine transport ATP-binding protein PotG OS=Escherichia coli (strain K12) GN=potG PE=3 SV=2 - [POTG_ECOLI]|Polyamine-transporting ATPase OS=Escherichia coli (strain UTI89 / UPEC) GN=potG PE=3 SV=1 - [Q1RE70_ECOUT]	potG	Q1RE70	1.30702	2.01798
Thiamine-binding periplasmic protein OS=Escherichia coli (strain UTI89 / UPEC) GN=tbpA PE=4 SV=1 - [Q1RGC8_ECOUT]	tbpA	Q1RGC8	1.30385	0.963567
Shikimate kinase 1 OS=Escherichia coli O139:H28 (strain E24377A / ETEC) GN=aroK PE=3 SV=1 - [AROK_ECO24]	aroK	A7ZSR5	1.30158	1.29607
Putative cellulose biosynthesis protein BcsQ OS=Escherichia coli (strain K12) GN=bcsQ PE=5 SV=3 - [BCSQ_ECOLI]	bcsQ	P37655	1.30073	2.16151
2,3,4,5-tetrahydropyridine-2,6-dicarboxylate N-succinyltransferase OS=Escherichia coli O139:H28 (strain E24377A / ETEC) GN=dapD PE=3 SV=1 - [DAPD_ECO24]|2,3,4,5-tetrahydropyridine-2,6-dicarboxylate N-succinyltransferase OS=Escherichia coli (strain UTI89 / UPEC) GN=dapD PE=3 SV=1 - [DAPD_ECOUT]|2,3,4,5-tetrahydropyridine-2,6-dicarboxylate N-succinyltransferase OS=Escherichia coli O127:H6 (strain E…	dapD	Q1RG24;B7UIL1	1.30034	1.21728
Co-chaperone protein HscB OS=Escherichia coli (strain UTI89 / UPEC) GN=hscB PE=3 SV=1 - [HSCB_ECOUT]|Co-chaperone protein HscB OS=Escherichia coli O127:H6 (strain E2348/69 / EPEC) GN=hscB PE=3 SV=1 - [HSCB_ECO27]	hscB	Q1R8K5;B7UGX3	1.30024	0.933168
Uncharacterized protein YhdV OS=Escherichia coli O157:H7 GN=yhdV PE=3 SV=1 - [YHDV_ECO57]	yhdV	P64623	1.29933	0.707217
Sensor histidine kinase GlrK OS=Escherichia coli (strain K12) GN=glrK PE=1 SV=3 - [GLRK_ECOLI]	glrK	P52101	1.29912	1.33676
Cysteine desulfurase IscS OS=Escherichia coli O139:H28 (strain E24377A / ETEC) GN=iscS PE=3 SV=1 - [ISCS_ECO24]|Cysteine desulfurase IscS OS=Escherichia coli (strain UTI89 / UPEC) GN=iscS PE=3 SV=1 - [Q1R8K2_ECOUT]	iscS	A7ZPX4	1.29878	0.87052
Elongation factor P--(R)-beta-lysine ligase OS=Escherichia coli (strain UTI89 / UPEC) GN=epmA PE=3 SV=1 - [EPMA_ECOUT]|Elongation factor P--(R)-beta-lysine ligase OS=Escherichia coli O139:H28 (strain E24377A / ETEC) GN=epmA PE=3 SV=1 - [EPMA_ECO24]	epmA	Q1R3A2;A7ZV28	1.29809	0.883134
Valine--tRNA ligase OS=Escherichia coli (strain K12) GN=valS PE=1 SV=2 - [SYV_ECOLI]|Valine--tRNA ligase OS=Escherichia coli (strain UTI89 / UPEC) GN=valS PE=3 SV=1 - [Q1R2Z6_ECOUT]	valS	Q1R2Z6	1.29755	0.841227
DnaA initiator-associating protein DiaA OS=Escherichia coli (strain UTI89 / UPEC) GN=diaA PE=3 SV=1 - [DIAA_ECOUT]|DnaA initiator-associating protein DiaA OS=Escherichia coli O139:H28 (strain E24377A / ETEC) GN=diaA PE=3 SV=1 - [DIAA_ECO24]	diaA	Q1R6J2;A7ZS45	1.296	1.11824
Pyruvate dehydrogenase [ubiquinone] OS=Escherichia coli (strain K12) GN=poxB PE=1 SV=1 - [POXB_ECOLI]|Pyruvate dehydrogenase OS=Escherichia coli (strain UTI89 / UPEC) GN=poxB PE=3 SV=1 - [Q1RE54_ECOUT]	poxB	Q1RE54	1.29344	0.860859
Protease 4 OS=Escherichia coli (strain K12) GN=sppA PE=1 SV=2 - [SPPA_ECOLI]	sppA	P08395;Q1RB26	1.29109	1.17804
Uncharacterized protein YdhS OS=Escherichia coli (strain K12) GN=ydhS PE=4 SV=1 - [YDHS_ECOLI]	ydhS	P77148	1.29083	2.00976
Phosphatase NudJ OS=Escherichia coli (strain UTI89 / UPEC) GN=nudJ PE=3 SV=1 - [NUDJ_ECOUT]|Phosphatase NudJ OS=Escherichia coli O139:H28 (strain E24377A / ETEC) GN=nudJ PE=3 SV=1 - [NUDJ_ECO24]	nudJ	Q1RD19;A7ZKS4	1.28948	1.9091
Ribosomal protein L11 methyltransferase OS=Escherichia coli (strain UTI89 / UPEC) GN=prmA PE=3 SV=1 - [PRMA_ECOUT]|Ribosomal protein L11 methyltransferase OS=Escherichia coli O139:H28 (strain E24377A / ETEC) GN=prmA PE=3 SV=1 - [PRMA_ECO24]	prmA	Q1R669;A7ZSF3	1.28751	1.44218
Gamma-glutamyl phosphate reductase OS=Escherichia coli (strain UTI89 / UPEC) GN=proA PE=3 SV=1 - [PROA_ECOUT]|Gamma-glutamyl phosphate reductase OS=Escherichia coli O45:K1 (strain S88 / ExPEC) GN=proA PE=3 SV=1 - [PROA_ECO45]	proA	Q1RFS7;B7MC93;A8AKP4	1.28538	1.4175
HsdS, type I site-specific deoxyribonuclease OS=Escherichia coli (strain UTI89 / UPEC) GN=hsdS PE=4 SV=1 - [Q1R2G1_ECOUT]	hsdS	Q1R2G1	1.28429	1.09203
Ribosomal RNA small subunit methyltransferase G OS=Escherichia coli (strain UTI89 / UPEC) GN=rsmG PE=3 SV=1 - [RSMG_ECOUT]|Ribosomal RNA small subunit methyltransferase G OS=Escherichia coli O127:H6 (strain E2348/69 / EPEC) GN=rsmG PE=3 SV=1 - [RSMG_ECO27]	rsmG	Q1R4J2;B7UMK5	1.28267	1.81063
Spermidine/putrescine import ATP-binding protein PotA OS=Escherichia coli (strain UTI89 / UPEC) GN=potA PE=3 SV=1 - [POTA_ECOUT]|Spermidine/putrescine import ATP-binding protein PotA OS=Escherichia coli O1:K1 / APEC GN=potA PE=3 SV=1 - [POTA_ECOK1]	potA	Q1RD28;A1AA20	1.28109	1.48323
UPF0267 protein YqfB OS=Escherichia coli (strain UTI89 / UPEC) GN=yqfB PE=3 SV=1 - [YQFB_ECOUT]|UPF0267 protein YqfB OS=Escherichia coli O45:K1 (strain S88 / ExPEC) GN=yqfB PE=3 SV=1 - [YQFB_ECO45]	yqfB	Q1R7D0;B7MM87	1.28108	1.02987
Probable sigma-54 modulation protein OS=Escherichia coli (strain UTI89 / UPEC) GN=yhbH PE=4 SV=1 - [Q1R6D1_ECOUT]|Ribosome hibernation promoting factor OS=Escherichia coli O157:H7 GN=hpf PE=3 SV=1 - [HPF_ECO57]	yhbH	Q1R6D1;P0AFX2	1.27724	0.900337
GlnQ protein, subunit of glutamine ABC transporter OS=Escherichia coli (strain UTI89 / UPEC) GN=glnQ PE=4 SV=1 - [Q1REB6_ECOUT]	glnQ	Q1REB6	1.27624	0.956228
Alcohol dehydrogenase, propanol-preferring OS=Escherichia coli (strain UTI89 / UPEC) GN=adhP PE=3 SV=1 - [Q1RBU0_ECOUT]	adhP	Q1RBU0	1.27516	1.69098
Quinoprotein glucose dehydrogenase OS=Escherichia coli (strain K12) GN=gcd PE=1 SV=3 - [DHG_ECOLI]	gcd	P15877	1.27497	0.940038
3-dehydroquinate dehydratase OS=Escherichia coli (strain UTI89 / UPEC) GN=aroD PE=3 SV=1 - [AROD_ECOUT]|3-dehydroquinate dehydratase OS=Escherichia coli O127:H6 (strain E2348/69 / EPEC) GN=aroD PE=3 SV=1 - [AROD_ECO27]	aroD	Q1RBA3;B7US32	1.2744	0.882395
Galactitol utilization operon repressor OS=Escherichia coli (strain K12) GN=gatR PE=3 SV=2 - [GATR_ECOLI]	gatR	P36930	1.27414	1.89249
Positive transcriptional regulator for cysteine regulon OS=Escherichia coli (strain UTI89 / UPEC) GN=cysB PE=4 SV=1 - [Q1RC92_ECOUT]|HTH-type transcriptional regulator CysB OS=Escherichia coli O157:H7 GN=cysB PE=3 SV=1 - [CYSB_ECO57]	cysB	Q1RC92;P0A9F5	1.27411	0.931715
N-acetylglucosamine-6-phosphate deacetylase OS=Escherichia coli (strain UTI89 / UPEC) GN=nagA PE=3 SV=1 - [Q1REQ0_ECOUT]	nagA	Q1REQ0	1.27325	1.3247
Uncharacterized protein OS=Escherichia coli (strain UTI89 / UPEC) GN=yjeE PE=4 SV=1 - [Q1R392_ECOUT]	yjeE	Q1R392	1.27299	2.49644
Uncharacterized protein OS=Escherichia coli (strain UTI89 / UPEC) GN=UTI89_C1090 PE=4 SV=1 - [Q1RDJ0_ECOUT]	UTI89_C1090	Q1RDJ0	1.27225	2.91982
Zinc-binding GTPase YeiR OS=Escherichia coli (strain K12) GN=yeiR PE=1 SV=2 - [YEIR_ECOLI]	yeiR	P33030	1.27144	2.38174
Uncharacterized protein YheO OS=Escherichia coli O6:H1 (strain CFT073 / ATCC 700928 / UPEC) GN=yheO PE=4 SV=1 - [YHEO_ECOL6]	yheO	P64625	1.27034	1.01037
Pseudouridine synthase OS=Escherichia coli (strain UTI89 / UPEC) GN=yceC PE=3 SV=1 - [Q1RD71_ECOUT]|Ribosomal large subunit pseudouridine synthase C OS=Escherichia coli (strain K12) GN=rluC PE=1 SV=1 - [RLUC_ECOLI]	yceC	Q1RD71;P0AA39	1.26966	1.48972
Malate synthase OS=Escherichia coli (strain UTI89 / UPEC) GN=aceB PE=3 SV=1 - [Q1R3T3_ECOUT]	aceB	Q1R3T3	1.26931	1.81728
RNA polymerase sigma-54 factor OS=Klebsiella oxytoca GN=rpoN PE=3 SV=1 - [RP54_KLEOX]	rpoN	P06223	1.26902	2.67633
Oxygen-dependent coproporphyrinogen-III oxidase OS=Escherichia coli O139:H28 (strain E24377A / ETEC) GN=hemF PE=3 SV=1 - [HEM6_ECO24]	hemF	A7ZPN6	1.26742	1.67353
Electron transport complex subunit RsxG OS=Escherichia coli O157:H7 GN=rsxG PE=3 SV=1 - [RSXG_ECO57]	rsxG	P58345	1.26709	0.358121
Uncharacterized lipoprotein YceB OS=Escherichia coli (strain K12) GN=yceB PE=1 SV=1 - [YCEB_ECOLI]	yceB	P0AB26	1.26605	1.51901
NADH dehydrogenase I chain E OS=Escherichia coli (strain UTI89 / UPEC) GN=nuoE PE=4 SV=1 - [Q1R9D2_ECOUT]|NADH-quinone oxidoreductase subunit E OS=Escherichia coli O6:H1 (strain CFT073 / ATCC 700928 / UPEC) GN=nuoE PE=3 SV=1 - [NUOE_ECOL6]	nuoE	Q1R9D2;P0AFD2	1.26347	0.938821
Glutathionylspermidine synthase OS=Escherichia coli (strain UTI89 / UPEC) GN=gsp PE=4 SV=1 - [Q1R707_ECOUT]	gsp	Q1R707	1.26193	1.99696
Putrescine-binding periplasmic protein OS=Escherichia coli (strain UTI89 / UPEC) GN=potD PE=3 SV=1 - [Q1RD31_ECOUT]|Spermidine/putrescine-binding periplasmic protein OS=Salmonella typhi GN=potD PE=3 SV=1 - [POTD_SALTI]	potD	Q1RD31	1.26115	0.703998
Ribosomal RNA large subunit methyltransferase I OS=Escherichia coli (strain UTI89 / UPEC) GN=rlmI PE=3 SV=1 - [RLMI_ECOUT]	rlmI	Q1RDP5	1.25938	1.33909
Ribonuclease T OS=Escherichia coli (strain UTI89 / UPEC) GN=rnt PE=3 SV=1 - [RNT_ECOUT]|Ribonuclease T OS=Escherichia coli O139:H28 (strain E24377A / ETEC) GN=rnt PE=3 SV=1 - [RNT_ECO24]	rnt	Q1RBE3;A7ZMB5	1.25777	1.67498
Glycine--tRNA ligase beta subunit OS=Escherichia coli (strain UTI89 / UPEC) GN=glyS PE=3 SV=1 - [SYGB_ECOUT]|Glycine--tRNA ligase beta subunit OS=Escherichia coli O127:H6 (strain E2348/69 / EPEC) GN=glyS PE=3 SV=1 - [SYGB_ECO27]	glyS	Q1R537;B7ULB9	1.25734	1.04777
Component of SufB-SufC-SufD cysteine desulfurase (SufS) activator complex OS=Escherichia coli (strain UTI89 / UPEC) GN=sufD PE=4 SV=1 - [Q1RBB5_ECOUT]	sufD	Q1RBB5	1.25688	1.0509
3-phosphoshikimate 1-carboxyvinyltransferase OS=Escherichia coli (strain UTI89 / UPEC) GN=aroA PE=3 SV=1 - [AROA_ECOUT]|3-phosphoshikimate 1-carboxyvinyltransferase OS=Escherichia coli O45:K1 (strain S88 / ExPEC) GN=aroA PE=3 SV=1 - [AROA_ECO45]	aroA	Q1RDV0;B7MHL7;A7ZJZ7	1.25634	1.43193
FeS cluster assembly protein SufB OS=Escherichia coli (strain K12) GN=sufB PE=1 SV=2 - [SUFB_ECOLI]	sufB	P77522	1.25476	0.789922
Acyl-CoA dehydrogenase OS=Escherichia coli (strain UTI89 / UPEC) GN=fadE PE=4 SV=1 - [Q1RFV0_ECOUT]	fadE	Q1RFV0	1.25402	0.882565
Thymidylate kinase OS=Escherichia coli (strain UTI89 / UPEC) GN=tmk PE=3 SV=1 - [KTHY_ECOUT]|Thymidylate kinase OS=Escherichia coli O45:K1 (strain S88 / ExPEC) GN=tmk PE=3 SV=1 - [KTHY_ECO45]	tmk	Q1RD57;B7MJ85	1.25386	0.727156
Ribosomal RNA large subunit methyltransferase F OS=Escherichia coli (strain UTI89 / UPEC) GN=rlmF PE=3 SV=2 - [RLMF_ECOUT]|Ribosomal RNA large subunit methyltransferase F OS=Escherichia coli O139:H28 (strain E24377A / ETEC) GN=rlmF PE=3 SV=2 - [RLMF_ECO24]	rlmF	Q1REB8;A7ZJM2	1.25363	1.27952
Flap endonuclease Xni OS=Escherichia coli (strain UTI89 / UPEC) GN=xni PE=3 SV=2 - [XNI_ECOUT]|Flap endonuclease Xni OS=Escherichia coli O45:K1 (strain S88 / ExPEC) GN=xni PE=3 SV=2 - [XNI_ECO45]	xni	Q1R7P3;B7MLB9	1.25324	1.58914
Uncharacterized protein OS=Escherichia coli (strain UTI89 / UPEC) GN=ygdK PE=4 SV=1 - [Q1R7M8_ECOUT]	ygdK	Q1R7M8	1.25104	0.739617
Probable cytosol aminopeptidase OS=Escherichia coli (strain UTI89 / UPEC) GN=pepA PE=3 SV=1 - [AMPA_ECOUT]|Probable cytosol aminopeptidase OS=Escherichia coli O139:H28 (strain E24377A / ETEC) GN=pepA PE=3 SV=1 - [AMPA_ECO24]	pepA	Q1R2Z4;A7ZVE0	1.25082	0.905667
Periplasmid chaperone PapD protein OS=Escherichia coli (strain UTI89 / UPEC) GN=papD PE=1 SV=1 - [Q1R2W9_ECOUT]|Chaperone protein PapD OS=Escherichia coli GN=papD PE=1 SV=2 - [PAPD_ECOLX]	papD	Q1R2W9;P15319	1.25007	0.85843
Cold shock protein CspC OS=Escherichia coli (strain UTI89 / UPEC) GN=cspC PE=4 SV=1 - [Q1RAW7_ECOUT]|Cold shock-like protein CspC OS=Escherichia coli O157:H7 GN=cspC PE=3 SV=2 - [CSPC_ECO57]	cspC	Q1RAW7;P0A9Y8	1.25	0.671239
Arabinose 5-phosphate isomerase KdsD OS=Escherichia coli (strain K12) GN=kdsD PE=1 SV=1 - [KDSD_ECOLI]	kdsD	P45395	1.24792	1.09686
Superoxide dismutase OS=Escherichia coli (strain UTI89 / UPEC) GN=sodB PE=3 SV=1 - [Q1RBD9_ECOUT]|Superoxide dismutase [Fe] OS=Escherichia coli O157:H7 GN=sodB PE=3 SV=2 - [SODF_ECO57]	sodB	Q1RBD9;P0AGD5	1.24783	0.800077
Acetyltransferase YpeA OS=Escherichia coli (strain UTI89 / UPEC) GN=ypeA PE=3 SV=2 - [YPEA_ECOUT]|Acetyltransferase YpeA OS=Escherichia coli O157:H7 GN=ypeA PE=3 SV=1 - [YPEA_ECO57]	ypeA	Q1R8T7;P63421	1.2474	0.888952
Uncharacterized protein OS=Escherichia coli (strain UTI89 / UPEC) GN=UTI89_C2960 PE=4 SV=1 - [Q1R898_ECOUT]	UTI89_C2960	Q1R898	1.24444	2.29968
Elongation factor P hydroxylase OS=Escherichia coli (strain K12) GN=epmC PE=1 SV=2 - [EPMC_ECOLI]	epmC	P76938	1.24371	1.11955
Membrane protein insertase YidC OS=Escherichia coli (strain UTI89 / UPEC) GN=yidC PE=1 SV=1 - [YIDC_ECOUT]|Membrane protein insertase YidC OS=Escherichia coli O127:H6 (strain E2348/69 / EPEC) GN=yidC PE=3 SV=1 - [YIDC_ECO27]	yidC	Q1R4M9;B7UMH2	1.24297	0.836681
Putative phage protein OS=Escherichia coli (strain UTI89 / UPEC) GN=UTI89_C0936 PE=4 SV=1 - [Q1RDZ3_ECOUT]	UTI89_C0936	Q1RDZ3	1.24278	0.415385
Modulator of drug activity B OS=Escherichia coli (strain UTI89 / UPEC) GN=mdaB PE=4 SV=1 - [Q1R6W2_ECOUT]|Modulator of drug activity B OS=Escherichia coli O157:H7 GN=mdaB PE=1 SV=1 - [MDAB_ECO57]	mdaB	Q1R6W2;P0AEY7	1.24239	1.20317
Holliday junction ATP-dependent DNA helicase RuvB OS=Escherichia coli (strain UTI89 / UPEC) GN=ruvB PE=3 SV=1 - [RUVB_ECOUT]|Holliday junction ATP-dependent DNA helicase RuvB OS=Escherichia coli O139:H28 (strain E24377A / ETEC) GN=ruvB PE=3 SV=1 - [RUVB_ECO24]	ruvB	Q1RAS4;A7ZMY4	1.24224	1.13289
Uxu operon transcriptional regulator OS=Escherichia coli (strain K12) GN=uxuR PE=3 SV=1 - [UXUR_ECOLI]	uxuR	P39161	1.24127	0.881702
Peptidyl-prolyl cis-trans isomerase OS=Escherichia coli (strain UTI89 / UPEC) GN=ppiA PE=3 SV=1 - [Q1R5R9_ECOUT]|Peptidyl-prolyl cis-trans isomerase A OS=Escherichia coli O157:H7 GN=ppiA PE=3 SV=1 - [PPIA_ECO57]	ppiA	Q1R5R9;P0AFL5	1.24043	1.03698
DNA polymerase III subunit theta OS=Escherichia coli O157:H7 GN=holE PE=3 SV=1 - [HOLE_ECO57]	holE	P0ABT0	1.24011	1.24652
Cysteine synthase B OS=Escherichia coli (strain K12) GN=cysM PE=1 SV=1 - [CYSM_ECOLI]|Cysteine synthase OS=Escherichia coli (strain UTI89 / UPEC) GN=cysM PE=3 SV=1 - [Q1R8V0_ECOUT]	cysM	Q1R8V0;P16703	1.23946	2.27585
ATP-dependent Clp protease ATP-binding subunit ClpA OS=Escherichia coli O157:H7 GN=clpA PE=3 SV=1 - [CLPA_ECO57]	clpA	P0ABI1	1.23855	1.15237
Fumarate hydratase class II OS=Escherichia coli O6:H1 (strain CFT073 / ATCC 700928 / UPEC) GN=fumC PE=3 SV=1 - [FUMC_ECOL6]	fumC	Q8FHA7	1.23807	0.754214
ATP-dependent RNA helicase SrmB OS=Escherichia coli (strain UTI89 / UPEC) GN=srmB PE=3 SV=1 - [Q1R8F6_ECOUT]	srmB	Q1R8F6	1.23784	0.981073
PEP-dependent dihydroxyacetone kinase, dihydroxyacetone-binding subunit DhaK OS=Escherichia coli (strain K12) GN=dhaK PE=1 SV=2 - [DHAK_ECOLI]	dhaK	P76015;Q1RCN9	1.23737	0.802867
Uncharacterized protein YibT OS=Escherichia coli (strain UTI89 / UPEC) GN=yibT PE=4 SV=1 - [YIBT_ECOUT]|Uncharacterized protein YibT OS=Escherichia coli O6:K15:H31 (strain 536 / UPEC) GN=yibT PE=4 SV=1 - [YIBT_ECOL5]	yibT	Q1R4Z6;Q0TBK7	1.23684	0.780164
NADH-quinone oxidoreductase OS=Escherichia coli (strain UTI89 / UPEC) GN=nuoG PE=3 SV=1 - [Q1R9D4_ECOUT]	nuoG	Q1R9D4	1.23655	0.851689
50S ribosomal protein L16 3-hydroxylase OS=Escherichia coli (strain K12) GN=roxA PE=1 SV=2 - [ROXA_ECOLI]	roxA	P27431	1.23617	1.76674
L-lactate dehydrogenase OS=Escherichia coli (strain UTI89 / UPEC) GN=lldD PE=3 SV=1 - [LLDD_ECOUT]|L-lactate dehydrogenase OS=Escherichia coli O45:K1 (strain S88 / ExPEC) GN=lldD PE=3 SV=1 - [LLDD_ECO45]	lldD	Q1R4Z0;B7MFG9	1.23587	1.07504
50S ribosomal protein L1 OS=Photorhabdus luminescens subsp. laumondii (strain DSM 15139 / CIP 105565 / TT01) GN=rplA PE=3 SV=1 - [RL1_PHOLL]	rplA	Q7N9A7;Q1R5U9;A7ZUJ7	1.23241	0.784827
Regulator of length of O-antigen component of lipopolysaccharide chains OS=Escherichia coli (strain UTI89 / UPEC) GN=cld PE=4 SV=1 - [Q1RA46_ECOUT]	cld	Q1RA46	1.23187	0.854556
L-2-hydroxyglutarate oxidase LhgO OS=Escherichia coli (strain K12) GN=lhgO PE=1 SV=3 - [LHGO_ECOLI]	lhgO	P37339	1.23123	1.3895
Peptidyl-prolyl cis-trans isomerase OS=Escherichia coli (strain UTI89 / UPEC) GN=slyD PE=3 SV=1 - [Q1R5T4_ECOUT]|FKBP-type peptidyl-prolyl cis-trans isomerase SlyD OS=Escherichia coli O157:H7 GN=slyD PE=3 SV=1 - [SLYD_ECO57]	slyD	Q1R5T4;P0A9L1	1.2276	1.30013
2,3-bisphosphoglycerate-dependent phosphoglycerate mutase OS=Escherichia coli O127:H6 (strain E2348/69 / EPEC) GN=gpmA PE=3 SV=1 - [GPMA_ECO27]|2,3-bisphosphoglycerate-dependent phosphoglycerate mutase OS=Escherichia coli (strain UTI89 / UPEC) GN=gpmA PE=3 SV=1 - [Q1REH6_ECOUT]	gpmA	B7ULM8	1.22685	0.667739
Oxidoreductase YdhF OS=Escherichia coli (strain K12) GN=ydhF PE=1 SV=2 - [YDHF_ECOLI]	ydhF	P76187	1.22647	1.34294
DNA-directed RNA polymerase subunit beta' OS=Escherichia coli O139:H28 (strain E24377A / ETEC) GN=rpoC PE=1 SV=1 - [RPOC_ECO24]|DNA-directed RNA polymerase subunit beta' OS=Escherichia coli (strain UTI89 / UPEC) GN=rpoC PE=3 SV=1 - [RPOC_ECOUT]|DNA-directed RNA polymerase subunit beta' OS=Escherichia coli O1:K1 / APEC GN=rpoC PE=3 SV=1 - [RPOC_ECOK1]	rpoC	Q1R5V4;A1AIG0	1.2263	0.715202
RNase adapter protein RapZ OS=Escherichia coli (strain UTI89 / UPEC) GN=rapZ PE=3 SV=1 - [RAPZ_ECOUT]|RNase adapter protein RapZ OS=Escherichia coli O139:H28 (strain E24377A / ETEC) GN=rapZ PE=3 SV=1 - [RAPZ_ECO24]	rapZ	Q1R6C9;A7ZSA4	1.22621	1.44678
3-dehydroquinate synthase OS=Escherichia coli (strain UTI89 / UPEC) GN=aroB PE=3 SV=1 - [AROB_ECOUT]|3-dehydroquinate synthase OS=Escherichia coli O127:H6 (strain E2348/69 / EPEC) GN=aroB PE=3 SV=1 - [AROB_ECO27]	aroB	Q1R5P8;B7UK94	1.22583	0.918153
Putative iron compound-binding protein of ABC transporter family OS=Escherichia coli (strain UTI89 / UPEC) GN=UTI89_C3459 PE=4 SV=1 - [Q1R6V8_ECOUT]	UTI89_C3459	Q1R6V8	1.22496	1.72241
Recombination protein RecR OS=Escherichia coli (strain UTI89 / UPEC) GN=recR PE=3 SV=1 - [RECR_ECOUT]|Recombination protein RecR OS=Escherichia coli O139:H28 (strain E24377A / ETEC) GN=recR PE=3 SV=1 - [RECR_ECO24]	recR	Q1RF63;A7ZIN2	1.22424	1.25913
Uncharacterized protein OS=Escherichia coli (strain UTI89 / UPEC) GN=ygdH PE=4 SV=1 - [Q1R7P7_ECOUT]|LOG family protein YgdH OS=Escherichia coli O157:H7 GN=ygdH PE=3 SV=1 - [YGDH_ECO57]	ygdH	Q1R7P7;P0ADS0	1.22383	1.70696
Asparagine synthetase B [glutamine-hydrolyzing] OS=Escherichia coli (strain K12) GN=asnB PE=1 SV=3 - [ASNB_ECOLI]	asnB	P22106	1.22324	1.14426
HTH-type transcriptional regulator HexR OS=Escherichia coli (strain K12) GN=hexR PE=3 SV=2 - [HEXR_ECOLI]	hexR	P46118	1.22303	3.48914
Adenylosuccinate lyase OS=Escherichia coli O6:H1 (strain CFT073 / ATCC 700928 / UPEC) GN=purB PE=3 SV=1 - [PUR8_ECOL6]	purB	P0AB90	1.22246	0.766423
Ribonuclease R OS=Escherichia coli (strain UTI89 / UPEC) GN=vacB PE=3 SV=1 - [Q1R381_ECOUT]	vacB	Q1R381	1.2212	0.432822
Thymidine phosphorylase OS=Escherichia coli (strain UTI89 / UPEC) GN=deoA PE=3 SV=1 - [Q1R261_ECOUT]	deoA	Q1R261	1.2209	1.11902
Uncharacterized HTH-type transcriptional regulator YieP OS=Escherichia coli (strain K12) GN=yieP PE=3 SV=3 - [YIEP_ECOLI]	yieP	P31475	1.22033	1.54498
5-amino-6-(5-phospho-D-ribitylamino)uracil phosphatase YigB OS=Escherichia coli (strain K12) GN=yigB PE=1 SV=1 - [YIGB_ECOLI]	yigB	P0ADP0;Q1R4C2	1.21953	2.32641
Uncharacterized protein OS=Escherichia coli (strain UTI89 / UPEC) GN=yeaO PE=4 SV=1 - [Q1RB00_ECOUT]	yeaO	Q1RB00	1.21845	1.14871
Protein YceI OS=Escherichia coli (strain UTI89 / UPEC) GN=yceI PE=3 SV=1 - [Q1RDA2_ECOUT]|Protein YceI OS=Escherichia coli O157:H7 GN=yceI PE=3 SV=1 - [YCEI_ECO57]	yceI	Q1RDA2;P0A8X3	1.21795	0.851769
Cyclic di-GMP-binding protein OS=Escherichia coli O157:H7 GN=bcsB PE=3 SV=1 - [BCSB_ECO57]	bcsB	Q8X5L8	1.21727	1.33773
3-deoxy-D-manno-octulosonic acid transferase OS=Escherichia coli O157:H7 GN=waaA PE=3 SV=1 - [KDTA_ECO57]	waaA	P0AC77	1.2172	1.35498
Cell filamentation protein fic OS=Escherichia coli (strain UTI89 / UPEC) GN=fic PE=4 SV=1 - [Q1R5S1_ECOUT]	fic	Q1R5S1;P20605	1.2165	2.12266
Uncharacterized protein YfeY OS=Escherichia coli (strain K12) GN=yfeY PE=1 SV=1 - [YFEY_ECOLI]	yfeY	P76537	1.21439	1.34908
Sulfate adenylyltransferase subunit 2 OS=Escherichia coli (strain UTI89 / UPEC) GN=cysD PE=3 SV=1 - [CYSD_ECOUT]|Sulfate adenylyltransferase subunit 2 OS=Escherichia coli O45:K1 (strain S88 / ExPEC) GN=cysD PE=3 SV=1 - [CYSD_ECO45]	cysD	Q1R7T9;B7MKM6	1.21409	1.91068
Arsenate reductase OS=Escherichia coli (strain UTI89 / UPEC) GN=yfgD PE=3 SV=1 - [Q1R8P3_ECOUT]	yfgD	Q1R8P3	1.21346	0.937599
Ribosomal protein S12 methylthiotransferase RimO OS=Escherichia coli (strain UTI89 / UPEC) GN=rimO PE=3 SV=1 - [RIMO_ECOUT]|Ribosomal protein S12 methylthiotransferase RimO OS=Escherichia coli O45:K1 (strain S88 / ExPEC) GN=rimO PE=3 SV=1 - [RIMO_ECO45]	rimO	Q1RE90;B7MGU2	1.21322	1.20757
Uncharacterized protein YhfG OS=Escherichia coli O157:H7 GN=yhfG PE=4 SV=1 - [YHFG_ECO57]	yhfG	P0ADX6	1.21301	1.251
Probable membrane protein OS=Escherichia coli (strain UTI89 / UPEC) GN=yafK PE=4 SV=1 - [Q1RFU7_ECOUT]|Putative L,D-transpeptidase YafK OS=Escherichia coli O157:H7 GN=yafK PE=3 SV=1 - [YAFK_ECO57]	yafK	Q1RFU7;P0AAA0	1.21231	1.17617
Putative hydrolase YbeM OS=Escherichia coli (strain K12) GN=ybeM PE=5 SV=3 - [YBEM_ECOLI]	ybeM	P39874;Q1RET5	1.21221	1.52786
D-lactate dehydrogenase OS=Escherichia coli (strain K12) GN=dld PE=1 SV=3 - [DLD_ECOLI]|D-lactate dehydrogenase OS=Escherichia coli (strain UTI89 / UPEC) GN=dld PE=4 SV=1 - [Q1R9T9_ECOUT]	dld	Q1R9T9	1.21215	0.976188
Uncharacterized protein OS=Escherichia coli (strain UTI89 / UPEC) GN=ypfH PE=4 SV=1 - [Q1R8Q4_ECOUT]	ypfH	Q1R8Q4	1.21125	1.27566
TonB-dependent enterochelin uptake protein OS=Escherichia coli (strain UTI89 / UPEC) GN=exbB PE=3 SV=1 - [Q1R6Z1_ECOUT]|Biopolymer transport protein ExbB OS=Escherichia coli O157:H7 GN=exbB PE=3 SV=1 - [EXBB_ECO57]	exbB	Q1R6Z1;P0ABU8	1.21073	0.881913
Elongation factor Ts OS=Escherichia coli (strain UTI89 / UPEC) GN=tsf PE=3 SV=1 - [EFTS_ECOUT]|Elongation factor Ts OS=Escherichia coli O139:H28 (strain E24377A / ETEC) GN=tsf PE=3 SV=1 - [EFTS_ECO24]	tsf	Q1RG19;A7ZHR0	1.20951	0.682263
Uncharacterized protein OS=Escherichia coli (strain UTI89 / UPEC) GN=yghZ PE=4 SV=1 - [Q1R6Z5_ECOUT]	yghZ	Q1R6Z5	1.20801	1.26799
CelA subunit of N,N'-diacetylchitobiose PTS permease (Previously designated CelABC, the Cellobiose/Arbutin/Salicin PTS permease) OS=Escherichia coli (strain UTI89 / UPEC) GN=celA PE=4 SV=1 - [Q1RB57_ECOUT]|PTS system N,N'-diacetylchitobiose-specific EIIB component OS=Escherichia coli O157:H7 GN=chbB PE=3 SV=1 - [PTQB_ECO57]	celA	Q1RB57;P69830	1.2076	0.585585
Thiosulfate sulfurtransferase GlpE OS=Escherichia coli O139:H28 (strain E24377A / ETEC) GN=glpE PE=3 SV=1 - [GLPE_ECO24]	glpE	A7ZSV5	1.20608	1.87019
Uracil-DNA glycosylase OS=Escherichia coli (strain UTI89 / UPEC) GN=ung PE=3 SV=1 - [UNG_ECOUT]|Uracil-DNA glycosylase OS=Escherichia coli O139:H28 (strain E24377A / ETEC) GN=ung PE=3 SV=1 - [UNG_ECO24]	ung	Q1R8F2;A7ZQ25	1.20598	0.855222
Glucans biosynthesis protein G OS=Escherichia coli (strain UTI89 / UPEC) GN=mdoG PE=3 SV=1 - [OPGG_ECOUT]|Glucans biosynthesis protein G OS=Escherichia coli O157:H7 (strain EC4115 / EHEC) GN=mdoG PE=3 SV=1 - [OPGG_ECO5E]	mdoG	Q1RDB0;B5YVS0	1.20594	0.885513
Alanine--tRNA ligase OS=Escherichia coli (strain UTI89 / UPEC) GN=alaS PE=3 SV=1 - [SYA_ECOUT]|Alanine--tRNA ligase OS=Escherichia coli O1:K1 / APEC GN=alaS PE=3 SV=1 - [SYA_ECOK1]	alaS	Q1R804;A1AEN7	1.20567	0.768722
Pyruvate kinase II OS=Escherichia coli (strain K12) GN=pykA PE=1 SV=3 - [KPYK2_ECOLI]	pykA	P21599;Q1RAT0	1.2054	0.737921
Uncharacterized protein YbgA OS=Escherichia coli (strain K12) GN=ybgA PE=4 SV=1 - [YBGA_ECOLI]	ybgA	P24252;Q1REL6	1.20524	2.13176
Uncharacterized protein OS=Escherichia coli (strain UTI89 / UPEC) GN=yceD PE=4 SV=1 - [Q1RD69_ECOUT]|Uncharacterized protein YceD OS=Escherichia coli O157:H7 GN=yceD PE=4 SV=1 - [YCED_ECO57]	yceD	Q1RD69;P0AB30	1.20336	1.12592
AsmA suppressor of OmpF assembly mutants OS=Escherichia coli (strain UTI89 / UPEC) GN=asmA PE=4 SV=1 - [Q1RA06_ECOUT]	asmA	Q1RA06;P28249	1.20198	2.64845
Protein-methionine-sulfoxide reductase catalytic subunit MsrP OS=Escherichia coli (strain UTI89 / UPEC) GN=msrP PE=3 SV=1 - [MSRP_ECOUT]|Protein-methionine-sulfoxide reductase catalytic subunit MsrP OS=Escherichia coli O45:K1 (strain S88 / ExPEC) GN=msrP PE=3 SV=1 - [MSRP_ECO45]	msrP	Q1RAH1;B7MCM4	1.19995	1.20455
Protein CreA OS=Escherichia coli (strain UTI89 / UPEC) GN=creA PE=4 SV=1 - [Q1R244_ECOUT]|Protein CreA OS=Escherichia coli O157:H7 GN=creA PE=3 SV=1 - [CREA_ECO57]	creA	Q1R244;P0AE93	1.19988	0.754015
Adenine phosphoribosyltransferase OS=Escherichia coli (strain UTI89 / UPEC) GN=apt PE=3 SV=2 - [APT_ECOUT]|Adenine phosphoribosyltransferase OS=Escherichia coli O139:H28 (strain E24377A / ETEC) GN=apt PE=3 SV=1 - [APT_ECO24]	apt	Q1RF67;A7ZIM8	1.19987	0.953363
Stringent starvation protein A OS=Escherichia coli (strain UTI89 / UPEC) GN=sspA PE=3 SV=1 - [Q1R6B2_ECOUT]|Stringent starvation protein A OS=Escherichia coli O157:H7 GN=sspA PE=3 SV=2 - [SSPA_ECO57]	sspA	Q1R6B2;P0ACA5	1.19928	1.16935
Maltoporin OS=Escherichia coli (strain UTI89 / UPEC) GN=lamB PE=3 SV=1 - [LAMB_ECOUT]|Maltoporin OS=Escherichia coli O127:H6 (strain E2348/69 / EPEC) GN=lamB PE=3 SV=1 - [LAMB_ECO27]	lamB	Q1R3Q0;B7UPJ7	1.19817	1.07918
HTH-type transcriptional regulator MalT OS=Escherichia coli (strain UTI89 / UPEC) GN=malT PE=3 SV=1 - [MALT_ECOUT]|HTH-type transcriptional regulator MalT OS=Escherichia coli O45:K1 (strain S88 / ExPEC) GN=malT PE=3 SV=1 - [MALT_ECO45]	malT	Q1R5L6;B7MDP4	1.19771	1.15672
Phosphoglycolate phosphatase OS=Escherichia coli (strain UTI89 / UPEC) GN=gph PE=3 SV=1 - [Q1R5Q2_ECOUT]|Phosphoglycolate phosphatase OS=Escherichia coli O6:H1 (strain CFT073 / ATCC 700928 / UPEC) GN=c4155 PE=3 SV=1 - [GPH_ECOL6]	gph	Q1R5Q2;Q8FCW0	1.19715	0.975931
Ribosome maturation factor RimP OS=Escherichia coli (strain UTI89 / UPEC) GN=rimP PE=3 SV=2 - [RIMP_ECOUT]|Ribosome maturation factor RimP OS=Escherichia coli O127:H6 (strain E2348/69 / EPEC) GN=rimP PE=3 SV=2 - [RIMP_ECO27]	rimP	Q1R6G7;B7UJ65;A7ZS68	1.19631	0.62359
Nitrate/nitrite response regulator protein NarP OS=Escherichia coli (strain K12) GN=narP PE=3 SV=1 - [NARP_ECOLI]	narP	P31802	1.19559	1.39516
Uncharacterized protein OS=Escherichia coli (strain UTI89 / UPEC) GN=yegQ PE=4 SV=1 - [Q1R9Y6_ECOUT]	yegQ	Q1R9Y6;P76403	1.19412	1.15899
Serine--tRNA ligase OS=Escherichia coli (strain UTI89 / UPEC) GN=serS PE=3 SV=1 - [SYS_ECOUT]|Serine--tRNA ligase OS=Escherichia coli O139:H28 (strain E24377A / ETEC) GN=serS PE=3 SV=1 - [SYS_ECO24]	serS	Q1RE21;A7ZJW2	1.1941	0.591835
Psp operon transcriptional activator OS=Escherichia coli (strain K12) GN=pspF PE=1 SV=2 - [PSPF_ECOLI]	pspF	P37344	1.19403	3.16397
NADP-dependent malic enzyme OS=Escherichia coli (strain K12) GN=maeB PE=1 SV=1 - [MAO2_ECOLI]|NADP-dependent malate dehydrogenase OS=Escherichia coli (strain UTI89 / UPEC) GN=maeB PE=4 SV=1 - [Q1R8R7_ECOUT]	maeB	Q1R8R7	1.19402	0.844951
Protein IscX OS=Escherichia coli O6:H1 (strain CFT073 / ATCC 700928 / UPEC) GN=iscX PE=3 SV=1 - [ISCX_ECOL6]	iscX	Q8FF46	1.19286	1.33332
NAD(P)H dehydrogenase (quinone) OS=Escherichia coli (strain UTI89 / UPEC) GN=UTI89_C1067 PE=3 SV=1 - [NQOR_ECOUT]|NAD(P)H dehydrogenase (quinone) OS=Escherichia coli O139:H28 (strain E24377A / ETEC) GN=EcE24377A_1122 PE=3 SV=1 - [NQOR_ECO24]	UTI89_C1067	Q1RDL3;A7ZKA9	1.19272	0.995822
Uncharacterized protein OS=Escherichia coli (strain UTI89 / UPEC) GN=yebO PE=4 SV=1 - [Q1RAW3_ECOUT]|Uncharacterized protein YebO OS=Escherichia coli O6:H1 (strain CFT073 / ATCC 700928 / UPEC) GN=yebO PE=4 SV=1 - [YEBO_ECOL6]	yebO	Q1RAW3;P64500	1.19175	1.56085
DNA-directed RNA polymerase subunit alpha 1 OS=Psychromonas ingrahamii (strain 37) GN=rpoA1 PE=3 SV=1 - [RPOA1_PSYIN]	rpoA1	A1SXW8	1.1862	1.18184
DnaA regulatory inactivator Hda OS=Escherichia coli (strain UTI89 / UPEC) GN=hda PE=3 SV=2 - [HDA_ECOUT]|DnaA regulatory inactivator Hda OS=Escherichia coli O139:H28 (strain E24377A / ETEC) GN=hda PE=3 SV=2 - [HDA_ECO24]	hda	Q1R8P2;A7ZPT9	1.18526	1.24951
Dephospho-CoA kinase OS=Escherichia coli (strain UTI89 / UPEC) GN=coaE PE=3 SV=1 - [Q1RG93_ECOUT]	coaE	Q1RG93;P0A6J0	1.18499	1.77132
Diaminopimelate decarboxylase OS=Escherichia coli (strain UTI89 / UPEC) GN=lysA PE=3 SV=1 - [Q1R7H3_ECOUT]	lysA	Q1R7H3;P00861	1.18452	1.18111
Molybdopterin-synthase adenylyltransferase OS=Escherichia coli (strain K12) GN=moeB PE=1 SV=1 - [MOEB_ECOLI]	moeB	P12282;Q1RE99	1.18293	0.930347
Putative autotransporter OS=Escherichia coli (strain UTI89 / UPEC) GN=UTI89_C1139 PE=4 SV=1 - [Q1RDE2_ECOUT]	UTI89_C1139	Q1RDE2	1.1825	1.1384
3-methyl-2-oxobutanoate hydroxymethyltransferase OS=Escherichia coli (strain UTI89 / UPEC) GN=panB PE=3 SV=1 - [PANB_ECOUT]|3-methyl-2-oxobutanoate hydroxymethyltransferase OS=Escherichia coli O45:K1 (strain S88 / ExPEC) GN=panB PE=3 SV=1 - [PANB_ECO45]	panB	Q1RG56;B7MBB7	1.18171	0.854091
UPF0265 protein YeeX OS=Escherichia coli O139:H28 (strain E24377A / ETEC) GN=yeeX PE=3 SV=1 - [YEEX_ECO24]	yeeX	A7ZNH9	1.18166	0.652299
5'/3'-nucleotidase SurE OS=Escherichia coli (strain UTI89 / UPEC) GN=surE PE=3 SV=2 - [SURE_ECOUT]|5'/3'-nucleotidase SurE OS=Escherichia coli O139:H28 (strain E24377A / ETEC) GN=surE PE=3 SV=1 - [SURE_ECO24]	surE	Q1R7U7;A7ZQI8	1.18151	1.06576
Putative virulence factor OS=Escherichia coli (strain UTI89 / UPEC) GN=mviM PE=4 SV=1 - [Q1RD89_ECOUT]	mviM	Q1RD89	1.18111	1.39313
Bifunctional chorismate mutase/prephenate dehydratase OS=Escherichia coli (strain UTI89 / UPEC) GN=pheA PE=4 SV=1 - [Q1R8C6_ECOUT]	pheA	Q1R8C6	1.18092	0.7381
Ribosomal protein S6--L-glutamate ligase OS=Escherichia coli (strain UTI89 / UPEC) GN=rimK PE=3 SV=1 - [RIMK_ECOUT]|Ribosomal protein S6--L-glutamate ligase OS=Escherichia coli O127:H6 (strain E2348/69 / EPEC) GN=rimK PE=3 SV=1 - [RIMK_ECO27]	rimK	Q1RE73;B7UMU4	1.1804	1.7447
Transcriptional regulatory protein OS=Escherichia coli (strain UTI89 / UPEC) GN=phoP PE=4 SV=1 - [Q1RD23_ECOUT]|Transcriptional regulatory protein PhoP OS=Escherichia coli O6:H1 (strain CFT073 / ATCC 700928 / UPEC) GN=phoP PE=3 SV=1 - [PHOP_ECOL6]	phoP	Q1RD23;Q8CXZ9	1.18001	1.33762
Histidine transport ATP-binding protein HisP OS=Escherichia coli (strain K12) GN=hisP PE=1 SV=2 - [HISP_ECOLI]	hisP	P07109	1.17989	0.793453
Uncharacterized protein OS=Escherichia coli (strain UTI89 / UPEC) GN=ycbB PE=4 SV=1 - [Q1RDT2_ECOUT]	ycbB	Q1RDT2;P22525	1.17959	0.833044
Acidic protein MsyB OS=Escherichia coli (strain UTI89 / UPEC) GN=msyB PE=4 SV=1 - [Q1RDA6_ECOUT]	msyB	Q1RDA6	1.17951	1.26855
Putative response regulator OS=Escherichia coli (strain UTI89 / UPEC) GN=UTI89_C4931 PE=4 SV=1 - [Q1R2T0_ECOUT]	UTI89_C4931	Q1R2T0	1.17713	2.33652
Putative peptide synthetase OS=Escherichia coli (strain UTI89 / UPEC) GN=UTI89_C2213 PE=4 SV=1 - [Q1RAD3_ECOUT]	UTI89_C2213	Q1RAD3	1.17516	1.81855
Lipopolysaccharide core heptose(I) kinase RfaP OS=Salmonella typhimurium (strain LT2 / SGSC1412 / ATCC 700720) GN=rfaP PE=3 SV=2 - [RFAP_SALTY]	rfaP	Q06995	1.17502	2.18019
Uncharacterized protein YiaF OS=Escherichia coli O157:H7 GN=yiaF PE=4 SV=2 - [YIAF_ECO57]	yiaF	P0ADK2	1.17479	0.852316
USG-1 protein OS=Escherichia coli (strain K12) GN=usg PE=1 SV=1 - [USG_ECOLI]	usg	P08390	1.17445	1.10489
Ribose import binding protein RbsB OS=Escherichia coli (strain K12) GN=rbsB PE=1 SV=1 - [RBSB_ECOLI]|Ribose import binding protein RbsB OS=Salmonella typhi GN=rbsB PE=3 SV=1 - [RBSB_SALTI]|D-ribose-binding periplasmic protein OS=Escherichia coli (strain UTI89 / UPEC) GN=rbsB PE=4 SV=1 - [Q1R4I1_ECOUT]	rbsB	Q1R4I1	1.17404	0.792127
Glyoxylate/hydroxypyruvate reductase B OS=Escherichia coli (strain UTI89 / UPEC) GN=ghrB PE=3 SV=2 - [GHRB_ECOUT]|Glyoxylate/hydroxypyruvate reductase B OS=Escherichia coli O139:H28 (strain E24377A / ETEC) GN=ghrB PE=3 SV=1 - [GHRB_ECO24]	ghrB	Q1R543;A7ZTA0	1.17404	1.21087
Thioredoxin reductase OS=Escherichia coli O157:H7 GN=trxB PE=3 SV=2 - [TRXB_ECO57]	trxB	P0A9P5;Q1RE26	1.17334	1.03727
tRNA-dihydrouridine(20/20a) synthase OS=Escherichia coli (strain UTI89 / UPEC) GN=yjbN PE=3 SV=1 - [Q1R3N9_ECOUT]|tRNA-dihydrouridine(20/20a) synthase OS=Escherichia coli O6:H1 (strain CFT073 / ATCC 700928 / UPEC) GN=dusA PE=3 SV=1 - [DUSA_ECOL6]	yjbN	Q1R3N9;Q8FB30	1.17333	3.25545
Uncharacterized protein OS=Escherichia coli (strain UTI89 / UPEC) GN=ybiB PE=4 SV=1 - [Q1REC5_ECOUT]	ybiB	Q1REC5	1.17223	1.1939
Putative member of ShlA/HecA/FhaA exoprotein family OS=Escherichia coli (strain UTI89 / UPEC) GN=UTI89_C4946 PE=4 SV=1 - [Q1R2R5_ECOUT]	UTI89_C4946	Q1R2R5	1.17173	2.74803
UPF0304 protein YfbU OS=Escherichia coli O45:K1 (strain S88 / ExPEC) GN=yfbU PE=3 SV=1 - [YFBU_ECO45]	yfbU	B7MG58	1.17125	0.94278
Glutaredoxin 2 OS=Escherichia coli (strain UTI89 / UPEC) GN=grxB PE=4 SV=1 - [Q1RD93_ECOUT]|Glutaredoxin-2 OS=Escherichia coli O157:H7 GN=grxB PE=3 SV=1 - [GLRX2_ECO57]	grxB	Q1RD93;P0AC61	1.17108	1.24873
Uncharacterized protein OS=Escherichia coli (strain UTI89 / UPEC) GN=UTI89_C2958 PE=4 SV=1 - [Q1R8A0_ECOUT]	UTI89_C2958	Q1R8A0	1.17068	0.614655
DNA-directed RNA polymerase subunit omega OS=Escherichia coli (strain UTI89 / UPEC) GN=rpoZ PE=3 SV=1 - [RPOZ_ECOUT]|DNA-directed RNA polymerase subunit omega OS=Citrobacter koseri (strain ATCC BAA-895 / CDC 4225-83 / SGSC4696) GN=rpoZ PE=3 SV=1 - [RPOZ_CITK8]	rpoZ	Q1R4U2;A8ARN6	1.17038	1.01304
Iron-sulfur cluster repair protein YtfE OS=Escherichia coli (strain UTI89 / UPEC) GN=ytfE PE=3 SV=1 - [YTFE_ECOUT]|Iron-sulfur cluster repair protein YtfE OS=Escherichia coli O127:H6 (strain E2348/69 / EPEC) GN=ytfE PE=3 SV=1 - [YTFE_ECO27]	ytfE	Q1R342;B7UQM4	1.17038	0.91786
Polyphosphate kinase OS=Escherichia coli O157:H7 GN=ppk PE=3 SV=2 - [PPK_ECO57]|Polyphosphate kinase OS=Escherichia coli (strain UTI89 / UPEC) GN=ppk PE=3 SV=1 - [Q1R8N7_ECOUT]|Polyphosphate kinase OS=Salmonella typhimurium (strain LT2 / SGSC1412 / ATCC 700720) GN=ppk PE=3 SV=3 - [PPK_SALTY]	ppk	Q1R8N7	1.16941	1.10901
Cell division activator CedA OS=Escherichia coli (strain UTI89 / UPEC) GN=cedA PE=3 SV=2 - [CEDA_ECOUT]|Cell division activator CedA OS=Escherichia coli O1:K1 / APEC GN=cedA PE=3 SV=2 - [CEDA_ECOK1]	cedA	Q1RB64;A1ABR2	1.16755	1.89749
3-hydroxydecanoyl-[acyl-carrier-protein] dehydratase OS=Escherichia coli (strain UTI89 / UPEC) GN=fabA PE=3 SV=2 - [FABA_ECOUT]|3-hydroxydecanoyl-[acyl-carrier-protein] dehydratase OS=Escherichia coli O127:H6 (strain E2348/69 / EPEC) GN=fabA PE=3 SV=1 - [FABA_ECO27]	fabA	Q1RDR0;B7UN33	1.16743	1.08479
Nitrate/nitrite response regulator protein NarL OS=Escherichia coli O157:H7 GN=narL PE=3 SV=1 - [NARL_ECO57]	narL	P0AF30	1.16571	1.29901
Putative regulator of xyl operon OS=Escherichia coli (strain UTI89 / UPEC) GN=xylR PE=4 SV=1 - [Q1R526_ECOUT]|Xylose operon regulatory protein OS=Escherichia coli O157:H7 GN=xylR PE=3 SV=1 - [XYLR_ECO57]	xylR	Q1R526;P0ACI5	1.16555	1.98637
Molybdopterin converting factor subunit 2 OS=Escherichia coli (strain UTI89 / UPEC) GN=moaE PE=4 SV=1 - [Q1REE3_ECOUT]	moaE	Q1REE3	1.16372	1.365
Subunit of Fur transcriptional dual regulator OS=Escherichia coli (strain UTI89 / UPEC) GN=fur PE=3 SV=1 - [Q1REN4_ECOUT]|Ferric uptake regulation protein OS=Escherichia coli O157:H7 GN=fur PE=3 SV=1 - [FUR_ECO57]	fur	Q1REN4;P0A9B1	1.16351	2.21926
30S ribosomal protein S19 OS=Escherichia coli (strain UTI89 / UPEC) GN=rpsS PE=3 SV=1 - [RS19_ECOUT]|30S ribosomal protein S19 OS=Citrobacter koseri (strain ATCC BAA-895 / CDC 4225-83 / SGSC4696) GN=rpsS PE=3 SV=1 - [RS19_CITK8]	rpsS	Q1R609;A8AQL3	1.16294	1.00076
Uncharacterized protein YbjD OS=Escherichia coli (strain K12) GN=ybjD PE=3 SV=1 - [YBJD_ECOLI]	ybjD	P75828	1.16259	0.737237
6-carboxy-5,6,7,8-tetrahydropterin synthase OS=Escherichia coli O157:H7 GN=queD PE=3 SV=1 - [QUED_ECO57]	queD	P65871	1.16208	1.5896
D-alanine--D-alanine ligase OS=Escherichia coli (strain UTI89 / UPEC) GN=ddlB PE=3 SV=1 - [Q1RGA3_ECOUT]	ddlB	Q1RGA3	1.16171	0.907271
RNA polymerase-associated protein RapA OS=Escherichia coli (strain UTI89 / UPEC) GN=rapA PE=3 SV=1 - [RAPA_ECOUT]|RNA polymerase-associated protein RapA OS=Escherichia coli O45:K1 (strain S88 / ExPEC) GN=rapA PE=3 SV=1 - [RAPA_ECO45]	rapA	Q1RGE0;B7MAI2	1.16124	1.1341
Farnesyl diphosphate synthase OS=Escherichia coli (strain K12) GN=ispA PE=1 SV=1 - [ISPA_ECOLI]	ispA	P22939	1.15969	1.5423
Threonine synthase OS=Escherichia coli (strain UTI89 / UPEC) GN=thrC PE=4 SV=1 - [Q1RGK0_ECOUT]	thrC	Q1RGK0	1.15747	0.987279
Molybdate-binding periplasmic protein OS=Escherichia coli (strain K12) GN=modA PE=1 SV=1 - [MODA_ECOLI]|Molybdate-binding periplasmic protein OS=Escherichia coli (strain UTI89 / UPEC) GN=modA PE=4 SV=1 - [Q1REG7_ECOUT]	modA	Q1REG7	1.1564	0.892788
7-alpha-hydroxysteroid dehydrogenase OS=Escherichia coli O157:H7 GN=hdhA PE=3 SV=1 - [HDHA_ECO57]	hdhA	P0AET9	1.15623	1.00714
Peptidase B OS=Escherichia coli (strain UTI89 / UPEC) GN=pepB PE=3 SV=1 - [PEPB_ECOUT]|Peptidase B OS=Escherichia coli O45:K1 (strain S88 / ExPEC) GN=pepB PE=3 SV=1 - [PEPB_ECO45]	pepB	Q1R8K9;B7MI07	1.15618	1.2869
Oligopeptide transport ATP-binding protein OppD OS=Escherichia coli (strain UTI89 / UPEC) GN=oppD PE=3 SV=1 - [Q1RCJ0_ECOUT]	oppD	Q1RCJ0	1.15448	1.10248
Uncharacterized protein OS=Escherichia coli (strain UTI89 / UPEC) GN=UTI89_C4862 PE=4 SV=1 - [Q1R2Z8_ECOUT]	UTI89_C4862	Q1R2Z8	1.15366	1.22332
Ferrochelatase OS=Escherichia coli (strain UTI89 / UPEC) GN=hemH PE=3 SV=1 - [HEMH_ECOUT]|Ferrochelatase OS=Escherichia coli O81 (strain ED1a) GN=hemH PE=3 SV=1 - [HEMH_ECO81]	hemH	Q1RF60;B7MQJ0	1.15366	0.771855
Nucleoid-associated protein YejK OS=Escherichia coli (strain UTI89 / UPEC) GN=yejK PE=3 SV=1 - [NDPA_ECOUT]|Nucleoid-associated protein YejK OS=Escherichia coli O139:H28 (strain E24377A / ETEC) GN=yejK PE=3 SV=1 - [NDPA_ECO24]	yejK	Q1R9N2;A7ZP10	1.15361	1.04325
DNA mismatch repair protein MutS OS=Escherichia coli (strain UTI89 / UPEC) GN=mutS PE=3 SV=1 - [MUTS_ECOUT]|DNA mismatch repair protein MutS OS=Escherichia coli O45:K1 (strain S88 / ExPEC) GN=mutS PE=3 SV=1 - [MUTS_ECO45]	mutS	Q1R7W4;B7MKK5	1.15351	1.28343
Acyl-CoA thioesterase I OS=Escherichia coli O6:H1 (strain CFT073 / ATCC 700928 / UPEC) GN=tesA PE=3 SV=1 - [TESA_ECOL6]	tesA	P0ADA2	1.1533	1.08078
L-fucose isomerase OS=Escherichia coli (strain UTI89 / UPEC) GN=fucI PE=3 SV=1 - [FUCI_ECOUT]|L-fucose isomerase OS=Escherichia coli O45:K1 (strain S88 / ExPEC) GN=fucI PE=3 SV=1 - [FUCI_ECO45]	fucI	Q1R7N8;B7MLC3	1.1528	1.2361
Ribosome-associated ATPase OS=Escherichia coli (strain K12) GN=rbbA PE=1 SV=3 - [RBBA_ECOLI]	rbbA	P37624	1.15252	3.71623
Ribonuclease BN OS=Escherichia coli (strain UTI89 / UPEC) GN=rbn PE=3 SV=1 - [RBN_ECOUT]|Ribonuclease BN OS=Escherichia coli O45:K1 (strain S88 / ExPEC) GN=rbn PE=3 SV=1 - [RBN_ECO45]	rbn	Q1R9E5;B7MG36	1.15182	1.90341
Ribonuclease H OS=Escherichia coli O139:H28 (strain E24377A / ETEC) GN=rnhA PE=3 SV=1 - [RNH_ECO24]	rnhA	A7ZHV1	1.15099	1.18327
Putative membrane protein IgaA homolog OS=Escherichia coli (strain K12) GN=yrfF PE=1 SV=1 - [IGAA_ECOLI]	yrfF	P45800	1.15019	1.08537
Putative galactosyltransferase WbgM OS=Escherichia coli (strain UTI89 / UPEC) GN=wbgM PE=4 SV=1 - [Q1RA43_ECOUT]	wbgM	Q1RA43	1.14993	0.984735
Chromosome partition protein MukE OS=Escherichia coli (strain K12) GN=mukE PE=1 SV=5 - [MUKE_ECOLI]	mukE	P22524	1.14948	0.833062
Beta-galactosidase OS=Escherichia coli (strain UTI89 / UPEC) GN=lacZ PE=3 SV=1 - [BGAL_ECOUT]	lacZ	Q1RFJ2	1.14903	2.46324
NADH-quinone oxidoreductase subunit C/D OS=Escherichia coli O6:K15:H31 (strain 536 / UPEC) GN=nuoC PE=3 SV=1 - [NUOCD_ECOL5]	nuoC	Q0TFG0	1.149	0.912321
Oligopeptide transport system permease protein OppC OS=Salmonella typhimurium (strain LT2 / SGSC1412 / ATCC 700720) GN=oppC PE=1 SV=1 - [OPPC_SALTY]	oppC	P08006	1.14788	0.525057
Cytochrome c-type biogenesis protein CcmH OS=Escherichia coli (strain K12) GN=ccmH PE=1 SV=1 - [CCMH_ECOLI]	ccmH	P0ABM9	1.14692	3.8635
Elongation factor Tu 2 OS=Escherichia coli (strain UTI89 / UPEC) GN=tuf2 PE=3 SV=2 - [EFTU2_ECOUT]|Elongation factor Tu 2 OS=Escherichia coli O9:H4 (strain HS) GN=tuf2 PE=3 SV=1 - [EFTU2_ECOHS]|Elongation factor Tu 1 OS=Shigella flexneri serotype 5b (strain 8401) GN=tuf1 PE=3 SV=1 - [EFTU1_SHIF8]	tuf2	Q0SZX8	1.14483	0.811564
UvrABC system protein A OS=Escherichia coli (strain UTI89 / UPEC) GN=uvrA PE=3 SV=1 - [Q1R3L2_ECOUT]|UvrABC system protein A OS=Escherichia coli O157:H7 GN=uvrA PE=3 SV=1 - [UVRA_ECO57]	uvrA	Q1R3L2;Q8X5U9	1.14475	1.13162
Putative acetyltransferase OS=Escherichia coli (strain UTI89 / UPEC) GN=yiiD PE=4 SV=1 - [Q1R430_ECOUT]|Uncharacterized protein YiiD OS=Escherichia coli O157:H7 GN=yiiD PE=3 SV=1 - [YIID_ECO57]	yiiD	Q1R430;P0ADQ4	1.14463	0.745084
Non-specific ribonucleoside hydrolase RihC OS=Escherichia coli (strain UTI89 / UPEC) GN=rihC PE=3 SV=1 - [RIHC_ECOUT]|Non-specific ribonucleoside hydrolase RihC OS=Escherichia coli O45:K1 (strain S88 / ExPEC) GN=rihC PE=3 SV=1 - [RIHC_ECO45]	rihC	Q1RGH2;B7MAF0	1.14414	1.82645
UTP--glucose-1-phosphate uridylyltransferase OS=Escherichia coli (strain UTI89 / UPEC) GN=galU PE=3 SV=1 - [Q1RCK2_ECOUT]|UTP--glucose-1-phosphate uridylyltransferase OS=Escherichia coli O157:H7 GN=galU PE=3 SV=2 - [GALU_ECO57]	galU	Q1RCK2;P0AEP5	1.14395	0.643951
Hypothetical type II secretion protein GspD OS=Escherichia coli (strain UTI89 / UPEC) GN=gspD PE=3 SV=1 - [Q1R732_ECOUT]	gspD	Q1R732	1.14366	0.87537
Uncharacterized protein OS=Escherichia coli (strain UTI89 / UPEC) GN=UTI89_C5141 PE=4 SV=1 - [Q1R273_ECOUT]	UTI89_C5141	Q1R273	1.14307	0.869279
Lipid A biosynthesis myristoyltransferase OS=Escherichia coli (strain K12) GN=lpxM PE=1 SV=1 - [LPXM_ECOLI]	lpxM	P24205	1.14253	1.32456
Putative rhamnosyltransferase OS=Escherichia coli (strain UTI89 / UPEC) GN=wciP PE=4 SV=1 - [Q1RA40_ECOUT]	wciP	Q1RA40	1.14202	1.48893
50S ribosomal protein L3 glutamine methyltransferase OS=Escherichia coli (strain K12) GN=prmB PE=1 SV=3 - [PRMB_ECOLI]	prmB	P39199	1.14181	0.85045
50S ribosomal protein L19 OS=Escherichia coli (strain UTI89 / UPEC) GN=rplS PE=3 SV=1 - [RL19_ECOUT]|50S ribosomal protein L19 OS=Escherichia coli O139:H28 (strain E24377A / ETEC) GN=rplS PE=3 SV=1 - [RL19_ECO24]	rplS	Q1R8B9;A7ZQ46	1.14131	0.578549
UidR transriptional regulator OS=Escherichia coli (strain UTI89 / UPEC) GN=UTI89_C4911 PE=4 SV=1 - [Q1R2V0_ECOUT]	UTI89_C4911	Q1R2V0	1.14127	1.12849
Catalase-peroxidase OS=Escherichia coli (strain UTI89 / UPEC) GN=katG PE=3 SV=2 - [KATG_ECOUT]	katG	Q1R3X0	1.141	0.82219
Cell division protein ZapB OS=Serratia proteamaculans (strain 568) GN=zapB PE=3 SV=1 - [ZAPB_SERP5]	zapB	A8GL99;B5YZ66	1.14088	0.619098
50S ribosomal protein L5 OS=Escherichia coli (strain UTI89 / UPEC) GN=rplE PE=3 SV=1 - [RL5_ECOUT]|50S ribosomal protein L5 OS=Escherichia coli O139:H28 (strain E24377A / ETEC) GN=rplE PE=3 SV=1 - [RL5_ECO24]|50S ribosomal protein L5 OS=Cronobacter sakazakii (strain ATCC BAA-894) GN=rplE PE=3 SV=1 - [RL5_CROS8]|50S ribosomal protein L5 OS=Psychromonas ingrahamii (strain 37) GN=rplE PE=3 SV=1 - [R…	rplE	Q1R620;A7ZSJ7	1.13978	0.762774
N5-carboxyaminoimidazole ribonucleotide mutase OS=Escherichia coli O157:H7 GN=purE PE=3 SV=2 - [PURE_ECO57]	purE	P0AG19	1.13963	1.23424
Chaperone protein skp OS=Escherichia coli (strain UTI89 / UPEC) GN=hlpA PE=3 SV=1 - [Q1RG11_ECOUT]|Chaperone protein Skp OS=Escherichia coli O157:H7 GN=skp PE=3 SV=1 - [SKP_ECO57]	hlpA	Q1RG11;P0AEU9	1.13882	0.577313
Transcriptional regulatory protein OS=Escherichia coli (strain UTI89 / UPEC) GN=dpiA PE=4 SV=1 - [Q1REU0_ECOUT]|Transcriptional regulatory protein DpiA OS=Escherichia coli O157:H7 GN=dpiA PE=3 SV=1 - [DPIA_ECO57]	dpiA	Q1REU0;P0AEF6	1.13813	0.9483
tRNA-modifying protein YgfZ OS=Escherichia coli O7:K1 (strain IAI39 / ExPEC) GN=ygfZ PE=3 SV=1 - [YGFZ_ECO7I]|tRNA-modifying protein YgfZ OS=Shigella sonnei (strain Ss046) GN=ygfZ PE=3 SV=3 - [YGFZ_SHISS]|tRNA-modifying protein YgfZ OS=Escherichia coli (strain UTI89 / UPEC) GN=ygfZ PE=3 SV=3 - [YGFZ_ECOUT]|tRNA-modifying protein YgfZ OS=Escherichia coli O45:K1 (strain S88 / ExPEC) GN=ygfZ PE=3 SV…	ygfZ	Q1R7D2;B7MM85	1.13798	1.21502
Cytidine deaminase OS=Escherichia coli (strain UTI89 / UPEC) GN=cdd PE=3 SV=1 - [CDD_ECOUT]|Cytidine deaminase OS=Escherichia coli O127:H6 (strain E2348/69 / EPEC) GN=cdd PE=3 SV=1 - [CDD_ECO27]	cdd	Q1R9T0;B7UFF9	1.13779	0.975016
4-methyl-5(B-hydroxyethyl)-thiazole monophosphate biosynthesis enzyme OS=Escherichia coli (strain UTI89 / UPEC) GN=thiJ PE=4 SV=1 - [Q1RFB6_ECOUT]	thiJ	Q1RFB6	1.13766	0.580536
Osmolarity sensor protein EnvZ OS=Escherichia coli (strain K12) GN=envZ PE=1 SV=1 - [ENVZ_ECOLI]	envZ	P0AEJ4	1.13747	1.21626
Signal recognition particle receptor FtsY OS=Escherichia coli (strain K12) GN=ftsY PE=1 SV=1 - [FTSY_ECOLI]|Signal recognition particle receptor FtsY OS=Escherichia coli (strain UTI89 / UPEC) GN=ftsY PE=3 SV=1 - [Q1R5F6_ECOUT]	ftsY	Q1R5F6	1.13705	0.787857
o-succinylbenzoate synthase OS=Escherichia coli (strain UTI89 / UPEC) GN=menC PE=3 SV=1 - [MENC_ECOUT]|o-succinylbenzoate synthase OS=Escherichia coli O45:K1 (strain S88 / ExPEC) GN=menC PE=3 SV=1 - [MENC_ECO45]	menC	Q1R9F3;B7MG29	1.13694	1.21848
Transcriptional regulator ModE OS=Escherichia coli O157:H7 GN=modE PE=3 SV=1 - [MODE_ECO57]	modE	P0A9G9	1.13691	1.00024
Lipoprotein NlpE OS=Escherichia coli (strain K12) GN=nlpE PE=1 SV=1 - [NLPE_ECOLI]	nlpE	P40710	1.13598	1.42907
Ribosomal small subunit pseudouridine synthase A OS=Escherichia coli O157:H7 GN=rsuA PE=3 SV=1 - [RSUA_ECO57]	rsuA	P0AA45	1.13503	1.64471
Periplasmic serine protease DegP OS=Escherichia coli (strain UTI89 / UPEC) GN=degP PE=4 SV=1 - [Q1RG27_ECOUT]	degP	Q1RG27	1.13495	0.893881
Uncharacterized protein YciO OS=Escherichia coli O6:H1 (strain CFT073 / ATCC 700928 / UPEC) GN=yciO PE=3 SV=1 - [YCIO_ECOL6]	yciO	P0AFR5	1.13431	1.07841
Exu regulon transcriptional regulator OS=Escherichia coli (strain UTI89 / UPEC) GN=exuR PE=4 SV=1 - [Q1R6N6_ECOUT]	exuR	Q1R6N6	1.13404	0.613362
Putative phosphotransferase system enzyme subunit OS=Escherichia coli (strain UTI89 / UPEC) GN=UTI89_C4000 PE=4 SV=1 - [Q1R5D5_ECOUT]	UTI89_C4000	Q1R5D5	1.13335	2.57372
Uncharacterized protein OS=Escherichia coli (strain UTI89 / UPEC) GN=ybgF PE=4 SV=1 - [Q1REI2_ECOUT]	ybgF	Q1REI2	1.13266	1.11843
Oligopeptide transport system permease protein OppB OS=Escherichia coli O157:H7 GN=oppB PE=3 SV=1 - [OPPB_ECO57]	oppB	P0AFH4	1.13203	1.78206
Arginine repressor OS=Escherichia coli (strain UTI89 / UPEC) GN=argR PE=3 SV=1 - [ARGR_ECOUT]|Arginine repressor OS=Escherichia coli O127:H6 (strain E2348/69 / EPEC) GN=argR PE=3 SV=1 - [ARGR_ECO27]	argR	Q1R6A2;B7UJW9;Q2NW41	1.13069	0.936228
Galactokinase OS=Escherichia coli (strain UTI89 / UPEC) GN=galK PE=3 SV=1 - [GAL1_ECOUT]|Galactokinase OS=Escherichia coli O45:K1 (strain S88 / ExPEC) GN=galK PE=3 SV=1 - [GAL1_ECO45]	galK	Q1REH4;B7MGL4	1.13028	0.670403
Cysteine synthase OS=Escherichia coli (strain UTI89 / UPEC) GN=cysK PE=3 SV=1 - [Q1R8V7_ECOUT]|Cysteine synthase A OS=Escherichia coli O157:H7 GN=cysK PE=3 SV=2 - [CYSK_ECO57]	cysK	Q1R8V7;P0ABK6	1.1302	0.939308
Fumarase A OS=Escherichia coli (strain UTI89 / UPEC) GN=fumA PE=4 SV=1 - [Q1RBI6_ECOUT]|Fumarate hydratase class I, aerobic OS=Escherichia coli O6:H1 (strain CFT073 / ATCC 700928 / UPEC) GN=fumA PE=3 SV=2 - [FUMA_ECOL6]	fumA	Q1RBI6;P0AC34	1.12997	1.23256
Proline--tRNA ligase OS=Escherichia coli (strain UTI89 / UPEC) GN=proS PE=3 SV=2 - [SYP_ECOUT]|Proline--tRNA ligase OS=Escherichia coli O127:H6 (strain E2348/69 / EPEC) GN=proS PE=3 SV=1 - [SYP_ECO27]|Proline--tRNA ligase OS=Salmonella agona (strain SL483) GN=proS PE=3 SV=1 - [SYP_SALA4]	proS	Q1RFZ4;B7UJ96	1.12953	0.878649
Putative transport system permease protein OS=Escherichia coli (strain UTI89 / UPEC) GN=yecS PE=3 SV=1 - [Q1RAM2_ECOUT]|L-cystine transport system permease protein YecS OS=Escherichia coli O6:H1 (strain CFT073 / ATCC 700928 / UPEC) GN=yecS PE=3 SV=1 - [YECS_ECOL6]	yecS	Q1RAM2;P0AFT3	1.12911	2.28585
Probable quinol monooxygenase YgiN OS=Escherichia coli O157:H7 GN=ygiN PE=3 SV=1 - [YGIN_ECO57]	ygiN	P0ADU3	1.1287	0.472396
tRNA/tmRNA (uracil-C(5))-methyltransferase OS=Escherichia coli (strain UTI89 / UPEC) GN=trmA PE=3 SV=1 - [TRMA_ECOUT]|tRNA/tmRNA (uracil-C(5))-methyltransferase OS=Escherichia coli O45:K1 (strain S88 / ExPEC) GN=trmA PE=3 SV=1 - [TRMA_ECO45]	trmA	Q1R3U2;B7MIA5	1.12865	1.19776
L-lysine 2,3-aminomutase OS=Escherichia coli (strain K12) GN=epmB PE=1 SV=1 - [EPMB_ECOLI]	epmB	P39280	1.12843	1.11806
Bifunctional protein Aas OS=Escherichia coli (strain UTI89 / UPEC) GN=aas PE=3 SV=1 - [AAS_ECOUT]|Bifunctional protein Aas OS=Escherichia coli O45:K1 (strain S88 / ExPEC) GN=aas PE=3 SV=1 - [AAS_ECO45]	aas	Q1R7H5;B7MLI2	1.12838	1.3466
Putative toxin of osmotically regulated toxin-antitoxin system associated with programmed cell death OS=Escherichia coli (strain UTI89 / UPEC) GN=ecnB PE=4 SV=1 - [Q1R3B0_ECOUT]|Entericidin B OS=Escherichia coli O157:H7 GN=ecnB PE=3 SV=1 - [ECNB_ECO57]	ecnB	Q1R3B0;P0ADB9	1.1282	0.702681
Uncharacterized protein OS=Escherichia coli (strain UTI89 / UPEC) GN=UTI89_C3697 PE=4 SV=1 - [Q1R673_ECOUT]	UTI89_C3697	Q1R673	1.12689	2.09908
Uncharacterized protein OS=Escherichia coli (strain UTI89 / UPEC) GN=phnB PE=4 SV=1 - [Q1R3F5_ECOUT]	phnB	Q1R3F5	1.12607	1.28523
Molybdopterin synthase sulfur carrier subunit OS=Escherichia coli (strain UTI89 / UPEC) GN=moaD PE=3 SV=1 - [Q1REE4_ECOUT]	moaD	Q1REE4	1.12425	1.2198
Uncharacterized protein OS=Escherichia coli (strain UTI89 / UPEC) GN=UTI89_C0289 PE=4 SV=1 - [Q1RFS3_ECOUT]	UTI89_C0289	Q1RFS3	1.12411	1.99345
Beta-barrel assembly-enhancing protease OS=Escherichia coli (strain K12) GN=bepA PE=1 SV=1 - [BEPA_ECOLI]|Beta-barrel assembly-enhancing protease OS=Escherichia coli (strain UTI89 / UPEC) GN=yfgC PE=3 SV=1 - [Q1R8P4_ECOUT]	bepA	Q1R8P4;P66948	1.12259	1.50499
Adenylate cyclase OS=Escherichia coli (strain K12) GN=cyaA PE=1 SV=5 - [CYAA_ECOLI]	cyaA	P00936	1.12184	2.71575
Periplasmic trehalase OS=Escherichia coli (strain UTI89 / UPEC) GN=treA PE=3 SV=1 - [TREA_ECOUT]|Periplasmic trehalase OS=Escherichia coli O45:K1 (strain S88 / ExPEC) GN=treA PE=3 SV=1 - [TREA_ECO45]	treA	Q1RCP3;B7MK99	1.12176	1.25798
Cardiolipin synthase B OS=Escherichia coli O6:H1 (strain CFT073 / ATCC 700928 / UPEC) GN=clsB PE=3 SV=1 - [CLSB_ECOL6]	clsB	Q8FJN9	1.12073	1.97334
Outer membrane protein assembly factor BamA OS=Escherichia coli (strain UTI89 / UPEC) GN=bamA PE=3 SV=1 - [BAMA_ECOUT]|Outer membrane protein assembly factor BamA OS=Escherichia coli O139:H28 (strain E24377A / ETEC) GN=bamA PE=3 SV=1 - [BAMA_ECO24]|Outer membrane protein assembly factor BamA OS=Escherichia fergusonii (strain ATCC 35469 / DSM 13698 / CDC 0568-73) GN=bamA PE=3 SV=1 - [BAMA_ESCF3]	bamA	Q1RG12;A7ZHR7	1.12052	0.864119
DNA-binding protein HU-beta, NS1 (HU-1) OS=Escherichia coli (strain UTI89 / UPEC) GN=hupB PE=3 SV=1 - [Q1RF95_ECOUT]|DNA-binding protein HU-beta OS=Escherichia coli O157:H7 GN=hupB PE=3 SV=1 - [DBHB_ECO57]	hupB	Q1RF95;P0ACF6	1.1203	0.626572
Hypothetical chaperone protein YegD OS=Escherichia coli (strain UTI89 / UPEC) GN=yegD PE=4 SV=1 - [Q1RA01_ECOUT]	yegD	Q1RA01	1.12029	3.00373
Blue copper oxidase CueO OS=Escherichia coli (strain K12) GN=cueO PE=1 SV=2 - [CUEO_ECOLI]	cueO	P36649	1.12001	1.04153
Uncharacterized protein OS=Escherichia coli (strain UTI89 / UPEC) GN=yecJ PE=4 SV=1 - [Q1RAN5_ECOUT]|Uncharacterized protein YecJ OS=Escherichia coli O6:H1 (strain CFT073 / ATCC 700928 / UPEC) GN=yecJ PE=4 SV=1 - [YECJ_ECOL6]	yecJ	Q1RAN5;P0AD11	1.11871	1.37258
Protein UshA OS=Escherichia coli (strain K12) GN=ushA PE=1 SV=2 - [USHA_ECOLI]|UDP-sugar hydrolase (5'-nucleotidase) OS=Escherichia coli (strain UTI89 / UPEC) GN=ushA PE=3 SV=1 - [Q1RF55_ECOUT]	ushA	P07024;Q1RF55	1.1153	1.03102
Protein YebF OS=Shigella flexneri GN=yebF PE=3 SV=4 - [YEBF_SHIFL]	yebF	Q83KS1;Q8XCK0	1.11515	0.484016
Acriflavine resistance protein A OS=Escherichia coli (strain UTI89 / UPEC) GN=acrA PE=3 SV=1 - [Q1RF73_ECOUT]	acrA	P0AE07;Q1RF73	1.11497	0.817879
Uncharacterized protein OS=Escherichia coli (strain UTI89 / UPEC) GN=yddH PE=4 SV=1 - [Q1RBV6_ECOUT]	yddH	Q1RBV6	1.11474	1.13602
Cyclic pyranopterin monophosphate synthase accessory protein OS=Escherichia coli (strain UTI89 / UPEC) GN=moaC PE=3 SV=1 - [MOAC_ECOUT]|Cyclic pyranopterin monophosphate synthase accessory protein OS=Escherichia coli O139:H28 (strain E24377A / ETEC) GN=moaC PE=3 SV=1 - [MOAC_ECO24]	moaC	Q1REE5;A7ZJJ2	1.11463	1.09637
Probable pyridine nucleotide-disulfide oxidoreductase ykgC OS=Escherichia coli (strain UTI89 / UPEC) GN=ykgC PE=3 SV=1 - [Q1RFN6_ECOUT]	ykgC	Q1RFN6	1.1133	0.890463
Lipid-A-disaccharide synthase OS=Escherichia coli (strain UTI89 / UPEC) GN=lpxB PE=3 SV=1 - [LPXB_ECOUT]|Lipid-A-disaccharide synthase OS=Escherichia coli O45:K1 (strain S88 / ExPEC) GN=lpxB PE=3 SV=1 - [LPXB_ECO45]	lpxB	Q1RG07;B7MBG3	1.11323	1.71702
Uncharacterized protein OS=Escherichia coli (strain UTI89 / UPEC) GN=yicH PE=4 SV=1 - [Q1R4T6_ECOUT]	yicH	Q1R4T6	1.11306	1.05034
Protein Rtn OS=Escherichia coli (strain K12) GN=rtn PE=2 SV=1 - [RTN_ECOLI]	rtn	P76446	1.11291	1.84743
Uncharacterized protein OS=Escherichia coli (strain UTI89 / UPEC) GN=UTI89_C3005 PE=4 SV=1 - [Q1R853_ECOUT]	UTI89_C3005	Q1R853	1.11278	1.13372
UDP-N-acetylmuramate--L-alanine ligase OS=Escherichia coli (strain UTI89 / UPEC) GN=murC PE=3 SV=1 - [MURC_ECOUT]|UDP-N-acetylmuramate--L-alanine ligase OS=Escherichia coli O139:H28 (strain E24377A / ETEC) GN=murC PE=3 SV=1 - [MURC_ECO24]	murC	Q1RGA4;A7ZHI2	1.11272	0.951109
Transcription termination/antitermination protein NusG OS=Escherichia coli (strain UTI89 / UPEC) GN=nusG PE=3 SV=1 - [Q1R5U6_ECOUT]|Transcription termination/antitermination protein NusG OS=Escherichia coli O6:H1 (strain CFT073 / ATCC 700928 / UPEC) GN=nusG PE=3 SV=2 - [NUSG_ECOL6]	nusG	Q1R5U6;P0AA01	1.11236	1.14369
Sulfurtransferase OS=Escherichia coli (strain UTI89 / UPEC) GN=sseA PE=4 SV=1 - [Q1R8L1_ECOUT]	sseA	Q1R8L1	1.11135	1.72019
D-ribose pyranase OS=Escherichia coli (strain UTI89 / UPEC) GN=rbsD PE=3 SV=2 - [RBSD_ECOUT]|D-ribose pyranase OS=Escherichia coli O45:K1 (strain S88 / ExPEC) GN=rbsD PE=3 SV=1 - [RBSD_ECO45]	rbsD	Q1R4I4;B7MGG8	1.11118	1.3545
Homoserine kinase OS=Escherichia coli (strain UTI89 / UPEC) GN=thrB PE=3 SV=1 - [KHSE_ECOUT]|Homoserine kinase OS=Escherichia coli O139:H28 (strain E24377A / ETEC) GN=thrB PE=3 SV=1 - [KHSE_ECO24]	thrB	Q1RGK1;A7ZH92	1.11056	0.805869
Lipid A biosynthesis lauroyltransferase OS=Escherichia coli O157:H7 GN=lpxL PE=3 SV=1 - [LPXL_ECO57]	lpxL	P0ACV1	1.11036	1.57315
Uncharacterized protein OS=Escherichia coli (strain UTI89 / UPEC) GN=UTI89_C3988 PE=4 SV=1 - [Q1R5E7_ECOUT]	UTI89_C3988	Q1R5E7	1.10917	0.966967
Dual-specificity RNA methyltransferase RlmN OS=Escherichia coli (strain UTI89 / UPEC) GN=rlmN PE=3 SV=1 - [RLMN_ECOUT]|Dual-specificity RNA methyltransferase RlmN OS=Escherichia coli O139:H28 (strain E24377A / ETEC) GN=rlmN PE=3 SV=1 - [RLMN_ECO24]	rlmN	Q1R8L6;A7ZPW0	1.10899	1.5147
Ribonuclease P protein component OS=Escherichia coli (strain UTI89 / UPEC) GN=rnpA PE=3 SV=1 - [RNPA_ECOUT]|Ribonuclease P protein component OS=Escherichia coli O139:H28 (strain E24377A / ETEC) GN=rnpA PE=3 SV=1 - [RNPA_ECO24]	rnpA	Q1R4N2;A7ZTR0	1.10894	1.46156
Transcription termination factor Rho OS=Escherichia coli O157:H7 GN=rho PE=3 SV=1 - [RHO_ECO57]	rho	P0AG32	1.10891	0.631437
Siroheme synthase OS=Escherichia coli (strain UTI89 / UPEC) GN=cysG PE=3 SV=1 - [CYSG_ECOUT]|Siroheme synthase OS=Escherichia coli O45:K1 (strain S88 / ExPEC) GN=cysG PE=3 SV=1 - [CYSG_ECO45]	cysG	Q1R5R3;B7MCY5	1.10809	0.890376
ATP-dependent helicase HrpA OS=Escherichia coli (strain UTI89 / UPEC) GN=hrpA PE=4 SV=1 - [Q1RC01_ECOUT]	hrpA	Q1RC01	1.10806	1.0794
Cytosine deaminase OS=Escherichia coli (strain UTI89 / UPEC) GN=codA PE=4 SV=1 - [Q1RFJ5_ECOUT]	codA	Q1RFJ5	1.10759	1.21639
Lead, cadmium, zinc and mercury transporting ATPase OS=Escherichia coli (strain UTI89 / UPEC) GN=zntA PE=3 SV=1 - [Q1R5F1_ECOUT]	zntA	Q1R5F1	1.10709	1.0624
Polyamine aminopropyltransferase OS=Escherichia coli (strain UTI89 / UPEC) GN=speE PE=3 SV=1 - [SPEE_ECOUT]|Polyamine aminopropyltransferase OS=Escherichia coli O127:H6 (strain E2348/69 / EPEC) GN=speE PE=3 SV=1 - [SPEE_ECO27]	speE	Q1RG70;B7UIG9	1.10674	1.16584
HTH-type transcriptional regulator ArgP OS=Escherichia coli (strain UTI89 / UPEC) GN=argP PE=3 SV=2 - [ARGP_ECOUT]|HTH-type transcriptional regulator ArgP OS=Escherichia coli O139:H28 (strain E24377A / ETEC) GN=argP PE=3 SV=1 - [ARGP_ECO24]	argP	Q1R7B4;A7ZR24	1.10571	1.0921
Phosphopantetheine adenylyltransferase OS=Escherichia coli (strain UTI89 / UPEC) GN=coaD PE=3 SV=1 - [COAD_ECOUT]|Phosphopantetheine adenylyltransferase OS=Escherichia coli O45:K1 (strain S88 / ExPEC) GN=coaD PE=3 SV=1 - [COAD_ECO45]	coaD	Q1R4V9;B7MFJ5	1.10555	1.45514
D-erythro-7,8-dihydroneopterin triphosphate epimerase OS=Escherichia coli (strain UTI89 / UPEC) GN=folX PE=4 SV=1 - [Q1R9B0_ECOUT]|Dihydroneopterin triphosphate 2'-epimerase OS=Escherichia coli O157:H7 GN=folX PE=3 SV=2 - [FOLX_ECO57]	folX	Q1R9B0;P0AC21	1.10371	1.02292
Ribulose-phosphate 3-epimerase OS=Escherichia coli (strain UTI89 / UPEC) GN=rpe PE=3 SV=1 - [Q1R5Q1_ECOUT]|Ribulose-phosphate 3-epimerase OS=Escherichia coli O157:H7 GN=rpe PE=3 SV=1 - [RPE_ECO57]	rpe	Q1R5Q1;P0AG09	1.10302	1.89901
Uncharacterized protein OS=Escherichia coli (strain UTI89 / UPEC) GN=yiiS PE=4 SV=1 - [Q1R3Z6_ECOUT]	yiiS	Q1R3Z6	1.10294	0.60831
Ascorbate-specific PTS system EIIB component OS=Escherichia coli O157:H7 GN=ulaB PE=3 SV=1 - [ULAB_ECO57]	ulaB	P69823	1.10278	1.40391
30S ribosomal protein S1 OS=Escherichia coli (strain UTI89 / UPEC) GN=rpsA PE=3 SV=1 - [Q1RDU7_ECOUT]|30S ribosomal protein S1 OS=Escherichia coli O157:H7 GN=rpsA PE=3 SV=1 - [RS1_ECO57]	rpsA	Q1RDU7;P0AG69	1.10257	0.76548
Mannosyl-3-phosphoglycerate phosphatase OS=Escherichia coli (strain UTI89 / UPEC) GN=yedP PE=3 SV=1 - [MPGP_ECOUT]|Mannosyl-3-phosphoglycerate phosphatase OS=Escherichia coli O45:K1 (strain S88 / ExPEC) GN=ECS88_2008 PE=3 SV=1 - [MPGP_ECO45]	yedP	Q1RAI5;B7MCL0	1.10205	1.21459
6-phosphogluconolactonase OS=Escherichia coli (strain UTI89 / UPEC) GN=pgl PE=3 SV=1 - [6PGL_ECOUT]|6-phosphogluconolactonase OS=Escherichia coli O127:H6 (strain E2348/69 / EPEC) GN=pgl PE=3 SV=1 - [6PGL_ECO27]	pgl	Q1REG3;B7ULP0	1.10197	1.23603
30S ribosomal protein S18 OS=Escherichia coli (strain UTI89 / UPEC) GN=rpsR PE=3 SV=1 - [RS18_ECOUT]|30S ribosomal protein S18 OS=Citrobacter koseri (strain ATCC BAA-895 / CDC 4225-83 / SGSC4696) GN=rpsR PE=3 SV=1 - [RS18_CITK8]	rpsR	Q1R358;A8AMJ6	1.10033	0.666055
Uncharacterized protein OS=Escherichia coli (strain UTI89 / UPEC) GN=yhjR PE=4 SV=1 - [Q1R568_ECOUT]	yhjR	Q1R568	1.09964	1.179
Phosphoribosylglycinamide formyltransferase OS=Escherichia coli (strain UTI89 / UPEC) GN=purN PE=3 SV=1 - [Q1R8N8_ECOUT]	purN	Q1R8N8	1.09948	1.59748
RecBCD enzyme subunit RecD OS=Escherichia coli (strain K12) GN=recD PE=1 SV=2 - [RECD_ECOLI]	recD	P04993	1.0992	2.53817
Zinc metalloprotease OS=Escherichia coli (strain UTI89 / UPEC) GN=ecfE PE=3 SV=1 - [Q1RG13_ECOUT]	ecfE	Q1RG13	1.09807	1.33331
Ribosomal RNA large subunit methyltransferase H OS=Escherichia coli (strain UTI89 / UPEC) GN=rlmH PE=3 SV=1 - [RLMH_ECOUT]|Ribosomal RNA large subunit methyltransferase H OS=Escherichia coli O139:H28 (strain E24377A / ETEC) GN=rlmH PE=3 SV=1 - [RLMH_ECO24]	rlmH	Q1RES6;A7ZJ25	1.09652	1.95891
Delta-aminolevulinic acid dehydratase OS=Escherichia coli (strain K12) GN=hemB PE=1 SV=2 - [HEM2_ECOLI]	hemB	P0ACB2	1.09526	1.16759
Alpha,alpha-trehalose-phosphate synthase [UDP-forming] OS=Escherichia coli (strain UTI89 / UPEC) GN=otsA PE=3 SV=2 - [OTSA_ECOUT]|Alpha,alpha-trehalose-phosphate synthase [UDP-forming] OS=Escherichia coli O1:K1 / APEC GN=otsA PE=3 SV=2 - [OTSA_ECOK1]	otsA	Q1RAP1;A1AC53	1.09526	1.47337
Oxygen-independent coproporphyrinogen III oxidase OS=Escherichia coli (strain K12) GN=hemN PE=1 SV=4 - [HEMN_ECOLI]	hemN	P32131	1.0947	1.15176
PTS enzyme IID, mannose-specific OS=Escherichia coli (strain UTI89 / UPEC) GN=manZ PE=4 SV=1 - [Q1RAX1_ECOUT]|PTS system mannose-specific EIID component OS=Escherichia coli O157:H7 GN=manZ PE=3 SV=1 - [PTND_ECO57]	manZ	Q1RAX1;P69807	1.09351	1.40949
6-phospho-beta-glucosidase BglA OS=Escherichia coli (strain K12) GN=bglA PE=1 SV=2 - [BGLA_ECOLI]|6-phospho-beta-glucosidase BglA OS=Escherichia coli (strain UTI89 / UPEC) GN=bglA PE=3 SV=1 - [Q1R7C9_ECOUT]	bglA	Q1R7C9	1.09338	1.04926
ATP-dependent 6-phosphofructokinase isozyme 2 OS=Escherichia coli (strain K12) GN=pfkB PE=1 SV=2 - [PFKB_ECOLI]	pfkB	P06999	1.0928	0.860996
Glucose-6-phosphate isomerase OS=Escherichia coli (strain UTI89 / UPEC) GN=pgi PE=3 SV=2 - [G6PI_ECOUT]|Glucose-6-phosphate isomerase OS=Escherichia coli O127:H6 (strain E2348/69 / EPEC) GN=pgi PE=3 SV=1 - [G6PI_ECO27]	pgi	Q1R3R3;B7UPI6	1.09219	0.74588
Uncharacterized protein YggL OS=Escherichia coli (strain K12) GN=yggL PE=4 SV=2 - [YGGL_ECOLI]	yggL	P38521	1.09186	1.41103
Flavin prenyltransferase UbiX OS=Escherichia coli O157:H7 GN=ubiX PE=3 SV=1 - [UBIX_ECO57]	ubiX	P0AG04	1.09101	1.35249
Succinate semialdehyde dehydrogenase [NAD(P)+] Sad OS=Escherichia coli (strain K12) GN=sad PE=1 SV=2 - [SAD_ECOLI]	sad	P76149	1.09062	1.75975
Putative thioredoxin-like protein OS=Escherichia coli (strain UTI89 / UPEC) GN=trxC PE=4 SV=1 - [Q1R8E9_ECOUT]|Thioredoxin-2 OS=Escherichia coli O157:H7 GN=trxC PE=3 SV=1 - [THIO2_ECO57]	trxC	Q1R8E9;P0AGG6	1.0901	1.09168
Putative phosphatase OS=Escherichia coli (strain UTI89 / UPEC) GN=yqaB PE=4 SV=1 - [Q1R806_ECOUT]	yqaB	Q1R806	1.08952	1.83354
Asparagine--tRNA ligase OS=Escherichia coli (strain UTI89 / UPEC) GN=asnS PE=3 SV=1 - [SYN_ECOUT]|Asparagine--tRNA ligase OS=Escherichia coli O139:H28 (strain E24377A / ETEC) GN=asnS PE=3 SV=1 - [SYN_ECO24]	asnS	Q1RDS7;A7ZK21	1.08897	0.68426
DNA gyrase subunit B OS=Escherichia coli O157:H7 GN=gyrB PE=3 SV=2 - [GYRB_ECO57]|DNA gyrase subunit B OS=Escherichia coli (strain UTI89 / UPEC) GN=gyrB PE=3 SV=1 - [Q1R4N8_ECOUT]	gyrB	Q1R4N8	1.08896	1.04591
Hydrolase YafV OS=Escherichia coli (strain K12) GN=yafV PE=3 SV=1 - [YAFV_ECOLI]	yafV	Q47679	1.08861	2.51589
Multidrug resistance protein A OS=Escherichia coli (strain UTI89 / UPEC) GN=emrA PE=4 SV=1 - [Q1R813_ECOUT]	emrA	Q1R813;P27303	1.08837	0.779292
Chaperone protein DnaK OS=Escherichia coli (strain UTI89 / UPEC) GN=dnaK PE=3 SV=1 - [DNAK_ECOUT]|Chaperone protein DnaK OS=Escherichia coli O139:H28 (strain E24377A / ETEC) GN=dnaK PE=3 SV=1 - [DNAK_ECO24]	dnaK	Q1RGI8;A7ZHA4;A9MR77	1.08831	0.661994
tRNA(Ile)-lysidine synthase OS=Escherichia coli (strain UTI89 / UPEC) GN=mesJ PE=3 SV=1 - [Q1RG01_ECOUT]	mesJ	Q1RG01	1.08821	2.15479
CsrA activity inhibitor TldD OS=Escherichia coli (strain UTI89 / UPEC) GN=tldD PE=4 SV=1 - [Q1R695_ECOUT]|Metalloprotease TldD OS=Escherichia coli O6:H1 (strain CFT073 / ATCC 700928 / UPEC) GN=tldD PE=3 SV=1 - [TLDD_ECOL6]	tldD	Q1R695;P0AGG9	1.08819	1.22444
Putative synthetase/amidase OS=Escherichia coli (strain UTI89 / UPEC) GN=ygiC PE=4 SV=1 - [Q1R6U5_ECOUT]	ygiC	Q1R6U5	1.08771	1.10739
Isoleucine--tRNA ligase OS=Escherichia coli (strain UTI89 / UPEC) GN=ileS PE=3 SV=1 - [SYI_ECOUT]|Isoleucine--tRNA ligase OS=Escherichia coli O45:K1 (strain S88 / ExPEC) GN=ileS PE=3 SV=1 - [SYI_ECO45]	ileS	Q1RGH6;B7MAE6	1.08724	1.00928
Putative enzyme OS=Escherichia coli (strain UTI89 / UPEC) GN=ygdL PE=4 SV=1 - [Q1R7M7_ECOUT]	ygdL	Q1R7M7	1.08722	1.14041
Thiosulfate binding protein OS=Escherichia coli (strain UTI89 / UPEC) GN=cysP PE=4 SV=1 - [Q1R8U6_ECOUT]	cysP	Q1R8U6	1.08682	1.71533
Uncharacterized protein OS=Escherichia coli (strain UTI89 / UPEC) GN=UTI89_C2638 PE=4 SV=1 - [Q1R960_ECOUT]	UTI89_C2638	Q1R960	1.08613	1.15818
IroD protein OS=Escherichia coli (strain UTI89 / UPEC) GN=iroD PE=4 SV=1 - [Q1RDG0_ECOUT]	iroD	Q1RDG0	1.08554	1.98398
Hypothetical oxidoreductase YgjR OS=Escherichia coli (strain UTI89 / UPEC) GN=ygjR PE=4 SV=1 - [Q1R6P3_ECOUT]	ygjR	Q1R6P3	1.08473	1.94454
Uncharacterized protein OS=Escherichia coli (strain UTI89 / UPEC) GN=UTI89_C4910 PE=4 SV=1 - [Q1R2V1_ECOUT]	UTI89_C4910	Q1R2V1	1.08451	1.39918
Ribosomal RNA large subunit methyltransferase G OS=Escherichia coli (strain UTI89 / UPEC) GN=rlmG PE=3 SV=1 - [RLMG_ECOUT]|Ribosomal RNA large subunit methyltransferase G OS=Escherichia coli O1:K1 / APEC GN=rlmG PE=3 SV=1 - [RLMG_ECOK1]	rlmG	Q1R6P6;A1AG02	1.08413	2.14895
Ornithine decarboxylase, constitutive OS=Escherichia coli (strain UTI89 / UPEC) GN=speC PE=4 SV=1 - [Q1R760_ECOUT]	speC	Q1R760	1.08349	2.08213
ATP-dependent Clp protease proteolytic subunit OS=Escherichia coli (strain UTI89 / UPEC) GN=clpP PE=3 SV=1 - [CLPP_ECOUT]|ATP-dependent Clp protease proteolytic subunit OS=Escherichia coli O139:H28 (strain E24377A / ETEC) GN=clpP PE=3 SV=1 - [CLPP_ECO24]	clpP	Q1RF98;A7ZIJ5	1.08304	1.30496
Leucine--tRNA ligase OS=Escherichia coli (strain UTI89 / UPEC) GN=leuS PE=3 SV=2 - [SYL_ECOUT]|Leucine--tRNA ligase OS=Escherichia coli O45:K1 (strain S88 / ExPEC) GN=leuS PE=3 SV=1 - [SYL_ECO45]|Leucine--tRNA ligase OS=Escherichia coli O7:K1 (strain IAI39 / ExPEC) GN=leuS PE=3 SV=1 - [SYL_ECO7I]	leuS	Q1RER9;B7MFR5;B7NM01	1.08219	0.6526
Succinate dehydrogenase iron-sulfur subunit OS=Escherichia coli (strain K12) GN=sdhB PE=1 SV=1 - [SDHB_ECOLI]|Succinate dehydrogenase iron-sulfur subunit OS=Escherichia coli (strain UTI89 / UPEC) GN=sdhB PE=3 SV=1 - [Q1REK1_ECOUT]	sdhB	Q1REK1	1.08092	0.675353
N-acetylmuramoyl-L-alanine amidase AmiC OS=Escherichia coli O6:H1 (strain CFT073 / ATCC 700928 / UPEC) GN=amiC PE=3 SV=1 - [AMIC_ECOL6]	amiC	P63884	1.08046	0.578672
Long-chain acyl-CoA thioesterase FadM OS=Escherichia coli (strain K12) GN=fadM PE=1 SV=1 - [FADM_ECOLI]	fadM	P77712	1.08043	1.27715
Uncharacterized metal-dependent hydrolase YcfH OS=Escherichia coli O157:H7 GN=ycfH PE=3 SV=1 - [YCFH_ECO57]	ycfH	P0AFQ9	1.08031	1.82845
UPF0271 protein YbgL OS=Escherichia coli (strain UTI89 / UPEC) GN=ybgL PE=3 SV=1 - [YBGL_ECOUT]|UPF0271 protein YbgL OS=Escherichia coli O127:H6 (strain E2348/69 / EPEC) GN=ybgL PE=3 SV=1 - [YBGL_ECO27]	ybgL	Q1REL0;B7UKY6	1.07989	1.53608
4-hydroxy-3-methylbut-2-enyl diphosphate reductase OS=Escherichia coli (strain UTI89 / UPEC) GN=ispH PE=3 SV=1 - [ISPH_ECOUT]|4-hydroxy-3-methylbut-2-enyl diphosphate reductase OS=Escherichia coli O127:H6 (strain E2348/69 / EPEC) GN=ispH PE=3 SV=1 - [ISPH_ECO27]	ispH	Q1RGH3;B7UI74	1.07951	1.11761
Diaminopimelate epimerase OS=Enterobacter sp. (strain 638) GN=dapF PE=1 SV=1 - [DAPF_ENT38]	dapF	A4WG08	1.07943	1.69727
Multidrug resistance protein MdtA OS=Escherichia coli O45:K1 (strain S88 / ExPEC) GN=mdtA PE=3 SV=1 - [MDTA_ECO45]	mdtA	B7ME86	1.07828	1.3633
30S ribosomal protein S2 OS=Escherichia coli (strain UTI89 / UPEC) GN=rpsB PE=3 SV=2 - [RS2_ECOUT]|30S ribosomal protein S2 OS=Escherichia coli O127:H6 (strain E2348/69 / EPEC) GN=rpsB PE=3 SV=1 - [RS2_ECO27]	rpsB	Q1RG21;B7UIL4	1.07638	0.837403
Succinyl-diaminopimelate desuccinylase OS=Escherichia coli (strain UTI89 / UPEC) GN=dapE PE=3 SV=1 - [DAPE_ECOUT]|Succinyl-diaminopimelate desuccinylase OS=Escherichia coli O45:K1 (strain S88 / ExPEC) GN=dapE PE=3 SV=1 - [DAPE_ECO45]	dapE	Q1R8Q6;B7MHW4	1.07565	1.21451
Glucans biosynthesis protein D OS=Escherichia coli (strain UTI89 / UPEC) GN=mdoD PE=3 SV=1 - [OPGD_ECOUT]|Glucans biosynthesis protein D OS=Escherichia coli O1:K1 / APEC GN=mdoD PE=3 SV=1 - [OPGD_ECOK1]	mdoD	Q1RBZ1;A1AB32	1.07561	1.14181
Putative transcriptional regulator OS=Escherichia coli (strain UTI89 / UPEC) GN=UTI89_C4417 PE=4 SV=1 - [Q1R480_ECOUT]	UTI89_C4417	Q1R480	1.07549	1.1805
Deoxyribose-phosphate aldolase OS=Escherichia coli O1:K1 / APEC GN=deoC PE=3 SV=1 - [DEOC_ECOK1]	deoC	A1AJU8;A7ZVS4	1.07475	0.856605
RNA chaperone ProQ OS=Escherichia coli (strain UTI89 / UPEC) GN=proQ PE=3 SV=1 - [PROQ_ECOUT]|RNA chaperone ProQ OS=Escherichia coli O127:H6 (strain E2348/69 / EPEC) GN=proQ PE=3 SV=1 - [PROQ_ECO27]	proQ	Q1RAV6;B7USK8	1.07393	0.889733
Glutathione-binding protein GsiB OS=Escherichia coli (strain UTI89 / UPEC) GN=gsiB PE=3 SV=2 - [GSIB_ECOUT]|Glutathione-binding protein GsiB OS=Escherichia coli O1:K1 / APEC GN=gsiB PE=3 SV=2 - [GSIB_ECOK1]	gsiB	Q1RE95;A1A968	1.07366	1.31875
30S ribosomal protein S11 OS=Yersinia enterocolitica serotype O:8 / biotype 1B (strain NCTC 13174 / 8081) GN=rpsK PE=3 SV=1 - [RS11_YERE8]	rpsK	A1JS03;Q1R635;A7ZSI6	1.07338	1.10524
Protein translocase subunit SecA OS=Citrobacter koseri (strain ATCC BAA-895 / CDC 4225-83 / SGSC4696) GN=secA PE=3 SV=1 - [SECA_CITK8]	secA	A8ALJ8;Q1RG97;B7MAM1	1.07308	0.881635
Malonyl CoA-acyl carrier protein transacylase OS=Escherichia coli (strain UTI89 / UPEC) GN=fabD PE=3 SV=1 - [Q1RD65_ECOUT]|Malonyl CoA-acyl carrier protein transacylase OS=Escherichia coli O6:H1 (strain CFT073 / ATCC 700928 / UPEC) GN=fabD PE=3 SV=2 - [FABD_ECOL6]	fabD	Q1RD65;P0AAJ0	1.07269	0.813071
Protein CyaY OS=Escherichia coli (strain UTI89 / UPEC) GN=cyaY PE=3 SV=1 - [CYAY_ECOUT]|Protein CyaY OS=Escherichia coli O127:H6 (strain E2348/69 / EPEC) GN=cyaY PE=3 SV=1 - [CYAY_ECO27]	cyaY	Q1R4D1;B7UNC2	1.07262	0.975482
Phosphoglycerate kinase OS=Escherichia coli O139:H28 (strain E24377A / ETEC) GN=pgk PE=3 SV=1 - [PGK_ECO24]|Phosphoglycerate kinase OS=Escherichia coli (strain UTI89 / UPEC) GN=pgk PE=3 SV=1 - [Q1R7A7_ECOUT]	pgk	Q1R7A7	1.07191	0.867794
Inner membrane protein YccS OS=Escherichia coli (strain K12) GN=yccS PE=1 SV=2 - [YCCS_ECOLI]	yccS	P75870	1.07182	1.33552
HTH-type transcriptional repressor NsrR OS=Escherichia coli (strain UTI89 / UPEC) GN=nsrR PE=3 SV=1 - [NSRR_ECOUT]|HTH-type transcriptional repressor NsrR OS=Escherichia coli O127:H6 (strain E2348/69 / EPEC) GN=nsrR PE=3 SV=1 - [NSRR_ECO27]	nsrR	Q1R382;B7UQI7	1.07142	1.6011
Uncharacterized protein OS=Escherichia coli (strain UTI89 / UPEC) GN=yccJ PE=4 SV=1 - [Q1RDL4_ECOUT]|Uncharacterized protein YccJ OS=Escherichia coli O157:H7 GN=yccJ PE=4 SV=1 - [YCCJ_ECO57]	yccJ	Q1RDL4;P0AB16	1.0713	0.83092
Voltage-gated potassium channel Kch OS=Escherichia coli (strain K12) GN=kch PE=1 SV=1 - [KCH_ECOLI]	kch	P31069	1.07044	2.12045
Spheroplast protein Y OS=Escherichia coli (strain UTI89 / UPEC) GN=spy PE=4 SV=1 - [Q1RB50_ECOUT]	spy	Q1RB50	1.07032	0.478483
ADP compounds hydrolase NudE OS=Escherichia coli (strain UTI89 / UPEC) GN=nudE PE=4 SV=1 - [Q1R5P0_ECOUT]	nudE	Q1R5P0	1.0701	0.871895
Cytoplasmic Tol-Pal protein OS=Escherichia coli (strain UTI89 / UPEC) GN=ybgC PE=4 SV=1 - [Q1REI9_ECOUT]|Acyl-CoA thioester hydrolase YbgC OS=Escherichia coli O157:H7 GN=ybgC PE=3 SV=1 - [YBGC_ECO57]	ybgC	Q1REI9;P0A8Z5	1.06992	1.28873
Holo-[acyl-carrier-protein] synthase OS=Escherichia coli (strain UTI89 / UPEC) GN=acpS PE=3 SV=1 - [ACPS_ECOUT]|Holo-[acyl-carrier-protein] synthase OS=Escherichia coli O127:H6 (strain E2348/69 / EPEC) GN=acpS PE=3 SV=1 - [ACPS_ECO27]	acpS	Q1R8H0;B7UH03	1.06934	1.18059
DNA polymerase III subunit delta OS=Escherichia coli (strain K12) GN=holA PE=1 SV=1 - [HOLA_ECOLI]	holA	P28630	1.06866	1.67089
30S ribosomal protein S16 OS=Escherichia coli (strain UTI89 / UPEC) GN=rpsP PE=3 SV=1 - [Q1R8B6_ECOUT]|30S ribosomal protein S16 OS=Aeromonas hydrophila subsp. hydrophila (strain ATCC 7966 / DSM 30187 / JCM 1027 / KCTC 2358 / NCIMB 9240) GN=rpsP PE=3 SV=1 - [RS16_AERHH]	rpsP	Q1R8B6;A7ZQ49	1.06853	0.567136
Biotin sulfoxide reductase OS=Escherichia coli (strain UTI89 / UPEC) GN=bisC PE=3 SV=1 - [Q1R545_ECOUT]	bisC	Q1R545	1.06811	1.18708
Transport permease protein OS=Escherichia coli (strain UTI89 / UPEC) GN=ybhR PE=3 SV=1 - [Q1RED5_ECOUT]|Inner membrane transport permease YbhR OS=Escherichia coli O157:H7 GN=ybhR PE=3 SV=1 - [YBHR_ECO57]	ybhR	Q1RED5;P0AFQ0	1.06793	1.17426
Putative ATP-binding component of a transport system OS=Escherichia coli (strain UTI89 / UPEC) GN=ybbL PE=4 SV=1 - [Q1RF38_ECOUT]	ybbL	Q1RF38	1.0679	1.85286
tRNA pseudouridine synthase B OS=Escherichia coli (strain UTI89 / UPEC) GN=truB PE=3 SV=1 - [TRUB_ECOUT]|tRNA pseudouridine synthase B OS=Escherichia coli O157:H7 GN=truB PE=3 SV=1 - [TRUB_ECO57]	truB	Q1R6H2;P60342	1.06734	1.20512
UDP-3-O-acylglucosamine N-acyltransferase OS=Geobacter metallireducens (strain GS-15 / ATCC 53774 / DSM 7210) GN=lpxD PE=3 SV=1 - [LPXD_GEOMG]	lpxD	Q39T44;Q1RG10	1.06538	1.09614
Vitamin B12 transporter BtuB OS=Escherichia coli (strain UTI89 / UPEC) GN=btuB PE=3 SV=2 - [BTUB_ECOUT]|Vitamin B12 transporter BtuB OS=Escherichia coli O1:K1 / APEC GN=btuB PE=3 SV=2 - [BTUB_ECOK1]	btuB	Q1R3U1;A1AIE8	1.0648	1.12021
Bis(5'-nucleosyl)-tetraphosphatase, symmetrical OS=Escherichia coli (strain UTI89 / UPEC) GN=apaH PE=3 SV=1 - [APAH_ECOUT]|Bis(5'-nucleosyl)-tetraphosphatase, symmetrical OS=Escherichia coli O45:K1 (strain S88 / ExPEC) GN=apaH PE=3 SV=1 - [APAH_ECO45]	apaH	Q1RGE8;B7MAH4	1.06475	2.96161
Ribonuclease E OS=Escherichia coli (strain K12) GN=rne PE=1 SV=6 - [RNE_ECOLI]|Ribonuclease E OS=Escherichia coli (strain UTI89 / UPEC) GN=rne PE=3 SV=1 - [Q1RD73_ECOUT]	rne	Q1RD73	1.06438	0.913923
Aconitate hydratase OS=Escherichia coli (strain UTI89 / UPEC) GN=acnA PE=3 SV=1 - [Q1RC89_ECOUT]	acnA	Q1RC89	1.06437	0.831538
Transcriptional response regulatory protein BaeR OS=Escherichia coli (strain UTI89 / UPEC) GN=baeR PE=4 SV=1 - [Q1R9Z2_ECOUT]|Transcriptional regulatory protein BaeR OS=Escherichia coli O6:H1 (strain CFT073 / ATCC 700928 / UPEC) GN=baeR PE=1 SV=1 - [BAER_ECOL6]	baeR	Q1R9Z2;P69229	1.06362	1.27263
Putative polyketide synthase OS=Escherichia coli (strain UTI89 / UPEC) GN=UTI89_C2215 PE=4 SV=1 - [Q1RAD1_ECOUT]	UTI89_C2215	Q1RAD1	1.06332	2.16402
Uncharacterized protein YhbT OS=Escherichia coli O157:H7 GN=yhbT PE=4 SV=1 - [YHBT_ECO57]	yhbT	P64601	1.0633	0.917703
Mannose-6-phosphate isomerase OS=Escherichia coli (strain UTI89 / UPEC) GN=manA PE=3 SV=1 - [Q1RBI5_ECOUT]	manA	Q1RBI5	1.06281	1.36274
HTH-type transcriptional repressor PurR OS=Escherichia coli (strain UTI89 / UPEC) GN=purR PE=3 SV=1 - [PURR_ECOUT]|HTH-type transcriptional repressor PurR OS=Escherichia coli O127:H6 (strain E2348/69 / EPEC) GN=purR PE=3 SV=1 - [PURR_ECO27]	purR	Q1RBD7;B7URZ9	1.06269	0.829238
Outer membrane protein F OS=Escherichia coli (strain K12) GN=ompF PE=1 SV=1 - [OMPF_ECOLI]	ompF	P02931	1.06226	1.08264
Oligopeptidase A OS=Escherichia coli (strain UTI89 / UPEC) GN=prlC PE=3 SV=1 - [Q1R5B8_ECOUT]	prlC	Q1R5B8	1.062	0.799224
Putative transcriptional repressor OS=Escherichia coli (strain UTI89 / UPEC) GN=UTI89_C1562 PE=4 SV=1 - [Q1RC74_ECOUT]	UTI89_C1562	Q1RC74	1.06188	2.07047
Probable protease SohB OS=Escherichia coli (strain K12) GN=sohB PE=1 SV=1 - [SOHB_ECOLI]	sohB	P0AG14	1.06175	1.18405
ATP-dependent Clp protease ATP-binding subunit ClpX OS=Escherichia coli (strain UTI89 / UPEC) GN=clpX PE=3 SV=1 - [CLPX_ECOUT]|ATP-dependent Clp protease ATP-binding subunit ClpX OS=Escherichia coli O139:H28 (strain E24377A / ETEC) GN=clpX PE=3 SV=1 - [CLPX_ECO24]	clpX	Q1RF97;A7ZIJ6	1.06169	0.64726
Uncharacterized ABC transporter ATP-binding protein YbhF OS=Escherichia coli (strain K12) GN=ybhF PE=1 SV=1 - [YBHF_ECOLI]	ybhF	P0A9U1	1.06073	1.52468
Uncharacterized protein OS=Escherichia coli (strain UTI89 / UPEC) GN=ybeL PE=4 SV=1 - [Q1RER8_ECOUT]|Uncharacterized protein YbeL OS=Escherichia coli O157:H7 GN=ybeL PE=4 SV=1 - [YBEL_ECO57]	ybeL	Q1RER8;P0AAU1	1.0607	0.998195
Sulfite reductase [NADPH] hemoprotein beta-component OS=Escherichia coli (strain UTI89 / UPEC) GN=cysI PE=3 SV=1 - [CYSI_ECOUT]|Sulfite reductase [NADPH] hemoprotein beta-component OS=Escherichia coli O45:K1 (strain S88 / ExPEC) GN=cysI PE=3 SV=1 - [CYSI_ECO45]|Sulfite reductase [NADPH] hemoprotein beta-component OS=Citrobacter koseri (strain ATCC BAA-895 / CDC 4225-83 / SGSC4696) GN=cysI PE=3 SV…	cysI	Q1R7T5;B7MKN0	1.05914	1.48993
GTPase Der OS=Escherichia coli (strain UTI89 / UPEC) GN=engA PE=3 SV=1 - [Q1R8M2_ECOUT]|GTPase Der OS=Escherichia coli O45:K1 (strain S88 / ExPEC) GN=der PE=3 SV=1 - [DER_ECO45]	engA	B7MHZ6	1.05864	0.841617
Universal stress protein OS=Escherichia coli (strain UTI89 / UPEC) GN=yiiT PE=3 SV=1 - [Q1R3Z5_ECOUT]|Universal stress protein D OS=Escherichia coli O157:H7 GN=uspD PE=3 SV=1 - [USPD_ECO57]	yiiT	Q1R3Z5;P67090	1.05789	1.14735
O-acetyl-ADP-ribose deacetylase OS=Escherichia coli (strain UTI89 / UPEC) GN=ymdB PE=3 SV=1 - [Q1RDB4_ECOUT]|O-acetyl-ADP-ribose deacetylase OS=Escherichia coli O157:H7 GN=ymdB PE=3 SV=1 - [YMDB_ECO57]	ymdB	Q1RDB4;P0A8D8	1.05764	2.28827
Arginine--tRNA ligase OS=Escherichia coli (strain UTI89 / UPEC) GN=argS PE=3 SV=1 - [SYR_ECOUT]|Arginine--tRNA ligase OS=Escherichia coli O45:K1 (strain S88 / ExPEC) GN=argS PE=3 SV=1 - [SYR_ECO45]	argS	Q1RAQ8;B7MBT5	1.0574	0.883215
Uncharacterized protein OS=Escherichia coli (strain UTI89 / UPEC) GN=yhjS PE=4 SV=1 - [Q1R567_ECOUT]	yhjS	Q1R567	1.05444	3.09688
DNA gyrase inhibitor OS=Escherichia coli (strain UTI89 / UPEC) GN=sbmC PE=3 SV=1 - [Q1RA62_ECOUT]	sbmC	Q1RA62;P33012	1.05409	1.53908
Uncharacterized protein OS=Escherichia coli (strain UTI89 / UPEC) GN=ycbL PE=4 SV=1 - [Q1RDT0_ECOUT]	ycbL	Q1RDT0	1.05351	0.456575
Cold shock-like protein CspE OS=Escherichia coli O157:H7 GN=cspE PE=3 SV=2 - [CSPE_ECO57]	cspE	P0A974	1.05325	0.656023
UDP-N-acetylglucosamine--N-acetylmuramyl-(pentapeptide) pyrophosphoryl-undecaprenol N-acetylglucosamine transferase OS=Escherichia coli (strain UTI89 / UPEC) GN=murG PE=3 SV=1 - [MURG_ECOUT]|UDP-N-acetylglucosamine--N-acetylmuramyl-(pentapeptide) pyrophosphoryl-undecaprenol N-acetylglucosamine transferase OS=Escherichia coli O45:K1 (strain S88 / ExPEC) GN=murG PE=3 SV=1 - [MURG_ECO45]	murG	Q1RGA5;B7MAL3	1.05197	1.1512
Glutaredoxin 3 OS=Escherichia coli (strain UTI89 / UPEC) GN=grxC PE=4 SV=1 - [Q1R4Y4_ECOUT]|Glutaredoxin-3 OS=Escherichia coli O157:H7 GN=grxC PE=3 SV=2 - [GLRX3_ECO57]	grxC	Q1R4Y4;P0AC64	1.05128	0.555738
Replication-associated recombination protein A OS=Escherichia coli O157:H7 GN=rarA PE=3 SV=1 - [RARA_ECO57]	rarA	P0AAZ6	1.05074	1.0949
Glucarate dehydratase OS=Escherichia coli (strain UTI89 / UPEC) GN=gudD PE=4 SV=1 - [Q1R7Q5_ECOUT]	gudD	Q1R7Q5	1.05048	0.886368
2,3-bisphosphoglycerate-independent phosphoglycerate mutase OS=Escherichia coli O1:K1 / APEC GN=gpmI PE=3 SV=1 - [GPMI_ECOK1]	gpmI	A1AHE9	1.05038	1.05011
Cell division protein FtsK OS=Escherichia coli (strain UTI89 / UPEC) GN=ftsK PE=3 SV=1 - [Q1RE24_ECOUT]	ftsK	Q1RE24	1.05025	1.379
UPF0194 membrane protein YbhG OS=Escherichia coli (strain UTI89 / UPEC) GN=ybhG PE=3 SV=1 - [YBHG_ECOUT]	ybhG	Q1RED2	1.05024	1.16408
Thymidine kinase OS=Escherichia coli (strain UTI89 / UPEC) GN=tdk PE=3 SV=1 - [Q1RCJ8_ECOUT]|Thymidine kinase OS=Escherichia coli O6:H1 (strain CFT073 / ATCC 700928 / UPEC) GN=tdk PE=3 SV=1 - [KITH_ECOL6]	tdk	Q1RCJ8;Q8FHX4	1.04893	1.01502
Glycolate oxidase iron-sulfur subunit OS=Escherichia coli (strain K12) GN=glcF PE=3 SV=1 - [GLCF_ECOLI]	glcF	P52074	1.04863	1.11582
Protein YecM OS=Escherichia coli (strain K12) GN=yecM PE=1 SV=3 - [YECM_ECOLI]	yecM	P52007	1.04855	2.04629
1,4-alpha-glucan branching enzyme GlgB OS=Escherichia coli (strain UTI89 / UPEC) GN=glgB PE=3 SV=1 - [GLGB_ECOUT]|1,4-alpha-glucan branching enzyme GlgB OS=Escherichia coli O1:K1 / APEC GN=glgB PE=3 SV=1 - [GLGB_ECOK1]	glgB	Q1R5J4;A1AGW5	1.0472	1.43899
Putative sulfatase OS=Escherichia coli (strain UTI89 / UPEC) GN=yejM PE=4 SV=1 - [Q1R9N0_ECOUT]|Inner membrane protein YejM OS=Escherichia coli O157:H7 GN=yejM PE=3 SV=1 - [YEJM_ECO57]	yejM	Q1R9N0;P0AD29	1.04678	1.13411
Inorganic pyrophosphatase OS=Escherichia coli (strain UTI89 / UPEC) GN=ppa PE=3 SV=1 - [Q1R329_ECOUT]|Inorganic pyrophosphatase OS=Escherichia coli O6:H1 (strain CFT073 / ATCC 700928 / UPEC) GN=ppa PE=3 SV=3 - [IPYR_ECOL6]	ppa	Q1R329;Q8FAG0	1.04667	0.417281
HTH-type transcriptional repressor FabR OS=Escherichia coli (strain UTI89 / UPEC) GN=fabR PE=3 SV=2 - [FABR_ECOUT]|HTH-type transcriptional repressor FabR OS=Escherichia coli O1:K1 / APEC GN=fabR PE=3 SV=2 - [FABR_ECOK1]	fabR	Q1R3U4;A1AIE5	1.04642	1.82724
DNA polymerase III subunit tau OS=Escherichia coli (strain K12) GN=dnaX PE=1 SV=1 - [DPO3X_ECOLI]	dnaX	P06710	1.04598	1.05942
LexA repressor OS=Escherichia coli (strain UTI89 / UPEC) GN=lexA PE=3 SV=1 - [LEXA_ECOUT]|LexA repressor OS=Escherichia coli O139:H28 (strain E24377A / ETEC) GN=lexA PE=3 SV=1 - [LEXA_ECO24]	lexA	Q1R3P3;A7ZUR5	1.04536	0.679374
Quorum-sensing regulator protein G OS=Escherichia coli O157:H7 GN=qseG PE=1 SV=1 - [QSEG_ECO57]	qseG	P0AD45	1.04455	1.65317
Regulator of sigma E protease OS=Escherichia coli O157:H7 GN=rseP PE=3 SV=1 - [RSEP_ECO57]	rseP	P0AEH2	1.044	1.76351
Putative enzyme OS=Escherichia coli (strain UTI89 / UPEC) GN=yqiB PE=4 SV=1 - [Q1R6V0_ECOUT]|Uncharacterized protein YqiB OS=Escherichia coli O157:H7 GN=yqiB PE=4 SV=1 - [YQIB_ECO57]	yqiB	Q1R6V0;P0ADU9	1.04256	2.04649
Ribosomal RNA small subunit methyltransferase I OS=Escherichia coli O157:H7 GN=rsmI PE=3 SV=1 - [RSMI_ECO57]	rsmI	P67088	1.04109	1.45966
Protein BcsG homolog OS=Escherichia coli (strain K12) GN=bcsG PE=4 SV=1 - [BCSG_ECOLI]	bcsG	P37659	1.04088	1.34985
UvrABC system protein C OS=Escherichia coli (strain UTI89 / UPEC) GN=uvrC PE=3 SV=1 - [UVRC_ECOUT]	uvrC	Q1RAM7	1.04019	1.20993
Pantothenate synthetase OS=Escherichia coli (strain UTI89 / UPEC) GN=panC PE=3 SV=1 - [PANC_ECOUT]|Pantothenate synthetase OS=Escherichia coli O127:H6 (strain E2348/69 / EPEC) GN=panC PE=3 SV=1 - [PANC_ECO27]	panC	Q1RG57;B7UII1	1.03833	0.800107
RNA polymerase sigma factor RpoS OS=Shigella flexneri GN=rpoS PE=3 SV=3 - [RPOS_SHIFL]	rpoS	P35540	1.03781	1.74968
Outer membrane protein assembly factor BamB OS=Escherichia coli (strain UTI89 / UPEC) GN=yfgL PE=3 SV=1 - [Q1R8M1_ECOUT]	yfgL	Q1R8M1	1.03722	0.519589
Putative amino acid ABC transporter ATP-binding protein yecC OS=Escherichia coli (strain UTI89 / UPEC) GN=yecC PE=4 SV=1 - [Q1RAM3_ECOUT]	yecC	Q1RAM3	1.03642	0.809347
ATP-dependent RNA helicase RhlB OS=Escherichia coli (strain UTI89 / UPEC) GN=rhlB PE=3 SV=1 - [RHLB_ECOUT]|ATP-dependent RNA helicase RhlB OS=Escherichia coli O139:H28 (strain E24377A / ETEC) GN=rhlB PE=3 SV=1 - [RHLB_ECO24]	rhlB	Q1R4F9;A7ZTY2	1.0356	1.02486
Cytosol non-specific dipeptidase OS=Escherichia coli (strain K12) GN=pepD PE=1 SV=3 - [PEPD_ECOLI]|Aminoacyl-histidine dipeptidase (Peptidase D) OS=Escherichia coli (strain UTI89 / UPEC) GN=pepD PE=4 SV=1 - [Q1RFT4_ECOUT]	pepD	Q1RFT4	1.03442	0.566159
30S ribosomal protein S5 OS=Escherichia coli (strain UTI89 / UPEC) GN=rpsE PE=3 SV=1 - [RS5_ECOUT]|30S ribosomal protein S5 OS=Citrobacter koseri (strain ATCC BAA-895 / CDC 4225-83 / SGSC4696) GN=rpsE PE=3 SV=1 - [RS5_CITK8]	rpsE	Q1R627;A8AQJ8	1.0335	0.84586
HTH-type transcriptional regulator YhaJ OS=Escherichia coli O157:H7 GN=yhaJ PE=1 SV=1 - [YHAJ_ECO57]	yhaJ	P67661	1.03335	1.29237
Pimeloyl-[acyl-carrier protein] methyl ester esterase OS=Escherichia coli (strain UTI89 / UPEC) GN=bioH PE=3 SV=1 - [BIOH_ECOUT]|Pimeloyl-[acyl-carrier protein] methyl ester esterase OS=Escherichia coli O45:K1 (strain S88 / ExPEC) GN=bioH PE=3 SV=1 - [BIOH_ECO45]	bioH	Q1R5M2;B7MDN8	1.03326	3.62648
Uridylate kinase OS=Escherichia coli (strain UTI89 / UPEC) GN=pyrH PE=3 SV=1 - [PYRH_ECOUT]|Uridylate kinase OS=Escherichia coli O139:H28 (strain E24377A / ETEC) GN=pyrH PE=3 SV=1 - [PYRH_ECO24]	pyrH	Q1RG18;A7ZHR1	1.03237	0.653752
Oligoribonuclease OS=Escherichia coli O139:H28 (strain E24377A / ETEC) GN=orn PE=3 SV=1 - [ORN_ECO24]	orn	A7ZV33	1.03231	0.897454
Lactaldehyde reductase OS=Escherichia coli O157:H7 GN=fucO PE=3 SV=2 - [FUCO_ECO57]	fucO	P0A9S2	1.03144	1.11279
30S ribosomal protein S3 OS=Escherichia coli (strain UTI89 / UPEC) GN=rpsC PE=3 SV=1 - [RS3_ECOUT]|30S ribosomal protein S3 OS=Citrobacter koseri (strain ATCC BAA-895 / CDC 4225-83 / SGSC4696) GN=rpsC PE=3 SV=1 - [RS3_CITK8]	rpsC	Q1R612;A8AQL0	1.03137	0.453844
DNA-binding protein OS=Escherichia coli (strain UTI89 / UPEC) GN=hns PE=3 SV=1 - [Q1RCK0_ECOUT]|DNA-binding protein H-NS OS=Escherichia coli O157:H7 GN=hns PE=3 SV=2 - [HNS_ECO57]	hns	Q1RCK0;P0ACG0	1.03111	0.466042
Paraquat-inducible protein B OS=Escherichia coli (strain K12) GN=pqiB PE=2 SV=2 - [PQIB_ECOLI]	pqiB	P43671	1.031	1.08734
Transcription termination/antitermination protein NusA OS=Escherichia coli (strain UTI89 / UPEC) GN=nusA PE=3 SV=1 - [Q1R6G8_ECOUT]|Transcription termination/antitermination protein NusA OS=Escherichia coli O157:H7 GN=nusA PE=3 SV=1 - [NUSA_ECO57]	nusA	Q1R6G8;P0AFF8	1.03078	0.669351
Uncharacterized protein YbcJ OS=Escherichia coli (strain K12) GN=ybcJ PE=1 SV=1 - [YBCJ_ECOLI]	ybcJ	P0AAS7	1.02983	1.03938
UTP--glucose-1-phosphate uridylyltransferase OS=Escherichia coli O157:H7 GN=galF PE=3 SV=1 - [GALF_ECO57]	galF	P0AAB7	1.02981	1.15963
Periplasmic AppA protein OS=Escherichia coli (strain UTI89 / UPEC) GN=appA PE=4 SV=1 - [Q1RDN1_ECOUT]	appA	Q1RDN1	1.02975	1.36654
Putative oxidoreductase YdbC OS=Escherichia coli (strain K12) GN=ydbC PE=3 SV=1 - [YDBC_ECOLI]|Putative dehydrogenase OS=Escherichia coli (strain UTI89 / UPEC) GN=UTI89_C1628 PE=4 SV=1 - [Q1RC08_ECOUT]	ydbC	Q1RC08	1.02927	1.55841
50S ribosomal protein L25 OS=Escherichia coli O127:H6 (strain E2348/69 / EPEC) GN=rplY PE=3 SV=1 - [RL25_ECO27]	rplY	B7UFK2	1.02874	0.445175
Lipopolysaccharide assembly protein B OS=Escherichia coli (strain UTI89 / UPEC) GN=yciM PE=3 SV=1 - [Q1RC85_ECOUT]|Lipopolysaccharide assembly protein B OS=Escherichia coli O157:H7 GN=lapB PE=1 SV=1 - [LAPB_ECO57]	yciM	Q1RC85;P0AB60	1.02859	0.658153
Aminopeptidase N OS=Escherichia coli (strain K12) GN=pepN PE=1 SV=2 - [AMPN_ECOLI]|Aminopeptidase N OS=Escherichia coli (strain UTI89 / UPEC) GN=pepN PE=4 SV=1 - [Q1RDS5_ECOUT]	pepN	Q1RDS5;P04825	1.028	0.73806
Protease 3 OS=Escherichia coli (strain K12) GN=ptrA PE=1 SV=1 - [PTRA_ECOLI]	ptrA	P05458;Q1R7J3	1.02764	1.01959
Bifunctional glutathionylspermidine synthetase/amidase OS=Escherichia coli (strain K12) GN=gss PE=1 SV=1 - [GSP_ECOLI]|Glutathionylspermidine synthase OS=Escherichia coli (strain UTI89 / UPEC) GN=gsp PE=4 SV=1 - [Q1R707_ECOUT]	gss	Q1R707	1.02695	0.803833
NAD-dependent protein deacylase OS=Escherichia coli (strain UTI89 / UPEC) GN=cobB PE=3 SV=1 - [Q1RD34_ECOUT]|NAD-dependent protein deacylase OS=Escherichia coli O6:H1 (strain CFT073 / ATCC 700928 / UPEC) GN=cobB PE=3 SV=3 - [NPD_ECOL6]	cobB	Q1RD34;Q8FIM4	1.02666	1.44756
Osmotically inducible lipoprotein E OS=Escherichia coli (strain UTI89 / UPEC) GN=osmE PE=4 SV=1 - [Q1RB55_ECOUT]	osmE	Q1RB55	1.02659	1.22467
Uncharacterized protein OS=Escherichia coli (strain UTI89 / UPEC) GN=yhjU PE=4 SV=1 - [Q1R565_ECOUT]	yhjU	Q1R565	1.02647	1.24556
Endoglucanase OS=Escherichia coli (strain K12) GN=bcsZ PE=1 SV=1 - [GUN_ECOLI]	bcsZ	P37651	1.02569	1.84838
Ribosomal silencing factor RsfS OS=Escherichia coli (strain UTI89 / UPEC) GN=ybeB PE=3 SV=1 - [Q1RES5_ECOUT]|Ribosomal silencing factor RsfS OS=Escherichia coli O6:H1 (strain CFT073 / ATCC 700928 / UPEC) GN=rsfS PE=3 SV=1 - [IOJAP_ECOL6]	ybeB	Q1RES5;P0AAT7	1.02536	0.573373
UPF0145 protein YbjQ OS=Escherichia coli (strain UTI89 / UPEC) GN=ybjQ PE=3 SV=1 - [YBJQ_ECOUT]|UPF0145 protein YbjQ OS=Escherichia coli O139:H28 (strain E24377A / ETEC) GN=ybjQ PE=3 SV=1 - [YBJQ_ECO24]	ybjQ	Q1RE59;A7ZJT5	1.02528	1.11095
2-octaprenylphenol hydroxylase OS=Escherichia coli (strain K12) GN=ubiI PE=1 SV=2 - [UBII_ECOLI]|Protein VisC OS=Escherichia coli (strain UTI89 / UPEC) GN=visC PE=4 SV=1 - [Q1R7C4_ECOUT]	ubiI	Q1R7C4	1.02458	1.12329
Outer membrane protein assembly factor BamC OS=Escherichia coli (strain K12) GN=bamC PE=1 SV=1 - [BAMC_ECOLI]	bamC	P0A903	1.02306	0.917434
DNA gyrase inhibitor YacG OS=Escherichia coli (strain UTI89 / UPEC) GN=yacG PE=3 SV=1 - [YACG_ECOUT]|DNA gyrase inhibitor YacG OS=Escherichia coli O139:H28 (strain E24377A / ETEC) GN=yacG PE=3 SV=1 - [YACG_ECO24]	yacG	Q1RG95;A7ZHJ2	1.02191	1.2983
Thioredoxin-1 OS=Escherichia coli O157:H7 GN=trxA PE=1 SV=2 - [THIO_ECO57]	trxA	P0AA27	1.02152	0.462666
Cell division protein FtsZ OS=Escherichia coli (strain UTI89 / UPEC) GN=ftsZ PE=3 SV=1 - [Q1RGA0_ECOUT]|Cell division protein FtsZ OS=Escherichia coli O157:H7 GN=ftsZ PE=3 SV=1 - [FTSZ_ECO57]	ftsZ	Q1RGA0;P0A9A8	1.02112	0.847265
YjeG OS=Escherichia coli (strain UTI89 / UPEC) GN=yjeG PE=4 SV=1 - [Q1R3B9_ECOUT]	yjeG	Q1R3B9	1.02047	0.856455
ATP-binding/permease protein CydD OS=Escherichia coli (strain K12) GN=cydD PE=1 SV=3 - [CYDD_ECOLI]	cydD	P29018	1.01984	1.26622
Protein-L-isoaspartate O-methyltransferase OS=Escherichia coli (strain UTI89 / UPEC) GN=pcm PE=3 SV=1 - [PIMT_ECOUT]|Protein-L-isoaspartate O-methyltransferase OS=Escherichia coli O45:K1 (strain S88 / ExPEC) GN=pcm PE=3 SV=1 - [PIMT_ECO45]	pcm	Q1R7U8;B7MKL7	1.01936	1.43241
Protoporphyrinogen oxidase OS=Escherichia coli (strain UTI89 / UPEC) GN=hemG PE=4 SV=1 - [Q1R462_ECOUT]|Protoporphyrinogen IX dehydrogenase [menaquinone] OS=Escherichia coli O157:H7 GN=hemG PE=3 SV=1 - [HEMG_ECO57]	hemG	Q1R462;P0ACB6	1.0188	1.02154
Uncharacterized protein OS=Escherichia coli (strain UTI89 / UPEC) GN=yecH PE=4 SV=1 - [Q1RAN1_ECOUT]	yecH	Q1RAN1	1.01864	0.448603
Probable GTP-binding protein EngB OS=Escherichia coli (strain UTI89 / UPEC) GN=engB PE=3 SV=2 - [ENGB_ECOUT]|Probable GTP-binding protein EngB OS=Escherichia coli O139:H28 (strain E24377A / ETEC) GN=engB PE=3 SV=1 - [ENGB_ECO24]	engB	Q1R448;A7ZU66	1.0171	0.991008
Uncharacterized protein OS=Escherichia coli (strain UTI89 / UPEC) GN=UTI89_C2640 PE=4 SV=1 - [Q1R958_ECOUT]	UTI89_C2640	Q1R958	1.01648	0.997927
Protein RnfH OS=Citrobacter koseri (strain ATCC BAA-895 / CDC 4225-83 / SGSC4696) GN=rnfH PE=3 SV=1 - [RNFH_CITK8]	rnfH	A8ANF0;B7MYQ6	1.01486	0.789329
PTS system, glucose-specific IIA component OS=Escherichia coli (strain UTI89 / UPEC) GN=crr PE=4 SV=1 - [Q1R8V3_ECOUT]|PTS system glucose-specific EIIA component OS=Escherichia coli O6:H1 (strain CFT073 / ATCC 700928 / UPEC) GN=crr PE=3 SV=2 - [PTGA_ECOL6]	crr	Q1R8V3;P69784	1.01474	0.612473
HTH-type transcriptional activator IlvY OS=Salmonella typhi GN=ilvY PE=3 SV=1 - [ILVY_SALTI]	ilvY	P0A2Q3	1.01448	1.29695
Carbon storage regulator OS=Escherichia coli (strain UTI89 / UPEC) GN=csrA PE=3 SV=1 - [CSRA_ECOUT]|Carbon storage regulator homolog OS=Citrobacter koseri (strain ATCC BAA-895 / CDC 4225-83 / SGSC4696) GN=csrA PE=3 SV=1 - [CSRA_CITK8]	csrA	Q1R805;A8ANQ0	1.01447	0.755732
Lipoprotein-releasing system transmembrane protein LolE OS=Escherichia coli (strain K12) GN=lolE PE=1 SV=3 - [LOLE_ECOLI]	lolE	P75958	1.01416	1.47029
Uncharacterized protein OS=Escherichia coli (strain UTI89 / UPEC) GN=ybaL PE=3 SV=1 - [Q1RF57_ECOUT]	ybaL	Q1RF57	1.01408	1.43702
Protein VisC OS=Escherichia coli (strain UTI89 / UPEC) GN=visC PE=4 SV=1 - [Q1R7C4_ECOUT]	visC	Q1R7C4	1.0137	1.79528
1-deoxy-D-xylulose-5-phosphate synthase OS=Escherichia coli (strain UTI89 / UPEC) GN=dxs PE=3 SV=1 - [DXS_ECOUT]|1-deoxy-D-xylulose-5-phosphate synthase OS=Escherichia coli O45:K1 (strain S88 / ExPEC) GN=dxs PE=3 SV=1 - [DXS_ECO45]	dxs	Q1RFC0;B7MD78	1.0133	0.878454
Uncharacterized protein YraR OS=Escherichia coli (strain K12) GN=yraR PE=4 SV=2 - [YRAR_ECOLI]	yraR	P45469	1.01218	2.01565
Taurine-binding periplasmic protein OS=Escherichia coli (strain UTI89 / UPEC) GN=tauA PE=4 SV=1 - [Q1RFH9_ECOUT]	tauA	Q1RFH9;Q47537	1.01142	2.71041
Putative phage repressor OS=Escherichia coli (strain UTI89 / UPEC) GN=ymfK PE=4 SV=1 - [Q1R854_ECOUT]|Prophage repressor CohE OS=Escherichia coli (strain K12) GN=cohE PE=4 SV=1 - [COHE_ECOLI]	ymfK	Q1R854;P75974	1.0109	1.79928
Acyl carrier protein OS=Escherichia coli (strain UTI89 / UPEC) GN=acpP PE=3 SV=1 - [ACP_ECOUT]|Acyl carrier protein OS=Shigella flexneri GN=acpP PE=3 SV=2 - [ACP1_SHIFL]	acpP	Q1RD62;P0A6B3	1.01055	1.04183
30S ribosomal protein S12 OS=Escherichia coli (strain UTI89 / UPEC) GN=rpsL PE=3 SV=2 - [RS12_ECOUT]|30S ribosomal protein S12 OS=Escherichia coli O139:H28 (strain E24377A / ETEC) GN=rpsL PE=3 SV=1 - [RS12_ECO24]	rpsL	Q1R5U1;A7ZSL7	1.01011	0.832503
Membrane-bound lytic murein transglycosylase B OS=Escherichia coli (strain UTI89 / UPEC) GN=mltB PE=4 SV=1 - [Q1R7Z9_ECOUT]	mltB	Q1R7Z9;P41052	1.00963	1.31449
UDP-N-acetyl-D-mannosamine dehydrogenase OS=Escherichia coli O157:H7 GN=wecC PE=3 SV=1 - [WECC_ECO57]	wecC	P67066	1.00748	1.73516
Chaperone SurA OS=Escherichia coli (strain UTI89 / UPEC) GN=surA PE=3 SV=1 - [SURA_ECOUT]|Chaperone SurA OS=Escherichia coli O157:H7 GN=surA PE=1 SV=1 - [SURA_ECO57]	surA	Q1RGE4;P0ABZ8	1.00712	0.722148
Inosine-guanosine kinase OS=Escherichia coli (strain UTI89 / UPEC) GN=gsk PE=4 SV=1 - [Q1RF58_ECOUT]|Inosine-guanosine kinase OS=Escherichia coli O157:H7 GN=gsk PE=3 SV=1 - [INGK_ECO57]	gsk	Q1RF58;P0AEW8	1.00641	1.16281
Uncharacterized protein YjbD OS=Escherichia coli (strain K12) GN=yjbD PE=4 SV=1 - [YJBD_ECOLI]	yjbD	P32685	1.00494	1.32203
Glutamine--tRNA ligase OS=Photobacterium profundum (strain SS9) GN=glnS PE=3 SV=1 - [SYQ_PHOPR]	glnS	Q6LTD1	1.004	1.01802
UPF0053 inner membrane protein YfjD OS=Escherichia coli (strain K12) GN=yfjD PE=1 SV=5 - [YFJD_ECOLI]	yfjD	P37908;Q1R8B3	1.00249	1.82185
Thiol peroxidase OS=Escherichia coli (strain UTI89 / UPEC) GN=bcp PE=4 SV=1 - [Q1R8P7_ECOUT]|Putative peroxiredoxin bcp OS=Escherichia coli O157:H7 GN=bcp PE=3 SV=1 - [BCP_ECO57]	bcp	Q1R8P7;P0AE54	1.00237	0.701521
Cell division protein FtsX OS=Escherichia coli O6:H1 (strain CFT073 / ATCC 700928 / UPEC) GN=ftsX PE=3 SV=1 - [FTSX_ECOL6]	ftsX	P0AC31	1.00209	1.2802
Repressor for uid operon OS=Escherichia coli (strain UTI89 / UPEC) GN=uidR PE=4 SV=1 - [Q1RBI0_ECOUT]|HTH-type transcriptional regulator UidR OS=Escherichia coli O157:H7 GN=uidR PE=3 SV=1 - [UIDR_ECO57]	uidR	Q1RBI0;P0ACT8	1.00185	1.71088
GMP synthase [glutamine-hydrolyzing] OS=Escherichia coli (strain UTI89 / UPEC) GN=guaA PE=3 SV=1 - [GUAA_ECOUT]|GMP synthase [glutamine-hydrolyzing] OS=Escherichia coli O45:K1 (strain S88 / ExPEC) GN=guaA PE=3 SV=1 - [GUAA_ECO45]	guaA	Q1R8M9;B7MHY8	1.00148	1.04669
Acridine efflux pump OS=Escherichia coli (strain UTI89 / UPEC) GN=acrB PE=3 SV=1 - [Q1RF74_ECOUT]|Multidrug efflux pump subunit AcrB OS=Escherichia coli (strain K12) GN=acrB PE=1 SV=1 - [ACRB_ECOLI]	acrB	Q1RF74;P31224	1.00112	0.870718
UPF0053 protein YegH OS=Escherichia coli (strain K12) GN=yegH PE=3 SV=2 - [YEGH_ECOLI]	yegH	P76389	1.00033	1.47242
Uncharacterized protein YjjA OS=Escherichia coli (strain K12) GN=yjjA PE=3 SV=3 - [YJJA_ECOLI]	yjjA	P18390	1.00022	0.57858
Bifunctional protein FolC OS=Escherichia coli (strain K12) GN=folC PE=1 SV=2 - [FOLC_ECOLI]	folC	P08192	1.00015	1.30971
3-oxoacyl-[acyl-carrier-protein] reductase OS=Escherichia coli (strain UTI89 / UPEC) GN=fabG PE=4 SV=1 - [Q1RD64_ECOUT]|3-oxoacyl-[acyl-carrier-protein] reductase FabG OS=Escherichia coli (strain K12) GN=fabG PE=1 SV=1 - [FABG_ECOLI]	fabG	Q1RD64;P0AEK2	0.999847	0.881619
Cell division protein ZapA OS=Escherichia coli (strain UTI89 / UPEC) GN=zapA PE=3 SV=1 - [ZAPA_ECOUT]|Cell division protein ZapA OS=Escherichia coli O139:H28 (strain E24377A / ETEC) GN=zapA PE=3 SV=1 - [ZAPA_ECO24]	zapA	Q1R7B9;A7ZR20	0.998679	1.18007
Transcriptional regulator YqjI OS=Escherichia coli (strain K12) GN=yqjI PE=1 SV=1 - [YQJI_ECOLI]	yqjI	P64588	0.99846	0.610405
Phosphatidylserine decarboxylase proenzyme OS=Escherichia coli (strain UTI89 / UPEC) GN=psd PE=3 SV=1 - [PSD_ECOUT]|Phosphatidylserine decarboxylase proenzyme OS=Escherichia coli O45:K1 (strain S88 / ExPEC) GN=psd PE=3 SV=1 - [PSD_ECO45]	psd	Q1R397;B7MKW7	0.99832	1.41657
Peptide transport system ATP-binding protein sapF OS=Escherichia coli (strain UTI89 / UPEC) GN=sapF PE=4 SV=1 - [Q1RC69_ECOUT]|Peptide transport system ATP-binding protein SapF OS=Escherichia coli O6:H1 (strain CFT073 / ATCC 700928 / UPEC) GN=sapF PE=3 SV=1 - [SAPF_ECOL6]	sapF	Q1RC69;P0AAH9	0.997944	1.43935
Uncharacterized oxidoreductase YciK OS=Escherichia coli (strain K12) GN=yciK PE=1 SV=3 - [YCIK_ECOLI]	yciK	P31808	0.996744	1.04448
30S ribosomal protein S15 OS=Escherichia coli (strain UTI89 / UPEC) GN=rpsO PE=3 SV=1 - [RS15_ECOUT]|30S ribosomal protein S15 OS=Escherichia coli O139:H28 (strain E24377A / ETEC) GN=rpsO PE=3 SV=1 - [RS15_ECO24]	rpsO	Q1R6H3;A7ZS62	0.99642	0.459614
Putative aminotransferase OS=Escherichia coli (strain UTI89 / UPEC) GN=UTI89_C2572 PE=4 SV=1 - [Q1R9C5_ECOUT]|Glutamate-pyruvate aminotransferase AlaA OS=Escherichia coli O6:H1 (strain CFT073 / ATCC 700928 / UPEC) GN=alaA PE=3 SV=1 - [ALAA_ECOL6]	UTI89_C2572	Q1R9C5;P0A960	0.995749	0.951345
Cytoplasmic alpha-amylase OS=Escherichia coli (strain K12) GN=amyA PE=1 SV=3 - [AMY2_ECOLI]	amyA	P26612	0.995731	0.900796
Putative ATP-binding component of a transport system OS=Escherichia coli (strain UTI89 / UPEC) GN=yhbG PE=4 SV=1 - [Q1R6D3_ECOUT]|Lipopolysaccharide export system ATP-binding protein LptB OS=Escherichia coli O157:H7 GN=lptB PE=3 SV=2 - [LPTB_ECO57]	yhbG	Q1R6D3;P0A9V3	0.994921	1.29051
Chorismate pyruvate-lyase OS=Escherichia coli (strain UTI89 / UPEC) GN=ubiC PE=3 SV=1 - [UBIC_ECOUT]|Chorismate pyruvate-lyase OS=Escherichia coli O127:H6 (strain E2348/69 / EPEC) GN=ubiC PE=3 SV=1 - [UBIC_ECO27]	ubiC	Q1R3P7;B7UPK0	0.994685	1.3886
TolQ protein OS=Escherichia coli (strain UTI89 / UPEC) GN=tolQ PE=3 SV=1 - [Q1REI8_ECOUT]	tolQ	Q1REI8	0.994505	0.627139
Uncharacterized protein YciY OS=Escherichia coli (strain UTI89 / UPEC) GN=yciY PE=3 SV=2 - [YCIY_ECOUT]|Uncharacterized protein YciY OS=Escherichia coli O1:K1 / APEC GN=yciY PE=3 SV=2 - [YCIY_ECOK1]	yciY	Q1RCI6;A1AAH4	0.99369	1.91915
Polyribonucleotide nucleotidyltransferase OS=Escherichia coli (strain UTI89 / UPEC) GN=pnp PE=3 SV=2 - [PNP_ECOUT]|Polyribonucleotide nucleotidyltransferase OS=Escherichia coli O45:K1 (strain S88 / ExPEC) GN=pnp PE=3 SV=2 - [PNP_ECO45]	pnp	Q1R6H4;B7MB85	0.993451	1.20819
Glycine--tRNA ligase alpha subunit OS=Escherichia coli (strain UTI89 / UPEC) GN=glyQ PE=3 SV=1 - [SYGA_ECOUT]|Glycine--tRNA ligase alpha subunit OS=Citrobacter koseri (strain ATCC BAA-895 / CDC 4225-83 / SGSC4696) GN=glyQ PE=3 SV=1 - [SYGA_CITK8]	glyQ	Q1R536;A8ARE6	0.99241	1.29481
Uncharacterized protein OS=Escherichia coli (strain UTI89 / UPEC) GN=yhiN PE=4 SV=1 - [Q1R5C4_ECOUT]	yhiN	Q1R5C4	0.992364	1.08993
Sulfate/thiosulfate import ATP-binding protein CysA OS=Escherichia coli (strain UTI89 / UPEC) GN=cysA PE=3 SV=1 - [Q1R8U9_ECOUT]|Sulfate/thiosulfate import ATP-binding protein CysA OS=Escherichia coli O6:H1 (strain CFT073 / ATCC 700928 / UPEC) GN=cysA PE=3 SV=1 - [CYSA_ECOL6]	cysA	Q1R8U9;Q8FFB3	0.992269	2.94592
tRNA sulfurtransferase OS=Escherichia coli (strain UTI89 / UPEC) GN=thiI PE=3 SV=1 - [THII_ECOUT]|tRNA sulfurtransferase OS=Escherichia coli O45:K1 (strain S88 / ExPEC) GN=thiI PE=3 SV=1 - [THII_ECO45]	thiI	Q1RFB7;B7MD81	0.992111	0.711884
Phage shock protein A OS=Escherichia coli (strain UTI89 / UPEC) GN=pspA PE=4 SV=1 - [Q1RC62_ECOUT]	pspA	Q1RC62	0.991876	0.765569
Glutamate--cysteine ligase OS=Escherichia coli (strain UTI89 / UPEC) GN=gshA PE=3 SV=1 - [GSH1_ECOUT]|Glutamate--cysteine ligase OS=Escherichia coli O45:K1 (strain S88 / ExPEC) GN=gshA PE=3 SV=1 - [GSH1_ECO45]	gshA	Q1R808;B7MKG2	0.991489	1.14979
Transketolase 2 OS=Escherichia coli (strain K12) GN=tktB PE=1 SV=1 - [TKT2_ECOLI]	tktB	P33570;Q1R8R5	0.990809	1.5225
Glycerol kinase OS=Escherichia coli O139:H28 (strain E24377A / ETEC) GN=glpK PE=3 SV=1 - [GLPK_ECO24]	glpK	A7ZUE0	0.990329	0.789667
50S ribosomal protein L27 OS=Escherichia coli (strain UTI89 / UPEC) GN=rpmA PE=3 SV=1 - [RL27_ECOUT]|50S ribosomal protein L27 OS=Escherichia coli O139:H28 (strain E24377A / ETEC) GN=rpmA PE=3 SV=1 - [RL27_ECO24]	rpmA	Q1R6F2;A7ZS81	0.988854	1.14494
Uncharacterized protein OS=Escherichia coli (strain UTI89 / UPEC) GN=ytfN PE=4 SV=1 - [Q1R331_ECOUT]	ytfN	Q1R331	0.988594	1.39703
Putative uroporphyrinogen-III C-methyltransferase OS=Escherichia coli (strain K12) GN=hemX PE=1 SV=1 - [HEMX_ECOLI]|Putative uroporphyrin-III C-methyltransferase OS=Escherichia coli (strain UTI89 / UPEC) GN=hemX PE=4 SV=1 - [Q1R4D5_ECOUT]	hemX	Q1R4D5	0.988188	0.820315
Uncharacterized protein YbcH OS=Escherichia coli (strain K12) GN=ybcH PE=3 SV=2 - [YBCH_ECOLI]	ybcH	P37325	0.988021	0.913773
Thioredoxin/glutathione peroxidase BtuE OS=Escherichia coli (strain UTI89 / UPEC) GN=btuE PE=3 SV=1 - [Q1RB85_ECOUT]	btuE	Q1RB85	0.987789	0.9555
Penicillin-binding protein activator LpoB OS=Escherichia coli O157:H7 GN=lpoB PE=3 SV=1 - [LPOB_ECO57]	lpoB	P0AB39	0.987502	1.042
Lipopolysaccharide 1,3-galactosyltransferase OS=Escherichia coli (strain UTI89 / UPEC) GN=rafI PE=4 SV=1 - [Q1R4W4_ECOUT]	rafI	Q1R4W4	0.987237	0.886239
ATP-dependent zinc metalloprotease FtsH OS=Salmonella typhi GN=ftsH PE=3 SV=1 - [FTSH_SALTI]|ATP-dependent zinc metalloprotease FtsH OS=Escherichia coli (strain UTI89 / UPEC) GN=mrsC PE=3 SV=1 - [Q1R6G0_ECOUT]|ATP-dependent zinc metalloprotease FtsH OS=Escherichia coli (strain K12) GN=ftsH PE=1 SV=1 - [FTSH_ECOLI]	ftsH	Q1R6G0;P0AAI3	0.987038	1.22152
Guanosine-5'-triphosphate,3'-diphosphate pyrophosphatase OS=Escherichia coli (strain UTI89 / UPEC) GN=gppA PE=3 SV=2 - [GPPA_ECOUT]|Guanosine-5'-triphosphate,3'-diphosphate pyrophosphatase OS=Escherichia coli O127:H6 (strain E2348/69 / EPEC) GN=gppA PE=3 SV=1 - [GPPA_ECO27]	gppA	Q1R4G0;B7UMN4	0.987033	0.936664
Putative enzyme OS=Escherichia coli (strain UTI89 / UPEC) GN=UTI89_C3421 PE=4 SV=1 - [Q1R6Z6_ECOUT]	UTI89_C3421	Q1R6Z6	0.986496	0.845015
Muramoyltetrapeptide carboxypeptidase OS=Escherichia coli (strain UTI89 / UPEC) GN=ldcA PE=4 SV=1 - [Q1RCQ4_ECOUT]|Murein tetrapeptide carboxypeptidase OS=Escherichia coli O6:H1 (strain CFT073 / ATCC 700928 / UPEC) GN=ldcA PE=3 SV=1 - [LDCA_ECOL6]	ldcA	Q1RCQ4;P59238	0.985494	1.10597
Glucokinase OS=Escherichia coli (strain UTI89 / UPEC) GN=glk PE=3 SV=1 - [GLK_ECOUT]|Glucokinase OS=Escherichia coli O127:H6 (strain E2348/69 / EPEC) GN=glk PE=3 SV=1 - [GLK_ECO27]	glk	Q1R8X8;B7UG97	0.98526	1.05821
Protein RecA OS=Escherichia coli (strain UTI89 / UPEC) GN=recA PE=3 SV=1 - [RECA_ECOUT]|Protein RecA OS=Escherichia coli O139:H28 (strain E24377A / ETEC) GN=recA PE=3 SV=1 - [RECA_ECO24]	recA	Q1R801;A7ZQC8	0.984675	0.612339
Peptidoglycan synthase FtsI OS=Escherichia coli O157:H7 GN=ftsI PE=3 SV=1 - [FTSI_ECO57]	ftsI	P0AD69	0.984422	1.24706
Chaperone protein ClpB OS=Escherichia coli O157:H7 GN=clpB PE=3 SV=1 - [CLPB_ECO57]|Chaperone protein ClpB OS=Escherichia coli (strain UTI89 / UPEC) GN=clpB PE=3 SV=1 - [Q1R8D3_ECOUT]	clpB	Q1R8D3	0.984331	0.797198
Thiol:disulfide interchange protein OS=Escherichia coli (strain UTI89 / UPEC) GN=dsbA PE=3 SV=1 - [Q1R455_ECOUT]|Thiol:disulfide interchange protein DsbA OS=Escherichia coli O127:H6 (strain E2348/69 / EPEC) GN=dsbA PE=3 SV=1 - [DSBA_ECO27]	dsbA	Q1R455;P0A4L6	0.984265	0.701561
Elongation factor P-like protein OS=Escherichia coli (strain UTI89 / UPEC) GN=yeiP PE=3 SV=2 - [EFPL_ECOUT]|Elongation factor P-like protein OS=Escherichia coli O139:H28 (strain E24377A / ETEC) GN=yeiP PE=3 SV=2 - [EFPL_ECO24]	rpsD	Q1R636;A8AQJ1	0.98308	0.545885
Uncharacterized protein OS=Escherichia coli (strain UTI89 / UPEC) GN=yejG PE=4 SV=1 - [Q1R9N8_ECOUT]|Uncharacterized protein YejG OS=Escherichia coli O6:H1 (strain CFT073 / ATCC 700928 / UPEC) GN=yejG PE=4 SV=1 - [YEJG_ECOL6]	yejG	Q1R9N8;P0AD22	0.982326	1.23774
Uncharacterized protein YjdI OS=Escherichia coli O157:H7 GN=yjdI PE=4 SV=1 - [YJDI_ECO57]	yjdI	P0AF60	0.982272	0.910079
Uncharacterized protein OS=Escherichia coli (strain UTI89 / UPEC) GN=ydaA PE=4 SV=1 - [Q1RC32_ECOUT]|Universal stress protein E OS=Escherichia coli O157:H7 GN=uspE PE=3 SV=2 - [USPE_ECO57]	ydaA	Q1RC32;P0AAC2	0.980952	1.24246
Ribose import ATP-binding protein RbsA OS=Escherichia coli (strain UTI89 / UPEC) GN=rbsA PE=3 SV=1 - [RBSA_ECOUT]	rbsA	Q1R4I3	0.980523	1.06132
5'-methylthioadenosine/S-adenosylhomocysteine nucleosidase OS=Escherichia coli (strain UTI89 / UPEC) GN=mtnN PE=3 SV=1 - [MTNN_ECOUT]|5'-methylthioadenosine/S-adenosylhomocysteine nucleosidase OS=Escherichia coli O139:H28 (strain E24377A / ETEC) GN=mtnN PE=3 SV=1 - [MTNN_ECO24]	mtnN	Q1RG29;A7ZHQ1	0.980321	0.766998
Elongation factor P-like protein OS=Escherichia coli (strain UTI89 / UPEC) GN=yeiP PE=3 SV=2 - [EFPL_ECOUT]|Elongation factor P-like protein OS=Escherichia coli O139:H28 (strain E24377A / ETEC) GN=yeiP PE=3 SV=2 - [EFPL_ECO24]	yeiP	Q1R9P8;A7ZNZ5	0.979213	0.516435
Pyruvate kinase I OS=Escherichia coli O157:H7 GN=pykF PE=3 SV=1 - [KPYK1_ECO57]	pykF	P0AD62	0.977956	0.652238
Uncharacterized protein YaiW OS=Escherichia coli (strain K12) GN=yaiW PE=4 SV=1 - [YAIW_ECOLI]	yaiW	P77562	0.977758	1.15237
Phosphoglucomutase OS=Escherichia coli (strain K12) GN=pgm PE=1 SV=1 - [PGM_ECOLI]	pgm	P36938	0.977061	0.743728
Anti-sigma-E factor RseA OS=Escherichia coli (strain UTI89 / UPEC) GN=rseA PE=3 SV=1 - [Q1R8G0_ECOUT]|Anti-sigma-E factor RseA OS=Escherichia coli O6:H1 (strain CFT073 / ATCC 700928 / UPEC) GN=rseA PE=3 SV=1 - [RSEA_ECOL6]	rseA	Q1R8G0;P0AFX8	0.976702	2.11879
Purine nucleoside phosphorylase DeoD-type OS=Pectobacterium carotovorum subsp. carotovorum (strain PC1) GN=deoD PE=3 SV=1 - [DEOD_PECCP]	deoD	C6DKM0	0.976535	0.827781
Uncharacterized protein YniA OS=Escherichia coli O157:H7 GN=yniA PE=3 SV=1 - [YNIA_ECO57]	yniA	P58065	0.975465	1.90539
Cytidylate kinase OS=Escherichia coli (strain UTI89 / UPEC) GN=cmk PE=3 SV=1 - [KCY_ECOUT]|Cytidylate kinase OS=Escherichia coli O139:H28 (strain E24377A / ETEC) GN=cmk PE=3 SV=1 - [KCY_ECO24]	cmk	Q1RDU8;A7ZJZ9	0.975198	2.15178
Phosphoenolpyruvate-dependent phosphotransferase system OS=Escherichia coli (strain K12) GN=ptsP PE=1 SV=2 - [PT1P_ECOLI]	ptsP	P37177;Q1R7I4	0.974842	1.98293
Uncharacterized protein YahO OS=Escherichia coli (strain K12) GN=yahO PE=3 SV=1 - [YAHO_ECOLI]	yahO	P75694	0.9748	0.640744
Porphobilinogen deaminase OS=Escherichia coli (strain 55989 / EAEC) GN=hemC PE=3 SV=1 - [HEM3_ECO55]	hemC	B7L959;B7MH66	0.974674	1.03739
UPF0294 protein YafD OS=Escherichia coli O139:H28 (strain E24377A / ETEC) GN=yafD PE=3 SV=1 - [YAFD_ECO24]	yafD	A7ZHU5	0.973957	1.28208
Thymidylate synthase OS=Escherichia coli (strain UTI89 / UPEC) GN=thyA PE=3 SV=1 - [TYSY_ECOUT]|Thymidylate synthase OS=Escherichia coli O139:H28 (strain E24377A / ETEC) GN=thyA PE=3 SV=1 - [TYSY_ECO24]	thyA	Q1R7I6;A7ZQT3	0.973736	0.858892
Ribosome-binding factor A OS=Escherichia coli (strain UTI89 / UPEC) GN=rbfA PE=3 SV=2 - [RBFA_ECOUT]|Ribosome-binding factor A OS=Escherichia coli O139:H28 (strain E24377A / ETEC) GN=rbfA PE=3 SV=1 - [RBFA_ECO24]	rbfA	Q1R6H1;A7ZS64	0.973401	0.647473
Ribosomal protein S12 methylthiotransferase accessory factor YcaO OS=Escherichia coli (strain K12) GN=ycaO PE=1 SV=2 - [YCAO_ECOLI]	ycaO	P75838	0.973331	1.15407
Hypothetical ABC transporter ATP-binding protein ybiT OS=Escherichia coli (strain UTI89 / UPEC) GN=ybiT PE=4 SV=1 - [Q1REA4_ECOUT]|Uncharacterized ABC transporter ATP-binding protein YbiT OS=Escherichia coli O157:H7 GN=ybiT PE=3 SV=1 - [YBIT_ECO57]	ybiT	Q1REA4;P0A9U5	0.973295	1.01322
Ribosomal RNA small subunit methyltransferase E OS=Escherichia coli O6:H1 (strain CFT073 / ATCC 700928 / UPEC) GN=rsmE PE=3 SV=1 - [RSME_ECOL6]	rsmE	P0AGL8	0.972723	0.931159
tRNA 5-carboxymethoxyuridine methyltransferase OS=Escherichia coli (strain K12) GN=cmoM PE=1 SV=2 - [CMOM_ECOLI]	cmoM	P36566	0.970172	1.05611
Uncharacterized ABC transporter permease YbbP OS=Escherichia coli (strain K12) GN=ybbP PE=3 SV=1 - [YBBP_ECOLI]	ybbP	P77504	0.970078	2.97173
Glycerol-3-phosphate dehydrogenase [NAD(P)+] OS=Escherichia coli (strain UTI89 / UPEC) GN=gpsA PE=3 SV=1 - [GPDA_ECOUT]|Glycerol-3-phosphate dehydrogenase [NAD(P)+] OS=Escherichia coli O139:H28 (strain E24377A / ETEC) GN=gpsA PE=3 SV=1 - [GPDA_ECO24]	gpsA	Q1R4Y7;A7ZTG2	0.969391	1.32234
Cold shock protein 7.4, transcriptional activator of hns OS=Escherichia coli (strain UTI89 / UPEC) GN=cspA PE=4 SV=1 - [Q1R539_ECOUT]|Cold shock protein CspA OS=Escherichia coli O157:H7 GN=cspA PE=3 SV=2 - [CSPA_ECO57]	cspA	Q1R539;P0A9Y1	0.968907	0.934581
GTP pyrophosphokinase OS=Escherichia coli (strain UTI89 / UPEC) GN=relA PE=3 SV=1 - [Q1R7Q8_ECOUT]|GTP pyrophosphokinase OS=Escherichia coli O157:H7 GN=relA PE=3 SV=1 - [RELA_ECO57]	relA	Q1R7Q8;P0AG22	0.968564	1.20899
2-hydroxy-3-oxopropionate reductase OS=Escherichia coli (strain K12) GN=glxR PE=2 SV=1 - [GLXR_ECOLI]	glxR	P77161	0.968522	1.01811
Oxygen-insensitive NAD(P)H nitroreductase OS=Escherichia coli (strain UTI89 / UPEC) GN=nfnB PE=4 SV=1 - [Q1REY6_ECOUT]	nfnB	Q1REY6	0.967718	0.629888
GTP cyclohydrolase-2 OS=Escherichia coli (strain UTI89 / UPEC) GN=ribA PE=3 SV=1 - [Q1RC88_ECOUT]	ribA	Q1RC88	0.967472	0.421803
Transcriptional regulator KdgR OS=Escherichia coli (strain K12) GN=kdgR PE=1 SV=1 - [KDGR_ECOLI]	kdgR	P76268;Q1RAW0	0.967327	0.748772
Uncharacterized protein OS=Escherichia coli (strain UTI89 / UPEC) GN=ytfP PE=4 SV=1 - [Q1R330_ECOUT]|Gamma-glutamylcyclotransferase family protein YtfP OS=Escherichia coli O157:H7 GN=ytfP PE=3 SV=1 - [YTFP_ECO57]	ytfP	Q1R330;P0AE50	0.966878	0.831636
DNA topoisomerase 1 OS=Escherichia coli (strain K12) GN=topA PE=1 SV=2 - [TOP1_ECOLI]|DNA topoisomerase 1 OS=Escherichia coli (strain UTI89 / UPEC) GN=topA PE=3 SV=1 - [Q1RC93_ECOUT]	topA	Q1RC93	0.966846	0.874052
HTH-type transcriptional regulator YiaJ OS=Escherichia coli (strain K12) GN=yiaJ PE=1 SV=1 - [YIAJ_ECOLI]	yiaJ	P37671	0.96643	1.85379
Uncharacterized protein YjaG OS=Escherichia coli (strain K12) GN=yjaG PE=4 SV=1 - [YJAG_ECOLI]	yjaG	P32680	0.966108	1.34923
Protoheme IX synthesis late stage protein OS=Escherichia coli (strain UTI89 / UPEC) GN=hemY PE=4 SV=1 - [Q1R4D6_ECOUT]|Protein HemY OS=Escherichia coli O157:H7 GN=hemY PE=3 SV=1 - [HEMY_ECO57]	hemY	Q1R4D6;P0ACB9	0.96518	1.13058
Xaa-Pro aminopeptidase OS=Escherichia coli (strain UTI89 / UPEC) GN=pepP PE=4 SV=1 - [Q1R7C2_ECOUT]	pepP	Q1R7C2	0.964633	1.12576
Trigger factor OS=Escherichia coli (strain UTI89 / UPEC) GN=tig PE=3 SV=1 - [TIG_ECOUT]|Trigger factor OS=Escherichia coli O45:K1 (strain S88 / ExPEC) GN=tig PE=3 SV=1 - [TIG_ECO45]	tig	Q1RFA0;B7MD95	0.964405	0.584089
30S ribosomal protein S17 OS=Escherichia coli (strain UTI89 / UPEC) GN=rpsQ PE=3 SV=1 - [RS17_ECOUT]|30S ribosomal protein S17 OS=Cronobacter sakazakii (strain ATCC BAA-894) GN=rpsQ PE=3 SV=1 - [RS17_CROS8]	rpsQ	Q1R616;A7MPH2	0.964401	0.346491
Oligopeptide transport ATP-binding protein OppF OS=Escherichia coli (strain UTI89 / UPEC) GN=oppF PE=3 SV=1 - [Q1RCI9_ECOUT]	oppF	Q1RCI9	0.964158	0.879991
Peptide transport periplasmic protein SapA OS=Escherichia coli (strain UTI89 / UPEC) GN=sapA PE=4 SV=1 - [Q1RC65_ECOUT]	sapA	Q1RC65	0.962257	1.50488
Protein MtfA OS=Escherichia coli (strain UTI89 / UPEC) GN=mtfA PE=3 SV=2 - [MTFA_ECOUT]|Protein MtfA OS=Escherichia coli O45:K1 (strain S88 / ExPEC) GN=mtfA PE=3 SV=1 - [MTFA_ECO45]	mtfA	Q1RAG7;B7MCM7	0.962087	1.43732
NADH-quinone oxidoreductase subunit I OS=Escherichia coli (strain UTI89 / UPEC) GN=nuoI PE=3 SV=1 - [NUOI_ECOUT]|NADH-quinone oxidoreductase subunit I OS=Escherichia coli O157:H7 GN=nuoI PE=3 SV=1 - [NUOI_ECO57]	nuoI	Q1R9D6;P0AFD8	0.959893	0.867571
2,5-diketo-D-gluconic acid reductase A OS=Escherichia coli (strain UTI89 / UPEC) GN=UTI89_C0320 PE=4 SV=1 - [Q1RFP3_ECOUT]	UTI89_C0320	Q1RFP3	0.959752	1.72199
Copper homeostasis protein CutF OS=Escherichia coli (strain UTI89 / UPEC) GN=cutF PE=4 SV=1 - [Q1RFZ6_ECOUT]	cutF	Q1RFZ6	0.959577	0.953276
Isocitrate lyase OS=Escherichia coli O6:H1 (strain CFT073 / ATCC 700928 / UPEC) GN=aceA PE=3 SV=1 - [ACEA_ECOL6]	aceA	P0A9G7	0.95858	0.968022
Putative esterase/lipase YbfF OS=Escherichia coli (strain UTI89 / UPEC) GN=ybfF PE=4 SV=1 - [Q1REN0_ECOUT]	ybfF	Q1REN0	0.958515	0.755406
dTDP-4-dehydrorhamnose reductase, subunit of dTDP-L-rhamnose synthetase OS=Escherichia coli (strain UTI89 / UPEC) GN=rfbD PE=4 SV=1 - [Q1RA35_ECOUT]	rfbD	Q1RA35	0.957046	0.834031
Universal stress protein UspG OS=Escherichia coli (strain UTI89 / UPEC) GN=uspG PE=3 SV=1 - [Q1REV4_ECOUT]	uspG	Q1REV4	0.956961	0.559642
GTPase Obg OS=Escherichia coli (strain UTI89 / UPEC) GN=obg PE=3 SV=1 - [OBG_ECOUT]	obg	Q1R6F4	0.956784	1.15927
ATP synthase subunit alpha OS=Escherichia coli (strain UTI89 / UPEC) GN=atpA PE=3 SV=1 - [ATPA_ECOUT]|ATP synthase subunit alpha OS=Escherichia coli O139:H28 (strain E24377A / ETEC) GN=atpA PE=3 SV=1 - [ATPA_ECO24]|ATP synthase subunit alpha OS=Ruegeria pomeroyi (strain ATCC 700808 / DSM 15171 / DSS-3) GN=atpA PE=3 SV=1 - [ATPA_RUEPO]|ATP synthase subunit alpha OS=Salmonella arizonae (strain ATCC…	atpA	Q1R4K0;A7ZTU6	0.956624	0.598943
Phosphoadenosine phosphosulfate reductase OS=Escherichia coli (strain UTI89 / UPEC) GN=cysH PE=3 SV=1 - [CYSH_ECOUT]|Phosphoadenosine phosphosulfate reductase OS=Escherichia coli O45:K1 (strain S88 / ExPEC) GN=cysH PE=3 SV=1 - [CYSH_ECO45]	cysH	Q1R7T6;B7MKM9	0.955915	2.18419
DNA mismatch repair protein MutH OS=Escherichia coli (strain UTI89 / UPEC) GN=mutH PE=3 SV=1 - [MUTH_ECOUT]	mutH	Q1R7I1	0.955514	3.62759
3-deoxy-manno-octulosonate cytidylyltransferase OS=Escherichia coli (strain UTI89 / UPEC) GN=kpsU PE=3 SV=1 - [Q1R752_ECOUT]	kpsU	Q1R752	0.95507	1.35103
Ribosome maturation factor RimM OS=Escherichia coli (strain UTI89 / UPEC) GN=rimM PE=3 SV=2 - [RIMM_ECOUT]|Ribosome maturation factor RimM OS=Escherichia coli O139:H28 (strain E24377A / ETEC) GN=rimM PE=3 SV=1 - [RIMM_ECO24]	rimM	Q1R8B7;A7ZQ48	0.953813	0.837036
LPS-assembly protein LptD OS=Escherichia coli (strain UTI89 / UPEC) GN=lptD PE=3 SV=1 - [LPTD_ECOUT]|LPS-assembly protein LptD OS=Escherichia coli O1:K1 / APEC GN=lptD PE=3 SV=1 - [LPTD_ECOK1]	lptD	Q1RGE3;A1A7A3	0.952425	1.08972
Macrolide-specific efflux protein MacA OS=Escherichia coli (strain UTI89 / UPEC) GN=macA PE=3 SV=1 - [Q1RE45_ECOUT]	macA	Q1RE45	0.951431	1.87075
3-deoxy-manno-octulosonate cytidylyltransferase OS=Escherichia coli O6:H1 (strain CFT073 / ATCC 700928 / UPEC) GN=kdsB PE=3 SV=3 - [KDSB_ECOL6]	kdsB	Q8FJA9;B7UN04	0.951343	1.06405
Uncharacterized HTH-type transcriptional regulator YdcI OS=Escherichia coli (strain K12) GN=ydcI PE=3 SV=2 - [YDCI_ECOLI]	ydcI	P77171;Q1RBZ3	0.951125	1.18762
RecBCD enzyme subunit RecC OS=Escherichia coli (strain K12) GN=recC PE=1 SV=1 - [RECC_ECOLI]	recC	P07648	0.950447	0.806377
Glutathione reductase OS=Escherichia coli (strain UTI89 / UPEC) GN=gor PE=3 SV=1 - [Q1R5B6_ECOUT]	gor	Q1R5B6	0.949842	0.965393
PanD maturation factor OS=Escherichia coli (strain UTI89 / UPEC) GN=yhhK PE=3 SV=1 - [Q1R5G8_ECOUT]	yhhK	Q1R5G8	0.949805	0.838285
CysQ protein OS=Escherichia coli (strain UTI89 / UPEC) GN=cysQ PE=4 SV=1 - [Q1R337_ECOUT]|3'(2'),5'-bisphosphate nucleotidase CysQ OS=Escherichia coli O6:H1 (strain CFT073 / ATCC 700928 / UPEC) GN=cysQ PE=3 SV=1 - [CYSQ_ECOL6]	cysQ	Q1R337;Q8FAG5	0.949282	0.986122
Glutamine--fructose-6-phosphate aminotransferase [isomerizing] OS=Escherichia coli (strain UTI89 / UPEC) GN=glmS PE=3 SV=1 - [Q1R4K6_ECOUT]|Glutamine--fructose-6-phosphate aminotransferase [isomerizing] OS=Shigella flexneri GN=glmS PE=3 SV=3 - [GLMS_SHIFL]	glmS	Q1R4K6;Q83IY4	0.948469	1.16558
dTDP-4-amino-4,6-dideoxygalactose transaminase OS=Escherichia coli (strain K12) GN=wecE PE=1 SV=2 - [WECE_ECOLI]	wecE	P27833	0.948198	0.987971
tRNA dimethylallyltransferase OS=Escherichia coli (strain UTI89 / UPEC) GN=miaA PE=3 SV=1 - [MIAA_ECOUT]|tRNA dimethylallyltransferase OS=Escherichia coli O45:K1 (strain S88 / ExPEC) GN=miaA PE=3 SV=1 - [MIAA_ECO45]	miaA	Q1R389;B7MKX5	0.947826	2.14871
Pap fimbrial major pilin protein OS=Escherichia coli GN=papA PE=1 SV=1 - [PAPA_ECOLX]	papA	P04127	0.947209	1.27531
Replicative DNA helicase OS=Escherichia coli (strain K12) GN=dnaB PE=1 SV=1 - [DNAB_ECOLI]	dnaB	P0ACB0	0.946889	1.24341
DNA-directed RNA polymerase subunit alpha OS=Escherichia coli (strain UTI89 / UPEC) GN=rpoA PE=3 SV=1 - [RPOA_ECOUT]|DNA-directed RNA polymerase subunit alpha OS=Citrobacter koseri (strain ATCC BAA-895 / CDC 4225-83 / SGSC4696) GN=rpoA PE=3 SV=1 - [RPOA_CITK8]	rpoA	Q1R637;A8AQJ0	0.946688	0.745592
Tellurite methyltransferase OS=Escherichia coli (strain K12) GN=tehB PE=1 SV=1 - [TEHB_ECOLI]	tehB	P25397	0.94651	0.661982
Stringent starvation protein B OS=Escherichia coli O157:H7 GN=sspB PE=3 SV=1 - [SSPB_ECO57]	sspB	P0AFZ4	0.945629	0.709372
Protein lysine acetyltransferase Pka OS=Escherichia coli (strain K12) GN=pka PE=1 SV=1 - [PKA_ECOLI]	pka	P76594	0.945253	2.15232
D-alanyl-D-alanine carboxypeptidase, fraction A penicillin-binding protein 5 OS=Escherichia coli (strain UTI89 / UPEC) GN=dacA PE=3 SV=1 - [Q1RET0_ECOUT]|D-alanyl-D-alanine carboxypeptidase DacA OS=Escherichia coli O157:H7 GN=dacA PE=3 SV=1 - [DACA_ECO57]	dacA	Q1RET0;P0AEB4	0.944914	0.796514
Alpha-D-glucose 1-phosphate phosphatase YihX OS=Escherichia coli (strain K12) GN=yihX PE=1 SV=1 - [YIHX_ECOLI]	yihX	P0A8Y3;Q1R433	0.943884	0.787024
PhoH protein OS=Escherichia coli (strain UTI89 / UPEC) GN=phoH PE=4 SV=1 - [Q1RDJ7_ECOUT]	phoH	Q1RDJ7	0.943774	1.08004
tRNA (cytidine(34)-2'-O)-methyltransferase OS=Escherichia coli (strain UTI89 / UPEC) GN=yibK PE=1 SV=1 - [Q1R4Y9_ECOUT]|tRNA (cytidine(34)-2'-O)-methyltransferase OS=Escherichia coli O6:H1 (strain CFT073 / ATCC 700928 / UPEC) GN=trmL PE=3 SV=1 - [TRML_ECOL6]	yibK	Q1R4Y9;P0AGJ8	0.943404	1.04397
UPF0061 protein YdiU OS=Escherichia coli (strain UTI89 / UPEC) GN=ydiU PE=3 SV=1 - [YDIU_ECOUT]|UPF0061 protein YdiU OS=Escherichia coli O45:K1 (strain S88 / ExPEC) GN=ydiU PE=3 SV=1 - [YDIU_ECO45]	ydiU	Q1RB89;B7MAR7	0.943381	1.73587
ATP-dependent zinc metalloprotease FtsH OS=Escherichia coli (strain UTI89 / UPEC) GN=mrsC PE=3 SV=1 - [Q1R6G0_ECOUT]|ATP-dependent zinc metalloprotease FtsH OS=Escherichia coli (strain K12) GN=ftsH PE=1 SV=1 - [FTSH_ECOLI]|ATP-dependent zinc metalloprotease FtsH OS=Salmonella typhi GN=ftsH PE=3 SV=1 - [FTSH_SALTI]	mrsC	Q1R6G0;P0AAI3	0.942253	0.958525
Cysteine--tRNA ligase OS=Escherichia coli (strain UTI89 / UPEC) GN=cysS PE=3 SV=1 - [SYC_ECOUT]|Cysteine--tRNA ligase OS=Escherichia coli O139:H28 (strain E24377A / ETEC) GN=cysS PE=3 SV=1 - [SYC_ECO24]	cysS	Q1RF08;A7ZIT5	0.942185	0.967836
Polysialic acid transport ATP-binding protein kpsT OS=Escherichia coli (strain UTI89 / UPEC) GN=kpsT PE=4 SV=1 - [Q1R743_ECOUT]|Polysialic acid transport ATP-binding protein KpsT OS=Escherichia coli GN=kpsT PE=1 SV=1 - [KPST1_ECOLX]	kpsT	Q1R743;P23888	0.941173	0.84518
Hypoxanthine phosphoribosyltransferase OS=Escherichia coli O6:H1 (strain CFT073 / ATCC 700928 / UPEC) GN=hpt PE=3 SV=1 - [HPRT_ECOL6]	hpt	P0A9M3	0.94082	1.07727
Transketolase OS=Escherichia coli (strain UTI89 / UPEC) GN=UTI89_C4400 PE=3 SV=1 - [Q1R497_ECOUT]	UTI89_C4400	Q1R497	0.938526	1.72137
N-acetylmuramoyl-L-alanine amidase AmiA OS=Escherichia coli (strain K12) GN=amiA PE=1 SV=1 - [AMIA_ECOLI]	amiA	P36548	0.93818	1.02864
Arabinose 5-phosphate isomerase KpsF OS=Escherichia coli GN=kpsF PE=3 SV=1 - [KPSF5_ECOLX]	kpsF	Q47334	0.938149	1.2722
Uncharacterized protein OS=Escherichia coli (strain UTI89 / UPEC) GN=yfgM PE=4 SV=1 - [Q1R8M0_ECOUT]	yfgM	Q1R8M0;P76576	0.938018	0.730083
UDP-glucose 6-dehydrogenase OS=Escherichia coli GN=ugd PE=3 SV=1 - [UDG8_ECOLX]	ugd	O33952	0.937284	1.80352
Transcription elongation factor GreA OS=Escherichia coli (strain UTI89 / UPEC) GN=greA PE=3 SV=1 - [Q1R6F6_ECOUT]|Transcription elongation factor GreA OS=Escherichia coli O157:H7 GN=greA PE=3 SV=1 - [GREA_ECO57]	greA	Q1R6F6;P0A6W7	0.936144	0.657021
50S ribosomal protein L14 OS=Escherichia coli (strain UTI89 / UPEC) GN=rplN PE=3 SV=1 - [RL14_ECOUT]|50S ribosomal protein L14 OS=Escherichia coli O139:H28 (strain E24377A / ETEC) GN=rplN PE=3 SV=1 - [RL14_ECO24]	rplN	Q1R617;A7ZSJ9	0.935232	1.1544
UDP-galactose-4-epimerase OS=Escherichia coli (strain UTI89 / UPEC) GN=UTI89_C0756 PE=4 SV=1 - [Q1REH2_ECOUT]	UTI89_C0756	Q1REH2	0.934019	0.501842
Co-chaperone protein DjlA OS=Escherichia coli (strain K12) GN=djlA PE=1 SV=1 - [DJLA_ECOLI]	djlA	P31680	0.93357	1.06146
UPF0260 protein YcgN OS=Escherichia coli O6:K15:H31 (strain 536 / UPEC) GN=ycgN PE=3 SV=1 - [YCGN_ECOL5]	ycgN	Q0TIJ4	0.93349	0.782991
Carboxy-terminal protease for penicillin-binding protein 3 OS=Escherichia coli (strain UTI89 / UPEC) GN=prc PE=3 SV=1 - [Q1RAV7_ECOUT]	prc	Q1RAV7	0.933159	0.882071
Putative lipoprotein AcfD-like OS=Escherichia coli (strain UTI89 / UPEC) GN=yghJ PE=4 SV=1 - [Q1R728_ECOUT]	yghJ	Q1R728	0.933116	1.04775
Outer membrane protein assembly factor BamB OS=Escherichia coli (strain K12) GN=bamB PE=1 SV=1 - [BAMB_ECOLI]|Outer membrane protein assembly factor BamB OS=Escherichia coli (strain UTI89 / UPEC) GN=yfgL PE=3 SV=1 - [Q1R8M1_ECOUT]	bamB	Q1R8M1	0.93286	0.955087
N-acetylmuramoyl-L-alanine amidase AmiB OS=Escherichia coli (strain K12) GN=amiB PE=1 SV=2 - [AMIB_ECOLI]	amiB	P26365	0.931706	1.14442
NADH dehydrogenase OS=Escherichia coli (strain UTI89 / UPEC) GN=ndh PE=4 SV=1 - [Q1RD45_ECOUT]	ndh	Q1RD45	0.930424	0.864057
UPF0502 protein YceH OS=Escherichia coli (strain UTI89 / UPEC) GN=yceH PE=3 SV=1 - [YCEH_ECOUT]|UPF0502 protein YceH OS=Escherichia coli O45:K1 (strain S88 / ExPEC) GN=yceH PE=3 SV=1 - [YCEH_ECO45]	yceH	Q1RD90;B7MIK8	0.929693	1.322
Enoyl-[acyl-carrier-protein] reductase [NADH] OS=Escherichia coli (strain UTI89 / UPEC) GN=fabI PE=3 SV=1 - [Q1RC75_ECOUT]|Enoyl-[acyl-carrier-protein] reductase [NADH] FabI OS=Escherichia coli O157:H7 GN=fabI PE=3 SV=2 - [FABI_ECO57]	fabI	Q1RC75;P0AEK5	0.928032	0.869355
Alanine racemase OS=Escherichia coli (strain UTI89 / UPEC) GN=alr PE=3 SV=1 - [Q1R3N0_ECOUT]|Alanine racemase, biosynthetic OS=Escherichia coli (strain K12) GN=alr PE=1 SV=1 - [ALR1_ECOLI]	alr	Q1R3N0;P0A6B4	0.927153	0.871624
30S ribosomal protein S7 OS=Escherichia coli (strain UTI89 / UPEC) GN=rpsG PE=3 SV=1 - [RS7_ECOUT]|30S ribosomal protein S7 OS=Escherichia coli O139:H28 (strain E24377A / ETEC) GN=rpsG PE=3 SV=1 - [RS7_ECO24]	rpsG	Q1R5U2;A7ZSL6	0.926316	0.653259
PhoH-like protein OS=Escherichia coli O157:H7 GN=ybeZ PE=3 SV=2 - [PHOL_ECO57]	ybeZ	P0A9K5	0.926303	0.778991
Uncharacterized protein YbbN OS=Escherichia coli (strain K12) GN=ybbN PE=1 SV=2 - [YBBN_ECOLI]	ybbN	P77395;Q1RF36	0.926237	0.441618
Trp operon repressor OS=Escherichia coli (strain UTI89 / UPEC) GN=trpR PE=3 SV=1 - [TRPR_ECOUT]|Trp operon repressor OS=Escherichia coli O127:H6 (strain E2348/69 / EPEC) GN=trpR PE=3 SV=1 - [TRPR_ECO27]	trpR	Q1R248;B7UR23	0.926152	1.22705
Signal recognition particle protein OS=Escherichia coli (strain UTI89 / UPEC) GN=ffh PE=3 SV=1 - [Q1R8B5_ECOUT]|Signal recognition particle protein OS=Escherichia coli O157:H7 GN=ffh PE=3 SV=1 - [SRP54_ECO57]	ffh	Q1R8B5;P0AGD9	0.925193	0.59976
Helicase IV OS=Escherichia coli (strain K12) GN=helD PE=1 SV=2 - [HELD_ECOLI]	helD	P15038;Q1RDQ1	0.924598	0.941992
Putative protease La-like protein OS=Escherichia coli (strain UTI89 / UPEC) GN=UTI89_C1020 PE=4 SV=1 - [Q1RDQ9_ECOUT]	UTI89_C1020	Q1RDQ9	0.923975	2.47039
GTPase HflX OS=Escherichia coli (strain K12) GN=hflX PE=1 SV=3 - [HFLX_ECOLI]	hflX	P25519	0.923734	0.942902
Protein YbiS OS=Escherichia coli (strain UTI89 / UPEC) GN=ybiS PE=4 SV=1 - [Q1REA5_ECOUT]|Probable L,D-transpeptidase YbiS OS=Escherichia coli O157:H7 GN=ybiS PE=3 SV=1 - [YBIS_ECO57]	ybiS	Q1REA5;P0AAY0	0.923561	1.18553
Macrolide export ATP-binding/permease protein MacB OS=Escherichia coli (strain UTI89 / UPEC) GN=macB PE=3 SV=1 - [MACB_ECOUT]|Macrolide export ATP-binding/permease protein MacB 1 OS=Escherichia coli O1:K1 / APEC GN=macB1 PE=3 SV=1 - [MACB1_ECOK1]	macB	Q1RE44;A1A9B7	0.921848	1.45033
Ribonucleoside-diphosphate reductase 1 subunit beta OS=Escherichia coli O157:H7 GN=nrdB PE=3 SV=2 - [RIR2_ECO57]	nrdB	P69925	0.921301	0.925692
Exodeoxyribonuclease III OS=Escherichia coli (strain K12) GN=xthA PE=1 SV=4 - [EX3_ECOLI]	xthA	P09030;Q1RB43	0.920178	0.558796
Dihydrolipoyl dehydrogenase OS=Escherichia coli O157:H7 GN=lpdA PE=3 SV=2 - [DLDH_ECO57]	lpdA	P0A9P2	0.919456	0.631498
Molybdopterin adenylyltransferase OS=Escherichia coli O157:H7 GN=mog PE=3 SV=1 - [MOG_ECO57]	mog	P0AF04	0.919303	0.859937
DNA-directed RNA polymerase subunit beta OS=Escherichia coli (strain UTI89 / UPEC) GN=rpoB PE=3 SV=2 - [RPOB_ECOUT]|DNA-directed RNA polymerase subunit beta OS=Escherichia coli O139:H28 (strain E24377A / ETEC) GN=rpoB PE=1 SV=1 - [RPOB_ECO24]	rpoB	Q1R5V3;A7ZUK1	0.919291	0.725709
Bifunctional protein HldE OS=Escherichia coli (strain UTI89 / UPEC) GN=hldE PE=3 SV=1 - [HLDE_ECOUT]|Bifunctional protein HldE OS=Escherichia coli O45:K1 (strain S88 / ExPEC) GN=hldE PE=3 SV=1 - [HLDE_ECO45]	hldE	Q1R6S9;B7MAC8	0.918617	0.909157
NAD(P)H dehydrogenase (quinone) OS=Escherichia coli O157:H7 GN=Z1423/Z1504 PE=5 SV=3 - [NQOR_ECO57]	Z1423/Z1504	Q8X4B4	0.918156	1.49018
Nucleoid occlusion factor SlmA OS=Enterobacter sp. (strain 638) GN=slmA PE=3 SV=1 - [SLMA_ENT38]	slmA	A4W508	0.918124	0.729747
Peptide deformylase OS=Escherichia coli (strain UTI89 / UPEC) GN=def PE=3 SV=1 - [DEF_ECOUT]|Peptide deformylase OS=Escherichia coli O127:H6 (strain E2348/69 / EPEC) GN=def PE=3 SV=1 - [DEF_ECO27]	def	Q1R646;B7UK10	0.917139	1.1872
Aminoalkylphosphonate N-acetyltransferase OS=Escherichia coli (strain K12) GN=phnO PE=1 SV=1 - [PHNO_ECOLI]	phnO	P16691	0.91708	1.10434
G/U mismatch-specific DNA glycosylase OS=Escherichia coli (strain UTI89 / UPEC) GN=mug PE=3 SV=1 - [MUG_ECOUT]|G/U mismatch-specific DNA glycosylase OS=Escherichia coli O45:K1 (strain S88 / ExPEC) GN=mug PE=3 SV=1 - [MUG_ECO45]	mug	Q1R6R1;B7MB04	0.916441	0.691666
Uncharacterized protein OS=Escherichia coli (strain UTI89 / UPEC) GN=yidQ PE=4 SV=1 - [Q1R4P8_ECOUT]	yidQ	Q1R4P8	0.916254	0.441824
DNA mismatch repair protein MutL OS=Escherichia coli O45:K1 (strain S88 / ExPEC) GN=mutL PE=3 SV=1 - [MUTL_ECO45]	mutL	B7MKX4;B1LQJ0	0.915643	0.930333
Exoribonuclease 2 OS=Escherichia coli (strain UTI89 / UPEC) GN=rnb PE=3 SV=1 - [RNB_ECOUT]	rnb	Q1RC77	0.91488	1.02649
30S ribosomal protein S13 OS=Escherichia coli (strain UTI89 / UPEC) GN=rpsM PE=3 SV=1 - [RS13_ECOUT]|30S ribosomal protein S13 OS=Escherichia coli O157:H7 GN=rpsM PE=3 SV=2 - [RS13_ECO57]	rpsM	Q1R633;P0A7T1	0.914347	0.398134
Putative ABC transporter periplasmic-binding protein YdcS OS=Escherichia coli (strain K12) GN=ydcS PE=3 SV=1 - [YDCS_ECOLI]|Putative ABC transporter periplasmic binding protein ydcS OS=Escherichia coli (strain UTI89 / UPEC) GN=ydcS PE=4 SV=1 - [Q1RBX7_ECOUT]	ydcS	Q1RBX7	0.914317	0.98012
7-carboxy-7-deazaguanine synthase OS=Escherichia coli O157:H7 GN=queE PE=3 SV=1 - [QUEE_ECO57]	queE	P64555	0.914076	0.914844
Protease 2 OS=Escherichia coli (strain K12) GN=ptrB PE=1 SV=2 - [PTRB_ECOLI]	ptrB	P24555	0.913228	1.03488
N utilization substance protein B homolog OS=Escherichia coli (strain UTI89 / UPEC) GN=nusB PE=3 SV=1 - [NUSB_ECOUT]|N utilization substance protein B homolog OS=Escherichia coli O139:H28 (strain E24377A / ETEC) GN=nusB PE=3 SV=1 - [NUSB_ECO24]	nusB	Q1RFC4;A7ZIG9	0.910663	0.755757
Aminomethyltransferase OS=Escherichia coli (strain UTI89 / UPEC) GN=gcvT PE=3 SV=1 - [GCST_ECOUT]|Aminomethyltransferase OS=Escherichia coli O127:H6 (strain E2348/69 / EPEC) GN=gcvT PE=3 SV=1 - [GCST_ECO27]	gcvT	Q1R7C6;B7UHV3	0.910142	0.771998
Transcriptional repressor FrmR OS=Escherichia coli (strain UTI89 / UPEC) GN=frmR PE=3 SV=2 - [FRMR_ECOUT]|Transcriptional repressor FrmR OS=Escherichia coli O139:H28 (strain E24377A / ETEC) GN=frmR PE=3 SV=1 - [FRMR_ECO24]	frmR	Q1RFI6;A7ZIA5	0.909853	2.03381
DNA topoisomerase 4 subunit A OS=Escherichia coli O157:H7 GN=parC PE=3 SV=1 - [PARC_ECO57]	parC	P0AFI3;Q1R6X1	0.909831	0.905625
Soluble pyridine nucleotide transhydrogenase OS=Escherichia coli (strain UTI89 / UPEC) GN=sthA PE=3 SV=1 - [STHA_ECOUT]|Soluble pyridine nucleotide transhydrogenase OS=Escherichia coli O139:H28 (strain E24377A / ETEC) GN=sthA PE=3 SV=1 - [STHA_ECO24]	sthA	Q1R3U7;A7ZUI2;A8AKW0	0.908422	1.04148
Uncharacterized protein YbjS OS=Escherichia coli (strain K12) GN=ybjS PE=3 SV=2 - [YBJS_ECOLI]	ybjS	P75821	0.908339	2.36667
DNA-binding protein HU-alpha (HU-2) OS=Escherichia coli (strain UTI89 / UPEC) GN=hupA PE=3 SV=1 - [Q1R5W6_ECOUT]|DNA-binding protein HU-alpha OS=Escherichia coli O157:H7 GN=hupA PE=3 SV=1 - [DBHA_ECO57]	hupA	Q1R5W6;P0ACF2	0.907537	0.35404
Probable Fe(2+)-trafficking protein OS=Escherichia coli (strain UTI89 / UPEC) GN=yggX PE=3 SV=1 - [FETP_ECOUT]|Probable Fe(2+)-trafficking protein OS=Escherichia coli O139:H28 (strain E24377A / ETEC) GN=yggX PE=3 SV=1 - [FETP_ECO24]	yggX	Q1R763;A7ZR88	0.906955	0.737326
50S ribosomal protein L22 OS=Escherichia coli (strain UTI89 / UPEC) GN=rplV PE=3 SV=1 - [RL22_ECOUT]|50S ribosomal protein L22 OS=Citrobacter koseri (strain ATCC BAA-895 / CDC 4225-83 / SGSC4696) GN=rplV PE=3 SV=1 - [RL22_CITK8]	rplV	Q1R610;A8AQL2	0.906833	0.485259
Uncharacterized protein OS=Escherichia coli (strain UTI89 / UPEC) GN=mazG PE=4 SV=1 - [Q1R7R2_ECOUT]|Nucleoside triphosphate pyrophosphohydrolase OS=Escherichia coli O157:H7 GN=mazG PE=3 SV=1 - [MAZG_ECO57]	mazG	Q1R7R2;P0AEY4	0.906599	1.10656
ATP-dependent RNA helicase RhlE OS=Escherichia coli (strain K12) GN=rhlE PE=1 SV=3 - [RHLE_ECOLI]	rhlE	P25888	0.906045	1.15129
Translocation and assembly module TamA OS=Escherichia coli O157:H7 GN=tamA PE=3 SV=1 - [TAMA_ECO57]	tamA	P0ADE5	0.905992	2.20912
Exopolyphosphatase OS=Escherichia coli (strain UTI89 / UPEC) GN=ppx PE=3 SV=1 - [Q1R8N6_ECOUT]|Exopolyphosphatase OS=Escherichia coli O157:H7 GN=ppx PE=1 SV=2 - [PPX_ECO57]	ppx	Q1R8N6;P0AFL8	0.905189	1.5485
D-cysteine desulfhydrase OS=Escherichia coli (strain UTI89 / UPEC) GN=dcyD PE=3 SV=1 - [DCYD_ECOUT]|D-cysteine desulfhydrase OS=Escherichia coli O127:H6 (strain E2348/69 / EPEC) GN=dcyD PE=3 SV=1 - [DCYD_ECO27]	dcyD	Q1RAM1;B7UST8	0.903486	1.10537
2Fe-2S ferredoxin OS=Escherichia coli O157:H7 GN=fdx PE=3 SV=2 - [FER_ECO57]	fdx	P0A9R5	0.902503	0.827103
Triosephosphate isomerase OS=Escherichia coli (strain UTI89 / UPEC) GN=tpiA PE=3 SV=1 - [TPIS_ECOUT]|Triosephosphate isomerase OS=Escherichia coli O139:H28 (strain E24377A / ETEC) GN=tpiA PE=3 SV=1 - [TPIS_ECO24]	tpiA	Q1R3Z9;A7ZUD3	0.901761	0.704342
Uncharacterized protein OS=Escherichia coli (strain UTI89 / UPEC) GN=yhdP PE=4 SV=1 - [Q1R694_ECOUT]	yhdP	Q1R694	0.90173	2.10142
Chromate reductase OS=Escherichia coli O157:H7 GN=chrR PE=3 SV=1 - [CHRR_ECO57]|Uncharacterized protein OS=Escherichia coli (strain UTI89 / UPEC) GN=yieF PE=4 SV=1 - [Q1R4M1_ECOUT]	chrR	Q1R4M1;P0AGE7	0.901636	0.970474
Putative esterase YheT OS=Escherichia coli (strain K12) GN=yheT PE=3 SV=1 - [YHET_ECOLI]	yheT	P45524	0.901577	0.997916
Protein YhgF OS=Escherichia coli (strain K12) GN=yhgF PE=1 SV=3 - [YHGF_ECOLI]	yhgF	P46837;Q1R5M7	0.901531	1.05799
Phenylalanine--tRNA ligase alpha subunit OS=Escherichia coli O139:H28 (strain E24377A / ETEC) GN=pheS PE=3 SV=1 - [SYFA_ECO24]	pheS	A7ZMI2	0.901528	0.675745
Uncharacterized tRNA/rRNA methyltransferase YfiF OS=Escherichia coli O157:H7 GN=yfiF PE=3 SV=1 - [YFIF_ECO57]	yfiF	P0AGJ6	0.901362	1.05997
Poly(A) polymerase I OS=Escherichia coli O157:H7 GN=pcnB PE=3 SV=2 - [PCNB_ECO57]	pcnB	P0ABF3	0.901237	1.22467
Succinate dehydrogenase flavoprotein subunit OS=Escherichia coli O157:H7 GN=sdhA PE=3 SV=1 - [SDHA_ECO57]	sdhA	P0AC43	0.901018	0.792906
2,5-diketo-D-gluconic acid reductase A OS=Escherichia coli (strain UTI89 / UPEC) GN=UTI89_C0323 PE=4 SV=1 - [Q1RFP0_ECOUT]	UTI89_C0323	Q1RFP0	0.89886	1.09984
2',3'-cyclic-nucleotide 2'-phosphodiesterase OS=Escherichia coli (strain UTI89 / UPEC) GN=cpdB PE=3 SV=1 - [Q1R338_ECOUT]|2',3'-cyclic-nucleotide 2'-phosphodiesterase/3'-nucleotidase OS=Escherichia coli (strain K12) GN=cpdB PE=1 SV=2 - [CPDB_ECOLI]	cpdB	Q1R338;P08331	0.898763	0.747043
Ribosome-binding ATPase YchF OS=Escherichia coli O157:H7 GN=ychF PE=3 SV=2 - [YCHF_ECO57]	ychF	P0ABU3	0.898575	0.643017
Elongation factor 4 OS=Escherichia coli (strain UTI89 / UPEC) GN=lepA PE=3 SV=1 - [LEPA_ECOUT]|Elongation factor 4 OS=Escherichia coli O127:H6 (strain E2348/69 / EPEC) GN=lepA PE=3 SV=1 - [LEPA_ECO27]	lepA	Q1R8G3;B7UH09	0.898189	1.08051
Bacterioferritin OS=Escherichia coli (strain UTI89 / UPEC) GN=bfr PE=3 SV=1 - [Q1R5Y6_ECOUT]|Bacterioferritin OS=Escherichia coli O6:H1 (strain CFT073 / ATCC 700928 / UPEC) GN=bfr PE=3 SV=1 - [BFR_ECOL6]	bfr	Q1R5Y6;P0ABD4	0.89787	1.49426
Nitrogen regulatory IIA protein OS=Escherichia coli (strain UTI89 / UPEC) GN=ptsN PE=4 SV=1 - [Q1R6D0_ECOUT]	ptsN	Q1R6D0;P69829	0.897518	0.943548
Type I restriction enzyme EcoKI R protein OS=Escherichia coli (strain K12) GN=hsdR PE=3 SV=3 - [T1RK_ECOLI]|Endonuclease R OS=Escherichia coli (strain UTI89 / UPEC) GN=hsdR PE=4 SV=1 - [Q1R2F8_ECOUT]	hsdR	Q1R2F8	0.8972	1.41842
ArcA transcriptional dual regulator OS=Escherichia coli (strain UTI89 / UPEC) GN=arcA PE=4 SV=1 - [Q1R240_ECOUT]|Aerobic respiration control protein ArcA OS=Escherichia coli O157:H7 GN=arcA PE=3 SV=1 - [ARCA_ECO57]	arcA	Q1R240;P0A9Q3	0.89713	1.1696
Class B acid phosphatase OS=Escherichia coli (strain K12) GN=aphA PE=1 SV=1 - [APHA_ECOLI]	aphA	P0AE22	0.896308	0.861871
Nucleoside diphosphate kinase OS=Escherichia coli (strain UTI89 / UPEC) GN=ndk PE=3 SV=1 - [NDK_ECOUT]|Nucleoside diphosphate kinase OS=Escherichia coli O45:K1 (strain S88 / ExPEC) GN=ndk PE=3 SV=1 - [NDK_ECO45]	ndk	Q1R8L4;B7MI03	0.895809	0.708006
Sulfate-binding protein OS=Escherichia coli (strain UTI89 / UPEC) GN=sbp PE=4 SV=1 - [Q1R401_ECOUT]	sbp	Q1R401	0.8958	1.87669
Transcriptional regulatory protein OmpR OS=Escherichia coli (strain UTI89 / UPEC) GN=ompR PE=4 SV=1 - [Q1R5N0_ECOUT]|Transcriptional regulatory protein OmpR OS=Escherichia coli O157:H7 GN=ompR PE=3 SV=1 - [OMPR_ECO57]	ompR	Q1R5N0;P0AA18	0.895611	0.629308
Glutaredoxin-4 OS=Buchnera aphidicola subsp. Schizaphis graminum (strain Sg) GN=grxD PE=3 SV=1 - [GLRX4_BUCAP]	grxD	Q8K9V6	0.892641	0.263917
Selenocysteine-specific elongation factor OS=Escherichia coli (strain K12) GN=selB PE=1 SV=3 - [SELB_ECOLI]	selB	P14081;Q1R504	0.891249	1.04466
Uncharacterized protein YdbH OS=Escherichia coli (strain K12) GN=ydbH PE=4 SV=2 - [YDBH_ECOLI]	ydbH	P52645	0.891086	1.61845
Sensor kinase-phosphotransferase basS/PmrB OS=Escherichia coli (strain UTI89 / UPEC) GN=basS PE=4 SV=1 - [Q1R3F0_ECOUT]	basS	Q1R3F0	0.890914	1.97316
Ribosomal RNA small subunit methyltransferase C OS=Escherichia coli (strain UTI89 / UPEC) GN=rsmC PE=3 SV=1 - [RSMC_ECOUT]|Ribosomal RNA small subunit methyltransferase C OS=Escherichia coli O1:K1 / APEC GN=rsmC PE=3 SV=1 - [RSMC_ECOK1]	rsmC	Q1R2D5;A1AJP2	0.88965	1.31194
Bifunctional adenosylcobalamin biosynthesis protein CobU OS=Escherichia coli O157:H7 GN=cobU PE=3 SV=1 - [COBU_ECO57]	cobU	P0AE77	0.889092	1.59601
Cell division protein DamX OS=Escherichia coli O157:H7 GN=damX PE=3 SV=1 - [DAMX_ECO57]|Cell division protein DamX OS=Escherichia coli (strain UTI89 / UPEC) GN=damX PE=3 SV=1 - [Q1R5P9_ECOUT]	damX	Q1R5P9	0.887057	1.23153
Ribonuclease 3 OS=Escherichia coli (strain UTI89 / UPEC) GN=rnc PE=3 SV=1 - [RNC_ECOUT]|Ribonuclease 3 OS=Escherichia coli O139:H28 (strain E24377A / ETEC) GN=rnc PE=3 SV=1 - [RNC_ECO24]	rnc	Q1R8G6;A7ZQ11	0.88598	1.09289
Transport ATP-binding protein CydC OS=Escherichia coli (strain UTI89 / UPEC) GN=cydC PE=4 SV=1 - [Q1RE28_ECOUT]	cydC	Q1RE28;P23886	0.885691	1.43601
50S ribosomal protein L17 OS=Escherichia coli (strain UTI89 / UPEC) GN=rplQ PE=3 SV=1 - [RL17_ECOUT]|50S ribosomal protein L17 OS=Escherichia coli O139:H28 (strain E24377A / ETEC) GN=rplQ PE=3 SV=1 - [RL17_ECO24]	rplQ	Q1R638;A7ZSI3	0.885494	0.55688
Uncharacterized protein OS=Escherichia coli (strain UTI89 / UPEC) GN=yieF PE=4 SV=1 - [Q1R4M1_ECOUT]	yieF	Q1R4M1	0.885048	1.32052
Putative oligopeptide ABC transporter OS=Escherichia coli (strain UTI89 / UPEC) GN=UTI89_C4671 PE=4 SV=1 - [Q1R3I5_ECOUT]	UTI89_C4671	Q1R3I5	0.884268	1.03792
Protein HflK OS=Escherichia coli O157:H7 GN=hflK PE=3 SV=1 - [HFLK_ECO57]|HflK protein regulator of FtsH protease, subunit of HflK-HflC complex OS=Escherichia coli (strain UTI89 / UPEC) GN=hflK PE=4 SV=1 - [Q1R386_ECOUT]	hflK	Q1R386;P0ABC8	0.884247	0.718824
Cell elongation, e phase peptidoglycan synthetase penicillin-binding protein 2 OS=Escherichia coli (strain UTI89 / UPEC) GN=mrdA PE=4 SV=1 - [Q1RES7_ECOUT]|Penicillin-binding protein 2 OS=Escherichia coli O157:H7 GN=mrdA PE=3 SV=1 - [PBP2_ECO57]	mrdA	Q1RES7;P0AD67	0.884132	1.25907
Uncharacterized protein OS=Escherichia coli (strain UTI89 / UPEC) GN=yfeX PE=4 SV=1 - [Q1R8U0_ECOUT]	yfeX	Q1R8U0	0.883483	0.668842
UDP-N-acetylmuramate--L-alanyl-gamma-D-glutamyl-meso-2,6-diaminoheptandioate ligase OS=Escherichia coli (strain K12) GN=mpl PE=1 SV=3 - [MPL_ECOLI]	mpl	P37773	0.881822	1.20733
Carboxy-S-adenosyl-L-methionine synthase OS=Escherichia coli (strain UTI89 / UPEC) GN=cmoA PE=1 SV=1 - [CMOA_ECOUT]|Carboxy-S-adenosyl-L-methionine synthase OS=Escherichia coli O139:H28 (strain E24377A / ETEC) GN=cmoA PE=3 SV=1 - [CMOA_ECO24]	cmoA	Q1RAR4;A7ZMZ5	0.881476	0.888159
2-dehydro-3-deoxygluconokinase OS=Escherichia coli (strain ATCC 9637 / CCM 2024 / DSM 1116 / NCIMB 8666 / NRRL B-766 / W) GN=kdgK PE=1 SV=1 - [KDGK_ECOLW]	kdgK	E0J5J4;Q1R577	0.881403	0.640904
Transcriptional regulatory protein CpxR OS=Escherichia coli (strain UTI89 / UPEC) GN=cpxR PE=4 SV=1 - [Q1R406_ECOUT]	cpxR	Q1R406;P0AE89	0.880057	0.8333
Putative dehydrogenase OS=Escherichia coli (strain UTI89 / UPEC) GN=UTI89_C1628 PE=4 SV=1 - [Q1RC08_ECOUT]	UTI89_C1628	Q1RC08	0.879909	1.49871
Lactoylglutathione lyase OS=Escherichia coli (strain UTI89 / UPEC) GN=gloA PE=3 SV=1 - [Q1RBE4_ECOUT]	gloA	Q1RBE4	0.879482	0.440577
Ribonuclease D OS=Escherichia coli (strain K12) GN=rnd PE=1 SV=1 - [RND_ECOLI]	rnd	P09155	0.878486	1.81197
Uncharacterized protein OS=Escherichia coli (strain UTI89 / UPEC) GN=yifE PE=4 SV=1 - [Q1R4H2_ECOUT]|UPF0438 protein YifE OS=Escherichia coli O157:H7 GN=yifE PE=3 SV=2 - [YIFE_ECO57]	yifE	Q1R4H2;P0ADN4	0.878229	0.43413
Magnesium transport protein CorA OS=Escherichia coli O157:H7 GN=corA PE=3 SV=1 - [CORA_ECO57]	corA	P0ABI6	0.877807	1.5214
Glycogen phosphorylase OS=Escherichia coli (strain K12) GN=glgP PE=3 SV=1 - [PHSG_ECOLI]	glgP	P0AC86	0.877535	1.01923
Pyridoxine/pyridoxamine 5'-phosphate oxidase OS=Escherichia coli (strain UTI89 / UPEC) GN=pdxH PE=3 SV=1 - [PDXH_ECOUT]|Pyridoxine/pyridoxamine 5'-phosphate oxidase OS=Escherichia coli O45:K1 (strain S88 / ExPEC) GN=pdxH PE=3 SV=1 - [PDXH_ECO45]	pdxH	Q1RBF7;B7M9Z2	0.875859	1.07521
Nitrogen regulation protein NR(II) OS=Escherichia coli O157:H7 GN=glnL PE=3 SV=1 - [NTRB_ECO57]	glnL	P0AFB6	0.875588	1.26862
Uroporphyrinogen decarboxylase OS=Escherichia coli (strain UTI89 / UPEC) GN=hemE PE=3 SV=1 - [DCUP_ECOUT]|Uroporphyrinogen decarboxylase OS=Escherichia coli O127:H6 (strain E2348/69 / EPEC) GN=hemE PE=3 SV=1 - [DCUP_ECO27]	hemE	Q1R5W3;B7UPF2	0.875568	1.02224
Uncharacterized protein OS=Escherichia coli (strain UTI89 / UPEC) GN=UTI89_C5108 PE=4 SV=1 - [Q1R2A6_ECOUT]	UTI89_C5108	Q1R2A6	0.874124	0.570457
Uncharacterized protein OS=Escherichia coli (strain UTI89 / UPEC) GN=yqiC PE=4 SV=1 - [Q1R6T3_ECOUT]	yqiC	Q1R6T3	0.872203	1.01695
DNA polymerase III subunit beta OS=Escherichia coli (strain UTI89 / UPEC) GN=dnaN PE=1 SV=1 - [Q1R4N6_ECOUT]|DNA polymerase III subunit beta OS=Escherichia coli O157:H7 GN=dnaN PE=3 SV=1 - [DPO3B_ECO57]	dnaN	Q1R4N6;P0A990	0.871737	0.855846
ADP-L-glycero-D-manno-heptose-6-epimerase OS=Escherichia coli (strain UTI89 / UPEC) GN=hldD PE=3 SV=1 - [HLDD_ECOUT]|ADP-L-glycero-D-manno-heptose-6-epimerase OS=Escherichia coli O45:K1 (strain S88 / ExPEC) GN=hldD PE=3 SV=1 - [HLDD_ECO45]	hldD	Q1R4X2;B7MFI2	0.871253	0.653926
Disulfide oxidoreductase OS=Escherichia coli (strain UTI89 / UPEC) GN=ccmG PE=4 SV=1 - [Q1R9M4_ECOUT]|Thiol:disulfide interchange protein DsbE OS=Escherichia coli O157:H7 GN=dsbE PE=3 SV=1 - [DSBE_ECO57]	ccmG	Q1R9M4;P0AA87	0.870626	1.02284
Uncharacterized oxidoreductase YdgJ OS=Escherichia coli (strain K12) GN=ydgJ PE=3 SV=2 - [YDGJ_ECOLI]	ydgJ	P77376;Q1RBH4	0.869818	0.828766
Uncharacterized protein OS=Escherichia coli (strain UTI89 / UPEC) GN=UTI89_C4377 PE=4 SV=1 - [Q1R4C0_ECOUT]	UTI89_C4377	Q1R4C0	0.869343	0.830155
Maf-like protein YceF 2 OS=Escherichia coli (strain UTI89 / UPEC) GN=yceF2 PE=3 SV=1 - [YCEF2_ECOUT]|Maf-like protein YceF 2 OS=Escherichia coli O6:K15:H31 (strain 536 / UPEC) GN=yceF2 PE=3 SV=1 - [YCEF2_ECOL5]	yceF2	Q1R692;Q0TCL8	0.86912	1.00147
Dihydroorotase OS=Escherichia coli (strain UTI89 / UPEC) GN=pyrC PE=3 SV=1 - [PYRC_ECOUT]|Dihydroorotase OS=Escherichia coli O45:K1 (strain S88 / ExPEC) GN=pyrC PE=3 SV=1 - [PYRC_ECO45]|Dihydroorotase OS=Enterobacter sp. (strain 638) GN=pyrC PE=3 SV=1 - [PYRC_ENT38]	pyrC	Q1RD95;B7MIK3	0.868307	1.14229
L-cystine-binding protein FliY OS=Escherichia coli O6:H1 (strain CFT073 / ATCC 700928 / UPEC) GN=fliY PE=3 SV=1 - [FLIY_ECOL6]	fliY	P0AEN0	0.868218	0.878268
Glycerol-3-phosphate acyltransferase OS=Escherichia coli (strain UTI89 / UPEC) GN=plsB PE=3 SV=1 - [PLSB_ECOUT]|Glycerol-3-phosphate acyltransferase OS=Escherichia coli O1:K1 / APEC GN=plsB PE=3 SV=1 - [PLSB_ECOK1]|Glycerol-3-phosphate acyltransferase OS=Klebsiella pneumoniae subsp. pneumoniae (strain ATCC 700721 / MGH 78578) GN=plsB PE=3 SV=1 - [PLSB_KLEP7]	plsB	Q1R3P5;A1AIL8	0.867938	1.01355
Protein YrdA OS=Escherichia coli (strain K12) GN=yrdA PE=1 SV=1 - [YRDA_ECOLI]	yrdA	P0A9W9	0.867677	0.993222
Putative uncharacterized protein YbcY OS=Escherichia coli (strain K12) GN=ybcY PE=5 SV=2 - [YBCY_ECOLI]	ybcY	P77460	0.867273	1.0318
D-alanine--D-alanine ligase OS=Escherichia coli (strain UTI89 / UPEC) GN=ddlA PE=3 SV=1 - [Q1RFG5_ECOUT]|D-alanine--D-alanine ligase A OS=Escherichia coli O6:H1 (strain CFT073 / ATCC 700928 / UPEC) GN=ddlA PE=3 SV=1 - [DDLA_ECOL6]	ddlA	Q1RFG5;Q8FKE3	0.867251	0.800488
D-alanyl-D-alanine-carboxypeptidase/endopeptidase AmpH OS=Escherichia coli O157:H7 GN=ampH PE=3 SV=1 - [AMPH_ECO57]	ampH	P0AD71	0.867184	2.26484
Autonomous glycyl radical cofactor OS=Escherichia coli O127:H6 (strain E2348/69 / EPEC) GN=grcA PE=3 SV=1 - [GRCA_ECO27]	grcA	B7UH18	0.86712	0.655459
Inner membrane protein YjiY OS=Escherichia coli (strain K12) GN=yjiY PE=1 SV=2 - [YJIY_ECOLI]	yjiY	P39396	0.86565	0.588435
3-oxoacyl-[acyl-carrier-protein] synthase 3 OS=Escherichia coli (strain UTI89 / UPEC) GN=fabH PE=3 SV=1 - [FABH_ECOUT]|3-oxoacyl-[acyl-carrier-protein] synthase 3 OS=Escherichia coli O139:H28 (strain E24377A / ETEC) GN=fabH PE=3 SV=1 - [FABH_ECO24]	fabH	Q1RD66;A7ZKJ4	0.865529	0.996789
Protein YciE OS=Escherichia coli (strain K12) GN=yciE PE=1 SV=1 - [YCIE_ECOLI]|Uncharacterized protein OS=Escherichia coli (strain UTI89 / UPEC) GN=yciE PE=4 SV=1 - [Q1RCB0_ECOUT]	yciE	Q1RCB0	0.865454	1.62268
Cell division protein FtsA OS=Escherichia coli (strain UTI89 / UPEC) GN=ftsA PE=3 SV=1 - [Q1RGA1_ECOUT]|Cell division protein FtsA OS=Escherichia coli O157:H7 GN=ftsA PE=3 SV=1 - [FTSA_ECO57]	ftsA	Q1RGA1;P0ABH2	0.865261	0.702001
Adenosine deaminase OS=Escherichia coli (strain UTI89 / UPEC) GN=add PE=3 SV=1 - [ADD_ECOUT]|Adenosine deaminase OS=Escherichia coli O45:K1 (strain S88 / ExPEC) GN=add PE=3 SV=1 - [ADD_ECO45]	add	Q1RBH5;B7M9X6	0.864739	1.18656
UPF0231 protein YacL OS=Escherichia coli O139:H28 (strain E24377A / ETEC) GN=yacL PE=3 SV=1 - [YACL_ECO24]	yacL	A7ZHK8	0.864649	0.68829
Ribokinase OS=Escherichia coli O157:H7 GN=rbsK PE=3 SV=1 - [RBSK_ECO57]	rbsK	P0A9J7;Q1R4I0	0.86461	0.707125
Phosphoserine phosphatase OS=Escherichia coli (strain UTI89 / UPEC) GN=serB PE=4 SV=1 - [Q1R255_ECOUT]	serB	Q1R255	0.863574	0.75537
Peptidoglycan-associated lipoprotein OS=Escherichia coli (strain UTI89 / UPEC) GN=pal PE=3 SV=1 - [Q1REI3_ECOUT]	pal	Q1REI3	0.862954	0.766706
30S ribosomal protein S8 OS=Escherichia coli (strain UTI89 / UPEC) GN=rpsH PE=3 SV=1 - [RS8_ECOUT]|30S ribosomal protein S8 OS=Citrobacter koseri (strain ATCC BAA-895 / CDC 4225-83 / SGSC4696) GN=rpsH PE=3 SV=1 - [RS8_CITK8]	rpsH	Q1R622;A8AQK2	0.862383	0.664266
Ubiquinol oxidase subunit 2 OS=Escherichia coli (strain UTI89 / UPEC) GN=cyoA PE=3 SV=1 - [Q1RFA7_ECOUT]	cyoA	Q1RFA7	0.862277	0.877506
Gamma-glutamyltranspeptidase OS=Escherichia coli (strain UTI89 / UPEC) GN=ggt PE=4 SV=1 - [Q1R5I1_ECOUT]	ggt	Q1R5I1	0.86212	1.49926
Glycogen debranching enzyme OS=Escherichia coli (strain UTI89 / UPEC) GN=glgX PE=3 SV=1 - [GLGX_ECOUT]	glgX	Q1R5J5	0.86202	1.17873
Phosphoheptose isomerase OS=Escherichia coli O139:H28 (strain E24377A / ETEC) GN=gmhA PE=3 SV=1 - [GMHA_ECO24]	gmhA	A7ZHY1	0.861891	0.64032
3-oxoacyl-[acyl-carrier-protein] synthase 2 OS=Escherichia coli O157:H7 GN=fabF PE=3 SV=2 - [FABF_ECO57]	fabF	P0AAI7	0.861074	0.882579
Acetyl-coenzyme A carboxylase carboxyl transferase subunit alpha OS=Escherichia coli (strain UTI89 / UPEC) GN=accA PE=3 SV=1 - [ACCA_ECOUT]|Acetyl-coenzyme A carboxylase carboxyl transferase subunit alpha OS=Escherichia coli O45:K1 (strain S88 / ExPEC) GN=accA PE=3 SV=1 - [ACCA_ECO45]	accA	Q1RG04;B7MBG6	0.861046	0.644197
Lipoate-protein ligase A OS=Escherichia coli (strain UTI89 / UPEC) GN=lplA PE=3 SV=1 - [LPLA_ECOUT]|Lipoate-protein ligase A OS=Escherichia coli O1:K1 / APEC GN=lplA PE=3 SV=1 - [LPLA_ECOK1]	lplA	Q1R257;A1AJV3	0.86099	1.4181
Phosphoglucosamine mutase OS=Escherichia coli (strain UTI89 / UPEC) GN=glmM PE=3 SV=1 - [GLMM_ECOUT]|Phosphoglucosamine mutase OS=Escherichia coli O127:H6 (strain E2348/69 / EPEC) GN=glmM PE=3 SV=1 - [GLMM_ECO27]	glmM	Q1R6G2;B7UJ69	0.860914	0.873148
Uncharacterized protein OS=Escherichia coli (strain UTI89 / UPEC) GN=yhcB PE=4 SV=1 - [Q1R6A7_ECOUT]|Putative cytochrome d ubiquinol oxidase subunit 3 OS=Escherichia coli O157:H7 GN=yhcB PE=3 SV=2 - [YHCB_ECO57]	yhcB	Q1R6A7;P0ADW5	0.860783	0.849744
Pyruvate formate-lyase 1-activating enzyme OS=Escherichia coli O157:H7 GN=pflA PE=3 SV=2 - [PFLA_ECO57]	pflA	P0A9N6	0.860631	0.595477
Fructose-6-phosphate aldolase 1 OS=Escherichia coli O157:H7 GN=fsaA PE=3 SV=1 - [FSAA_ECO57]	fsaA	P58423	0.859581	0.767045
Transketolase OS=Escherichia coli (strain UTI89 / UPEC) GN=tktA PE=3 SV=1 - [Q1R793_ECOUT]	tktA	Q1R793	0.859155	1.51988
Purine nucleoside phosphorylase DeoD-type 1 OS=Vibrio fischeri (strain ATCC 700601 / ES114) GN=deoD1 PE=3 SV=1 - [DEOD1_VIBF1]|Purine nucleoside phosphorylase DeoD-type OS=Escherichia coli (strain UTI89 / UPEC) GN=deoD PE=3 SV=1 - [Q1R259_ECOUT]	deoD1	Q1R259	0.858927	1.22045
Phospholipase A1 OS=Escherichia coli O157:H7 GN=pldA PE=3 SV=1 - [PA1_ECO57]	pldA	P0A922	0.85747	1.32995
Outer-membrane lipoprotein LolB OS=Escherichia coli O45:K1 (strain S88 / ExPEC) GN=lolB PE=3 SV=1 - [LOLB_ECO45]	lolB	B7MKB1	0.856447	1.11601
Penicillin-binding protein AmpH OS=Escherichia coli (strain UTI89 / UPEC) GN=yaiH PE=4 SV=1 - [Q1RFH2_ECOUT]	yaiH	Q1RFH2	0.856048	1.28177
Uncharacterized protein YcgM OS=Escherichia coli (strain K12) GN=ycgM PE=1 SV=1 - [YCGM_ECOLI]	ycgM	P76004	0.854669	0.630098
30S ribosomal protein S14 OS=Escherichia coli (strain UTI89 / UPEC) GN=rpsN PE=3 SV=1 - [RS14_ECOUT]|30S ribosomal protein S14 OS=Escherichia coli O139:H28 (strain E24377A / ETEC) GN=rpsN PE=3 SV=1 - [RS14_ECO24]	rpsN	Q1R621;A7ZSJ6	0.854563	0.479259
Inositol monophosphatase OS=Escherichia coli (strain UTI89 / UPEC) GN=suhB PE=4 SV=1 - [Q1R8J9_ECOUT]|Inositol-1-monophosphatase OS=Escherichia coli O157:H7 GN=suhB PE=3 SV=1 - [SUHB_ECO57]	suhB	Q1R8J9;P0ADG6	0.853771	0.715741
Protein YdgH OS=Escherichia coli (strain K12) GN=ydgH PE=1 SV=1 - [YDGH_ECOLI]	ydgH	P76177	0.853546	0.753229
N-acetylglucosamine PTS permease OS=Escherichia coli (strain UTI89 / UPEC) GN=nagE PE=4 SV=1 - [Q1REP7_ECOUT]	nagE	Q1REP7	0.85345	0.758204
Arabinose operon regulatory protein OS=Salmonella typhimurium (strain LT2 / SGSC1412 / ATCC 700720) GN=araC PE=3 SV=1 - [ARAC_SALTY]	araC	P03022	0.853149	1.41447
2-octaprenyl-3-methyl-6-methoxy-1,4-benzoquinol hydroxylase OS=Escherichia coli (strain UTI89 / UPEC) GN=yleB PE=4 SV=1 - [Q1REQ4_ECOUT]	yleB	Q1REQ4	0.853006	1.10839
Modulator of FtsH protease HflC OS=Escherichia coli (strain UTI89 / UPEC) GN=hflC PE=3 SV=1 - [Q1R385_ECOUT]|Modulator of FtsH protease HflC OS=Escherichia coli O157:H7 GN=hflC PE=3 SV=1 - [HFLC_ECO57]	hflC	Q1R385;P0ABC5	0.852662	0.88651
Thiol:disulfide interchange protein DsbC OS=Escherichia coli (strain UTI89 / UPEC) GN=dsbC PE=4 SV=1 - [Q1R7D8_ECOUT]	dsbC	Q1R7D8;P0AEG7	0.852596	0.893027
Putative periplasmic protein OS=Escherichia coli (strain UTI89 / UPEC) GN=yraP PE=4 SV=1 - [Q1R6J1_ECOUT]|Uncharacterized protein YraP OS=Escherichia coli O157:H7 GN=yraP PE=3 SV=1 - [YRAP_ECO57]	yraP	Q1R6J1;P64598	0.852461	1.04356
UDP-3-O-acyl-N-acetylglucosamine deacetylase OS=Escherichia coli (strain UTI89 / UPEC) GN=lpxC PE=3 SV=1 - [LPXC_ECOUT]|UDP-3-O-acyl-N-acetylglucosamine deacetylase OS=Escherichia coli O139:H28 (strain E24377A / ETEC) GN=lpxC PE=3 SV=1 - [LPXC_ECO24]	lpxC	Q1RG99;A7ZHI7	0.851471	1.25226
Cell division protein FtsP OS=Escherichia coli (strain K12) GN=ftsP PE=1 SV=2 - [FTSP_ECOLI]	ftsP	P26648	0.850828	1.61447
tRNA uridine 5-carboxymethylaminomethyl modification enzyme MnmG OS=Escherichia coli (strain UTI89 / UPEC) GN=mnmG PE=3 SV=1 - [MNMG_ECOUT]|tRNA uridine 5-carboxymethylaminomethyl modification enzyme MnmG OS=Escherichia coli O45:K1 (strain S88 / ExPEC) GN=mnmG PE=3 SV=1 - [MNMG_ECO45]	mnmG	Q1R4J1;B7MGG1	0.850691	1.14916
tRNA pseudouridine synthase D OS=Escherichia coli (strain UTI89 / UPEC) GN=truD PE=3 SV=1 - [TRUD_ECOUT]|tRNA pseudouridine synthase D OS=Escherichia coli O45:K1 (strain S88 / ExPEC) GN=truD PE=3 SV=1 - [TRUD_ECO45]	truD	Q1R7U6;B7MKL9	0.850689	0.975803
UPF0234 protein YajQ OS=Escherichia coli (strain UTI89 / UPEC) GN=yajQ PE=3 SV=3 - [YAJQ_ECOUT]|UPF0234 protein YajQ OS=Escherichia coli O139:H28 (strain E24377A / ETEC) GN=yajQ PE=3 SV=1 - [YAJQ_ECO24]	yajQ	Q1RFB4;A7ZII0	0.850551	0.723391
Uncharacterized protein YibN OS=Escherichia coli O157:H7 GN=yibN PE=3 SV=1 - [YIBN_ECO57]	yibN	P0AG29	0.850397	0.66304
UDP-N-acetylmuramoylalanine--D-glutamate ligase OS=Escherichia coli (strain UTI89 / UPEC) GN=murD PE=3 SV=1 - [MURD_ECOUT]|UDP-N-acetylmuramoylalanine--D-glutamate ligase OS=Escherichia coli O6:K15:H31 (strain 536 / UPEC) GN=murD PE=3 SV=1 - [MURD_ECOL5]	murD	Q1RGA7;Q0TLQ1	0.850163	1.52093
Chaperone protein HtpG OS=Escherichia coli (strain UTI89 / UPEC) GN=htpG PE=3 SV=1 - [HTPG_ECOUT]|Chaperone protein HtpG OS=Escherichia coli O1:K1 / APEC GN=htpG PE=3 SV=1 - [HTPG_ECOK1]	htpG	Q1RF62;A1A8D9	0.848516	0.656032
Protein YciI OS=Escherichia coli O6:H1 (strain CFT073 / ATCC 700928 / UPEC) GN=yciI PE=3 SV=1 - [YCII_ECOL6]	yciI	P0AB56	0.848352	0.447808
D-allose-binding periplasmic protein OS=Escherichia coli (strain UTI89 / UPEC) GN=yjcX PE=4 SV=1 - [Q1R3H3_ECOUT]	yjcX	Q1R3H3	0.847844	0.895296
Uncharacterized protein OS=Escherichia coli (strain UTI89 / UPEC) GN=yibQ PE=4 SV=1 - [Q1R4X7_ECOUT]	yibQ	Q1R4X7	0.847674	2.18932
Outer membrane lipoprotein SlyB OS=Escherichia coli (strain UTI89 / UPEC) GN=slyB PE=4 SV=1 - [Q1RBF4_ECOUT]	slyB	Q1RBF4	0.847293	0.930507
Transcription-repair-coupling factor OS=Escherichia coli (strain UTI89 / UPEC) GN=mfd PE=3 SV=1 - [Q1RD40_ECOUT]	mfd	Q1RD40	0.847237	1.57528
Translation initiation factor IF-2 OS=Escherichia coli (strain UTI89 / UPEC) GN=infB PE=3 SV=1 - [IF2_ECOUT]|Translation initiation factor IF-2 OS=Escherichia coli O127:H6 (strain E2348/69 / EPEC) GN=infB PE=3 SV=1 - [IF2_ECO27]	infB	Q1R6H0;B7UJ63	0.847071	0.647801
4-hydroxy-tetrahydrodipicolinate synthase OS=Escherichia coli O139:H28 (strain E24377A / ETEC) GN=dapA PE=3 SV=1 - [DAPA_ECO24]	dapA	A7ZPS4	0.845953	0.659887
Protein FimF OS=Escherichia coli (strain K12) GN=fimF PE=1 SV=2 - [FIMF_ECOLI]	fimF	P08189	0.845847	2.07773
Transaldolase 2 OS=Salmonella choleraesuis (strain SC-B67) GN=tal2 PE=3 SV=1 - [TAL2_SALCH]|Transaldolase OS=Escherichia coli (strain UTI89 / UPEC) GN=talA PE=3 SV=1 - [Q1R8R6_ECOUT]	tal2	Q1R8R6;Q8FLD1	0.844691	0.796202
Octanoyltransferase OS=Escherichia coli (strain UTI89 / UPEC) GN=lipB PE=3 SV=1 - [LIPB_ECOUT]|Octanoyltransferase OS=Escherichia coli O139:H28 (strain E24377A / ETEC) GN=lipB PE=3 SV=1 - [LIPB_ECO24]	lipB	Q1RET2;A7ZJ18	0.843347	1.37664
Penicillin-binding protein 1A OS=Escherichia coli (strain UTI89 / UPEC) GN=mrcA PE=4 SV=1 - [Q1R5P1_ECOUT]	mrcA	Q1R5P1;P02918	0.842885	1.22249
Uncharacterized protein OS=Escherichia coli (strain UTI89 / UPEC) GN=yjdJ PE=4 SV=1 - [Q1R3D5_ECOUT]	yjdJ	Q1R3D5	0.8428	0.973668
Uncharacterized protein OS=Escherichia coli (strain UTI89 / UPEC) GN=UTI89_C1131 PE=4 SV=1 - [Q1RDF0_ECOUT]	UTI89_C1131	Q1RDF0	0.842691	1.80703
Thiamine-binding periplasmic protein OS=Escherichia coli (strain K12) GN=thiB PE=1 SV=2 - [THIB_ECOLI]|Thiamine-binding periplasmic protein OS=Escherichia coli (strain UTI89 / UPEC) GN=tbpA PE=4 SV=1 - [Q1RGC8_ECOUT]	thiB	Q1RGC8	0.842151	1.34155
Methionine aminopeptidase OS=Escherichia coli (strain UTI89 / UPEC) GN=map PE=3 SV=1 - [Q1RG22_ECOUT]|Methionine aminopeptidase OS=Escherichia coli O157:H7 GN=map PE=3 SV=1 - [MAP1_ECO57]	map	Q1RG22;P0AE20	0.841138	0.685011
Endo-type membrane-bound lytic murein transglycosylase A OS=Escherichia coli (strain UTI89 / UPEC) GN=emtA PE=3 SV=2 - [EMTA_ECOUT]|Endo-type membrane-bound lytic murein transglycosylase A OS=Escherichia coli O45:K1 (strain S88 / ExPEC) GN=emtA PE=3 SV=1 - [EMTA_ECO45]	emtA	Q1RCQ2;B7MK90	0.841013	0.576538
Stress response kinase A OS=Escherichia coli O6:H1 (strain CFT073 / ATCC 700928 / UPEC) GN=srkA PE=3 SV=1 - [SRKA_ECOL6]	srkA	P0C0K4	0.840659	1.37295
Glucose-1-phosphate adenylyltransferase OS=Escherichia coli (strain UTI89 / UPEC) GN=glgC PE=3 SV=2 - [GLGC_ECOUT]|Glucose-1-phosphate adenylyltransferase OS=Escherichia coli O45:K1 (strain S88 / ExPEC) GN=glgC PE=3 SV=1 - [GLGC_ECO45]	glgC	Q1R5J6;B7MDR5	0.840444	0.920512
Uncharacterized protein OS=Escherichia coli (strain UTI89 / UPEC) GN=yrbC PE=4 SV=1 - [Q1R6E2_ECOUT]	yrbC	Q1R6E2	0.840226	0.676154
Lipopolysaccharide assembly protein A OS=Escherichia coli (strain UTI89 / UPEC) GN=yciS PE=3 SV=1 - [Q1RC86_ECOUT]	yciS	Q1RC86	0.839607	1.40406
Rod shape-determining protein MreB OS=Escherichia coli O6:H1 (strain CFT073 / ATCC 700928 / UPEC) GN=mreB PE=3 SV=1 - [MREB_ECOL6]|Regulator of FtsI OS=Escherichia coli (strain UTI89 / UPEC) GN=mreB PE=4 SV=1 - [Q1R689_ECOUT]	mreB	Q1R689	0.838487	0.950627
Lon protease OS=Escherichia coli (strain UTI89 / UPEC) GN=lon PE=2 SV=1 - [Q1RF96_ECOUT]|Lon protease OS=Escherichia coli O6:H1 (strain CFT073 / ATCC 700928 / UPEC) GN=lon PE=3 SV=1 - [LON_ECOL6]	lon	P0A9M1	0.83752	0.787396
Peptidyl-tRNA hydrolase OS=Escherichia coli (strain UTI89 / UPEC) GN=pth PE=3 SV=1 - [PTH_ECOUT]|Peptidyl-tRNA hydrolase OS=Escherichia coli O139:H28 (strain E24377A / ETEC) GN=pth PE=3 SV=1 - [PTH_ECO24]	pth	Q1RCN4;A7ZKX7	0.836812	0.817937
ATP synthase subunit beta OS=Escherichia coli (strain UTI89 / UPEC) GN=atpD PE=3 SV=1 - [ATPB_ECOUT]|ATP synthase subunit beta OS=Escherichia coli O139:H28 (strain E24377A / ETEC) GN=atpD PE=3 SV=1 - [ATPB_ECO24]|ATP synthase subunit beta OS=Shewanella loihica (strain ATCC BAA-1088 / PV-4) GN=atpD PE=3 SV=1 - [ATPB_SHELP]|ATP synthase subunit beta OS=Shewanella sediminis (strain HAW-EB3) GN=atpD …	atpD	Q1R4K2;A7ZTU4	0.835911	0.747909
Uncharacterized protein OS=Escherichia coli (strain UTI89 / UPEC) GN=UTI89_C2033 PE=4 SV=1 - [Q1RAV5_ECOUT]	UTI89_C2033	Q1RAV5	0.835219	1.96323
GTPase Era OS=Escherichia coli (strain UTI89 / UPEC) GN=era PE=3 SV=1 - [ERA_ECOUT]|GTPase Era OS=Escherichia coli O139:H28 (strain E24377A / ETEC) GN=era PE=3 SV=1 - [ERA_ECO24]	era	Q1R8G7;A7ZQ10	0.834021	1.24886
Glycerophosphodiester phosphodiesterase, cytosolic OS=Escherichia coli (strain UTI89 / UPEC) GN=ugpQ PE=4 SV=1 - [Q1R5H9_ECOUT]	ugpQ	Q1R5H9	0.833897	0.943899
Outer membrane lipoprotein blc OS=Escherichia coli (strain UTI89 / UPEC) GN=blc PE=4 SV=1 - [Q1R3A8_ECOUT]	blc	Q1R3A8	0.833679	0.897786
Conserved thioredoxin-like protein OS=Escherichia coli (strain UTI89 / UPEC) GN=yffB PE=3 SV=1 - [Q1R8Q7_ECOUT]	yffB	Q1R8Q7	0.833203	1.20152
Putative binding protein YgiS OS=Escherichia coli (strain UTI89 / UPEC) GN=UTI89_C3447 PE=4 SV=1 - [Q1R6X0_ECOUT]	UTI89_C3447	Q1R6X0	0.833032	1.79942
Probable malate:quinone oxidoreductase OS=Escherichia coli (strain UTI89 / UPEC) GN=mqo PE=3 SV=1 - [MQO_ECOUT]|Probable malate:quinone oxidoreductase OS=Escherichia coli O45:K1 (strain S88 / ExPEC) GN=mqo PE=3 SV=1 - [MQO_ECO45]	mqo	Q1R9K7;B7MFC3	0.83202	0.964236
Nicotinate-nucleotide pyrophosphorylase [carboxylating] OS=Escherichia coli (strain K12) GN=nadC PE=3 SV=7 - [NADC_ECOLI]	nadC	P30011	0.831717	0.975357
Galactose/methyl galactoside import ATP-binding protein MglA OS=Escherichia coli (strain UTI89 / UPEC) GN=mglA PE=3 SV=1 - [MGLA_ECOUT]	mglA	Q1R9S4	0.830968	0.948754
Putative GTP-binding factor OS=Escherichia coli (strain UTI89 / UPEC) GN=typA PE=4 SV=1 - [Q1R442_ECOUT]|GTP-binding protein TypA/BipA OS=Escherichia coli O127:H6 (strain E2348/69 / EPEC) GN=typA PE=3 SV=1 - [TYPA_ECO27]	typA	Q1R442;P0A3B2	0.829516	0.807264
Hypothetical acetyltransferase YhbS OS=Escherichia coli (strain UTI89 / UPEC) GN=yhbS PE=4 SV=1 - [Q1R6I5_ECOUT]|Uncharacterized N-acetyltransferase YhbS OS=Escherichia coli O157:H7 GN=yhbS PE=3 SV=1 - [YHBS_ECO57]	yhbS	Q1R6I5;P63419	0.82948	1.43006
Phosphoenolpyruvate carboxykinase (ATP) OS=Escherichia coli O45:K1 (strain S88 / ExPEC) GN=pckA PE=3 SV=1 - [PCKA_ECO45]	pckA	B7MDM9	0.828541	0.742414
Ribosomal RNA large subunit methyltransferase E OS=Escherichia coli (strain UTI89 / UPEC) GN=rlmE PE=3 SV=1 - [RLME_ECOUT]|Ribosomal RNA large subunit methyltransferase E OS=Citrobacter koseri (strain ATCC BAA-895 / CDC 4225-83 / SGSC4696) GN=rlmE PE=3 SV=1 - [RLME_CITK8]	rlmE	Q1R6F9;A8AQ68	0.827384	0.442069
Recombination-associated protein RdgC OS=Escherichia coli (strain UTI89 / UPEC) GN=rdgC PE=3 SV=1 - [Q1RFE9_ECOUT]	rdgC	Q1RFE9	0.827102	0.675899
Sensor protein RstB OS=Escherichia coli (strain K12) GN=rstB PE=1 SV=2 - [RSTB_ECOLI]	rstB	P18392	0.826534	0.926497
ATP synthase subunit delta OS=Escherichia coli (strain UTI89 / UPEC) GN=atpH PE=3 SV=1 - [ATPD_ECOUT]|ATP synthase subunit delta OS=Escherichia coli O139:H28 (strain E24377A / ETEC) GN=atpH PE=3 SV=1 - [ATPD_ECO24]	atpH	Q1R4J8;A7ZTU7	0.82556	0.81378
Respiratory nitrate reductase 2 beta chain OS=Escherichia coli (strain K12) GN=narY PE=1 SV=2 - [NARY_ECOLI]	narY	P19318	0.825336	1.05362
Oxidoreductase UcpA OS=Escherichia coli (strain K12) GN=ucpA PE=3 SV=3 - [UCPA_ECOLI]|Oxidoreductase UcpA OS=Escherichia coli (strain UTI89 / UPEC) GN=ucpA PE=4 SV=1 - [Q1R8U5_ECOUT]	ucpA	Q1R8U5	0.82463	1.85412
Beta-D-glucoside glucohydrolase OS=Escherichia coli (strain UTI89 / UPEC) GN=bglX PE=3 SV=1 - [Q1R9U0_ECOUT]	bglX	Q1R9U0	0.823211	0.953403
Low affinity potassium transport system protein kup OS=Escherichia coli (strain UTI89 / UPEC) GN=kup PE=3 SV=1 - [KUP_ECOUT]|Low affinity potassium transport system protein kup OS=Escherichia coli O139:H28 (strain E24377A / ETEC) GN=kup PE=3 SV=1 - [KUP_ECO24]	kup	Q1R4I5;A7ZTV8	0.822696	1.52608
50S ribosomal protein L9 OS=Escherichia coli (strain UTI89 / UPEC) GN=rplI PE=3 SV=1 - [RL9_ECOUT]|50S ribosomal protein L9 OS=Escherichia coli O139:H28 (strain E24377A / ETEC) GN=rplI PE=3 SV=1 - [RL9_ECO24]	rplI	Q1R357;A7ZV74	0.821952	0.568141
Cytoskeleton protein RodZ OS=Escherichia coli (strain UTI89 / UPEC) GN=rodZ PE=3 SV=1 - [RODZ_ECOUT]|Cytoskeleton protein RodZ OS=Escherichia coli O127:H6 (strain E2348/69 / EPEC) GN=rodZ PE=3 SV=1 - [RODZ_ECO27]	rodZ	Q1R8L7;B7UGW2	0.81976	0.643851
DNA gyrase subunit A OS=Escherichia coli (strain UTI89 / UPEC) GN=gyrA PE=3 SV=1 - [Q1R9I5_ECOUT]	gyrA	Q1R9I5	0.819252	0.601608
Positive regulator of gcv operon OS=Escherichia coli (strain UTI89 / UPEC) GN=gcvA PE=4 SV=1 - [Q1R7N2_ECOUT]|Glycine cleavage system transcriptional activator OS=Escherichia coli O157:H7 GN=gcvA PE=3 SV=1 - [GCVA_ECO57]	gcvA	Q1R7N2;P0A9F8	0.819212	2.92638
50S ribosomal protein L4 OS=Escherichia coli (strain UTI89 / UPEC) GN=rplD PE=3 SV=1 - [RL4_ECOUT]|50S ribosomal protein L4 OS=Citrobacter koseri (strain ATCC BAA-895 / CDC 4225-83 / SGSC4696) GN=rplD PE=3 SV=1 - [RL4_CITK8]	rplD	Q1R604;A8AQL8	0.81916	0.385869
Ribosomal RNA small subunit methyltransferase F OS=Escherichia coli (strain UTI89 / UPEC) GN=rsmF PE=3 SV=2 - [RSMF_ECOUT]|Ribosomal RNA small subunit methyltransferase F OS=Escherichia coli O45:K1 (strain S88 / ExPEC) GN=rsmF PE=3 SV=1 - [RSMF_ECO45]	rsmF	Q1RAV2;B7MBP2	0.818806	0.721977
1,4-dihydroxy-2-naphthoyl-CoA hydrolase OS=Escherichia coli (strain K12) GN=menI PE=1 SV=1 - [MENI_ECOLI]	menI	P77781	0.817832	1.05696
Hypothetical symporter YdjN OS=Escherichia coli (strain UTI89 / UPEC) GN=ydjN PE=4 SV=1 - [Q1RB65_ECOUT]	ydjN	Q1RB65	0.815958	1.41858
Uncharacterized protein OS=Escherichia coli (strain UTI89 / UPEC) GN=elaB PE=4 SV=1 - [Q1R9E7_ECOUT]|Protein ElaB OS=Escherichia coli O157:H7 GN=elaB PE=3 SV=1 - [ELAB_ECO57]	elaB	Q1R9E7;P0AEH7	0.815792	0.598347
Deoxyuridine 5'-triphosphate nucleotidohydrolase OS=Escherichia coli (strain UTI89 / UPEC) GN=dut PE=3 SV=1 - [DUT_ECOUT]|Deoxyuridine 5'-triphosphate nucleotidohydrolase OS=Escherichia coli O1:K1 / APEC GN=dut PE=3 SV=1 - [DUT_ECOK1]	dut	Q1R4V2;A1AHH1	0.814403	0.915687
60 kDa chaperonin 2 OS=Burkholderia vietnamiensis (strain G4 / LMG 22486) GN=groL2 PE=3 SV=1 - [CH602_BURVG]	groL2	A4JPD1;Q2RWV4	0.813968	1.29932
Uncharacterized protein YhjG OS=Escherichia coli (strain K12) GN=yhjG PE=4 SV=3 - [YHJG_ECOLI]	yhjG	P37645	0.813556	1.0933
NADPH-dependent 7-cyano-7-deazaguanine reductase OS=Escherichia coli (strain UTI89 / UPEC) GN=queF PE=3 SV=1 - [QUEF_ECOUT]	queF	Q1R7P8	0.813475	1.09875
Oxygen-independent coproporphyrinogen-III oxidase-like protein YggW OS=Escherichia coli (strain K12) GN=yggW PE=3 SV=1 - [YGGW_ECOLI]	yggW	P52062	0.813338	1.14207
Uncharacterized protein OS=Escherichia coli (strain UTI89 / UPEC) GN=UTI89_C4414 PE=4 SV=1 - [Q1R483_ECOUT]	UTI89_C4414	Q1R483	0.813125	1.17735
Uncharacterized protein OS=Escherichia coli (strain UTI89 / UPEC) GN=ycjY PE=4 SV=1 - [Q1RFP7_ECOUT]	ycjY	Q1RFP7	0.8131	0.796222
Penicillin-insensitive murein endopeptidase OS=Escherichia coli (strain UTI89 / UPEC) GN=mepA PE=3 SV=1 - [MEPA_ECOUT]|Penicillin-insensitive murein endopeptidase OS=Escherichia coli O127:H6 (strain E2348/69 / EPEC) GN=mepA PE=3 SV=1 - [MEPA_ECO27]	mepA	Q1R984;B7UFY6	0.812319	0.893469
S-(hydroxymethyl)glutathione dehydrogenase OS=Escherichia coli (strain UTI89 / UPEC) GN=frmA PE=3 SV=1 - [FRMA_ECOUT]|S-(hydroxymethyl)glutathione dehydrogenase OS=Escherichia coli O1:K1 / APEC GN=frmA PE=3 SV=1 - [FRMA_ECOK1]	frmA	Q1RFI7;A1A835	0.812155	2.16444
Protein TolB OS=Escherichia coli (strain UTI89 / UPEC) GN=tolB PE=3 SV=2 - [TOLB_ECOUT]|Protein TolB OS=Escherichia coli O139:H28 (strain E24377A / ETEC) GN=tolB PE=3 SV=1 - [TOLB_ECO24]|Protein TolB OS=Dickeya dadantii (strain 3937) GN=tolB PE=3 SV=1 - [TOLB_DICD3]	tolB	Q1REI5;A7ZJC2	0.811901	1.12955
Acyl-[acyl-carrier-protein]--UDP-N-acetylglucosamine O-acyltransferase OS=Escherichia coli (strain UTI89 / UPEC) GN=lpxA PE=3 SV=1 - [LPXA_ECOUT]|Acyl-[acyl-carrier-protein]--UDP-N-acetylglucosamine O-acyltransferase OS=Escherichia coli O139:H28 (strain E24377A / ETEC) GN=lpxA PE=3 SV=1 - [LPXA_ECO24]	lpxA	Q1RG08;A7ZHS1	0.811482	0.545429
Chaperone protein DnaJ OS=Escherichia coli (strain UTI89 / UPEC) GN=dnaJ PE=3 SV=1 - [DNAJ_ECOUT]|Chaperone protein DnaJ OS=Escherichia coli O139:H28 (strain E24377A / ETEC) GN=dnaJ PE=3 SV=1 - [DNAJ_ECO24]	dnaJ	Q1RGI7;A7ZHA5	0.810648	0.607589
Bifunctional uridylyltransferase/uridylyl-removing enzyme OS=Escherichia coli (strain UTI89 / UPEC) GN=glnD PE=3 SV=1 - [GLND_ECOUT]|Bifunctional uridylyltransferase/uridylyl-removing enzyme OS=Escherichia coli O45:K1 (strain S88 / ExPEC) GN=glnD PE=3 SV=1 - [GLND_ECO45]	glnD	Q1RG23;B7MBE8	0.810644	1.20924
Fructose-1,6-bisphosphatase class 1 OS=Escherichia coli (strain UTI89 / UPEC) GN=fbp PE=3 SV=2 - [F16PA_ECOUT]|Fructose-1,6-bisphosphatase class 1 OS=Escherichia coli O139:H28 (strain E24377A / ETEC) GN=fbp PE=3 SV=1 - [F16PA_ECO24]	fbp	Q1R324;A7ZVB0	0.810517	0.91303
50S ribosomal protein L7/L12 OS=Escherichia coli (strain UTI89 / UPEC) GN=rplL PE=3 SV=1 - [RL7_ECOUT]|50S ribosomal protein L7/L12 OS=Escherichia coli O139:H28 (strain E24377A / ETEC) GN=rplL PE=3 SV=1 - [RL7_ECO24]|50S ribosomal protein L7/L12 OS=Pectobacterium carotovorum subsp. carotovorum (strain PC1) GN=rplL PE=3 SV=1 - [RL7_PECCP]	rplL	Q1R5V1;A7ZUK0	0.810001	0.437014
Putative oxidoreductase YhhX OS=Escherichia coli (strain UTI89 / UPEC) GN=yhhX PE=4 SV=1 - [Q1R5I7_ECOUT]	yhhX	Q1R5I7	0.809325	0.685904
Xanthine phosphoribosyltransferase OS=Escherichia coli (strain UTI89 / UPEC) GN=gpt PE=3 SV=1 - [XGPT_ECOUT]|Xanthine phosphoribosyltransferase OS=Escherichia coli O45:K1 (strain S88 / ExPEC) GN=gpt PE=3 SV=1 - [XGPT_ECO45]	gpt	Q1RFT3;B7MC88	0.8093	1.43993
Octaprenyl diphosphate synthase OS=Escherichia coli (strain UTI89 / UPEC) GN=ispB PE=3 SV=1 - [Q1R6E9_ECOUT]	ispB	Q1R6E9	0.808236	1.43452
Single-stranded DNA-binding protein OS=Escherichia coli O157:H7 GN=ssb PE=3 SV=2 - [SSB_ECO57]|Single-stranded DNA-binding protein OS=Escherichia coli (strain UTI89 / UPEC) GN=ssb PE=3 SV=1 - [Q1R3L1_ECOUT]	ssb	P0AGE2	0.807829	0.617679
Protein YhdH OS=Escherichia coli (strain UTI89 / UPEC) GN=yhdH PE=4 SV=1 - [Q1R686_ECOUT]	yhdH	Q1R686	0.807623	0.934928
Outer-membrane lipoprotein LolB OS=Escherichia coli (strain UTI89 / UPEC) GN=hemM PE=3 SV=1 - [Q1RCM9_ECOUT]	hemM	Q1RCM9	0.807607	0.74147
Met repressor OS=Escherichia coli O139:H28 (strain E24377A / ETEC) GN=metJ PE=3 SV=1 - [METJ_ECO24]|Met repressor OS=Escherichia coli (strain UTI89 / UPEC) GN=metJ PE=3 SV=1 - [Q1R3X9_ECOUT]	metJ	A7ZUF7	0.807464	0.494598
Chromosome partition protein MukB OS=Escherichia coli (strain UTI89 / UPEC) GN=mukB PE=3 SV=1 - [MUKB_ECOUT]|Chromosome partition protein MukB OS=Escherichia coli O45:K1 (strain S88 / ExPEC) GN=mukB PE=3 SV=1 - [MUKB_ECO45]	mukB	Q1RDT3;B7MHN3;B7UN10	0.807407	0.993677
Cell division protein FtsB OS=Escherichia coli (strain UTI89 / UPEC) GN=ftsB PE=3 SV=1 - [FTSB_ECOUT]|Cell division protein FtsB OS=Escherichia coli O127:H6 (strain E2348/69 / EPEC) GN=ftsB PE=3 SV=1 - [FTSB_ECO27]	ftsB	Q1R7U3;B7UHG7	0.807327	0.345642
UPF0047 protein YjbQ OS=Escherichia coli O157:H7 GN=yjbQ PE=3 SV=1 - [YJBQ_ECO57]	yjbQ	P0AF49;Q1R3L4	0.807259	1.67355
Periplasmic murein peptide-binding protein OS=Escherichia coli (strain K12) GN=mppA PE=1 SV=2 - [MPPA_ECOLI]|Periplasmic murein peptide-binding protein OS=Escherichia coli (strain UTI89 / UPEC) GN=mppA PE=4 SV=1 - [Q1RC35_ECOUT]	mppA	Q1RC35	0.807222	0.945005
Zinc uptake regulation protein OS=Escherichia coli (strain K12) GN=zur PE=1 SV=1 - [ZUR_ECOLI]	zur	P0AC51	0.806361	0.821888
Putrescine aminotransferase OS=Escherichia coli (strain UTI89 / UPEC) GN=patA PE=3 SV=2 - [PAT_ECOUT]|Putrescine aminotransferase OS=Escherichia coli O139:H28 (strain E24377A / ETEC) GN=patA PE=3 SV=2 - [PAT_ECO24]	patA	Q1R6Q7;A7ZRV6	0.806305	0.967619
Guanosine-3',5'-bis(diphosphate) 3'-pyrophosphohydrolase OS=Escherichia coli O157:H7 GN=spoT PE=3 SV=1 - [SPOT_ECO57]|Guanosine-3',5'-bis(Diphosphate) 3'-pyrophosphohydrolase OS=Escherichia coli (strain UTI89 / UPEC) GN=spoT PE=3 SV=1 - [Q1R4U1_ECOUT]	spoT	Q1R4U1	0.80523	0.849746
Uncharacterized protein OS=Escherichia coli (strain UTI89 / UPEC) GN=UTI89_C4401 PE=4 SV=1 - [Q1R496_ECOUT]	UTI89_C4401	Q1R496	0.805215	0.679927
Orotate phosphoribosyltransferase OS=Escherichia coli O45:K1 (strain S88 / ExPEC) GN=pyrE PE=3 SV=1 - [PYRE_ECO45]|Orotate phosphoribosyltransferase OS=Escherichia coli (strain UTI89 / UPEC) GN=pyrE PE=3 SV=1 - [Q1R4V0_ECOUT]	pyrE	B7MFK3	0.804747	0.828649
Rho-binding antiterminator protein OS=Escherichia coli (strain UTI89 / UPEC) GN=rof PE=4 SV=1 - [Q1RG00_ECOUT]	rof	Q1RG00	0.804498	1.26671
PTS enzyme IIC, mannose-specific OS=Escherichia coli (strain UTI89 / UPEC) GN=manY PE=4 SV=1 - [Q1RAX3_ECOUT]|PTS system mannose-specific EIIC component OS=Escherichia coli O157:H7 GN=manY PE=3 SV=1 - [PTNC_ECO57]	manY	Q1RAX3;P69803	0.803685	0.952365
Uncharacterized ABC transporter ATP-binding protein YheS OS=Escherichia coli O157:H7 GN=yheS PE=3 SV=1 - [YHES_ECO57]|Putative ATP-binding component of a transport system OS=Escherichia coli (strain UTI89 / UPEC) GN=yheS PE=4 SV=1 - [Q1R5T0_ECOUT]	yheS	Q1R5T0	0.803363	0.814922
UPF0001 protein YggS OS=Escherichia coli O157:H7 GN=yggS PE=3 SV=1 - [YGGS_ECO57]	yggS	P67082	0.803297	1.24226
Arabinose 5-phosphate isomerase OS=Escherichia coli (strain UTI89 / UPEC) GN=gutQ PE=3 SV=1 - [Q1R7Z2_ECOUT]|Arabinose 5-phosphate isomerase GutQ OS=Escherichia coli O6:H1 (strain CFT073 / ATCC 700928 / UPEC) GN=gutQ PE=3 SV=1 - [GUTQ_ECOL6]	gutQ	Q1R7Z2;Q8FEN7	0.803083	0.634607
Glycogen synthase OS=Escherichia coli (strain UTI89 / UPEC) GN=glgA PE=3 SV=1 - [GLGA_ECOUT]	glgA	Q1R5J7	0.801114	1.33238
Glutaminase OS=Escherichia coli O81 (strain ED1a) GN=glsA PE=3 SV=1 - [GLSA_ECO81]	glsA	B7MQK2	0.800654	1.54663
S-ribosylhomocysteine lyase OS=Escherichia coli (strain UTI89 / UPEC) GN=luxS PE=3 SV=1 - [LUXS_ECOUT]|S-ribosylhomocysteine lyase OS=Escherichia coli O139:H28 (strain E24377A / ETEC) GN=luxS PE=3 SV=1 - [LUXS_ECO24]	luxS	Q1R809;A7ZQC0	0.800291	0.738908
Multifunctional CCA protein OS=Escherichia coli (strain UTI89 / UPEC) GN=cca PE=3 SV=1 - [CCA_ECOUT]|Multifunctional CCA protein OS=Escherichia coli O45:K1 (strain S88 / ExPEC) GN=cca PE=3 SV=1 - [CCA_ECO45]	cca	Q1R6S5;B7MAD3	0.799416	1.24908
tRNA modification GTPase MnmE OS=Escherichia coli (strain UTI89 / UPEC) GN=mnmE PE=3 SV=1 - [MNME_ECOUT]|tRNA modification GTPase MnmE OS=Escherichia coli O45:K1 (strain S88 / ExPEC) GN=mnmE PE=3 SV=1 - [MNME_ECO45]	mnmE	Q1R4M8;B7MGC8	0.798998	1.28289
Bifunctional protein FolD OS=Escherichia coli (strain UTI89 / UPEC) GN=folD PE=3 SV=3 - [FOLD_ECOUT]|Bifunctional protein FolD OS=Escherichia coli O127:H6 (strain E2348/69 / EPEC) GN=folD PE=3 SV=1 - [FOLD_ECO27]	folD	Q1RF04;B7UKK6	0.798292	0.678255
50S ribosomal protein L2 OS=Escherichia coli (strain UTI89 / UPEC) GN=rplB PE=3 SV=1 - [RL2_ECOUT]|50S ribosomal protein L2 OS=Escherichia coli O139:H28 (strain E24377A / ETEC) GN=rplB PE=3 SV=1 - [RL2_ECO24]	rplB	Q1R607;A7ZSK6	0.79803	0.510969
Glucuronide carrier protein homolog OS=Escherichia coli (strain K12) GN=uidB PE=1 SV=1 - [UIDB_ECOLI]	uidB	P0CE44	0.797594	1.08601
Hypothetical lipoprotein YfhM OS=Escherichia coli (strain UTI89 / UPEC) GN=yfhM PE=4 SV=1 - [Q1R8L2_ECOUT]	yfhM	Q1R8L2	0.795386	1.01071
60 kDa chaperonin OS=Methylovorus sp. (strain SS1 / DSM 11726) GN=groL PE=3 SV=1 - [CH60_METSS]	groL	Q9WWL4;Q1R3B6;A1AJ51	0.79538	0.67972
Uncharacterized ABC transporter ATP-binding protein YbbA OS=Escherichia coli O157:H7 GN=ybbA PE=3 SV=1 - [YBBA_ECO57]	ybbA	P0A9T9;Q1RF33	0.792299	1.57088
Glutamine--tRNA ligase OS=Escherichia coli (strain UTI89 / UPEC) GN=glnS PE=3 SV=1 - [SYQ_ECOUT]|Glutamine--tRNA ligase OS=Escherichia coli O127:H6 (strain E2348/69 / EPEC) GN=glnS PE=3 SV=1 - [SYQ_ECO27]|Glutamine--tRNA ligase OS=Edwardsiella ictaluri (strain 93-146) GN=glnS PE=3 SV=1 - [SYQ_EDWI9]	glnS	Q1REN7;B7UKW1	0.792032	0.900637
Cellulose synthase operon protein C OS=Escherichia coli (strain K12) GN=bcsC PE=1 SV=3 - [BCSC_ECOLI]|Cellulose synthase operon protein C OS=Escherichia coli (strain UTI89 / UPEC) GN=yhjL PE=4 SV=1 - [Q1R573_ECOUT]	bcsC	Q1R573	0.79136	1.21285
Fructose-1,6-bisphosphatase OS=Escherichia coli (strain UTI89 / UPEC) GN=glpX PE=3 SV=1 - [Q1R3Z3_ECOUT]|Fructose-1,6-bisphosphatase class 2 OS=Escherichia coli O6:H1 (strain CFT073 / ATCC 700928 / UPEC) GN=glpX PE=3 SV=1 - [GLPX_ECOL6]	glpX	Q1R3Z3;P0A9D0	0.790054	0.716142
L-seryl-tRNA(Sec) selenium transferase OS=Escherichia coli (strain UTI89 / UPEC) GN=selA PE=3 SV=1 - [SELA_ECOUT]|L-seryl-tRNA(Sec) selenium transferase OS=Escherichia coli O1:K1 / APEC GN=selA PE=3 SV=1 - [SELA_ECOK1]	selA	Q1R503;A1AHD0	0.789885	1.45592
Respiratory nitrate reductase 2 alpha chain OS=Escherichia coli (strain UTI89 / UPEC) GN=narZ PE=3 SV=1 - [Q1RBV0_ECOUT]	narZ	Q1RBV0	0.788959	1.49657
High frequency lysogenization protein HflD OS=Escherichia coli O139:H28 (strain E24377A / ETEC) GN=hflD PE=3 SV=1 - [HFLD_ECO24]	hflD	A7ZKS2	0.788584	1.19069
Protein translocase subunit SecD OS=Escherichia coli (strain UTI89 / UPEC) GN=secD PE=3 SV=1 - [Q1RFD3_ECOUT]|Protein translocase subunit SecD OS=Escherichia coli O157:H7 GN=secD PE=3 SV=1 - [SECD_ECO57]	secD	Q1RFD3	0.7885	0.73249
50S ribosomal protein L10 OS=Escherichia coli (strain UTI89 / UPEC) GN=rplJ PE=3 SV=1 - [RL10_ECOUT]|50S ribosomal protein L10 OS=Escherichia coli O139:H28 (strain E24377A / ETEC) GN=rplJ PE=3 SV=1 - [RL10_ECO24]	rplJ	Q1R5V0;A7ZUJ8	0.786808	0.543976
Iron-sulfur cluster insertion protein ErpA OS=Escherichia coli (strain UTI89 / UPEC) GN=erpA PE=3 SV=2 - [ERPA_ECOUT]|Iron-sulfur cluster insertion protein ErpA OS=Escherichia coli O139:H28 (strain E24377A / ETEC) GN=erpA PE=3 SV=1 - [ERPA_ECO24]	erpA	Q1RG32;A7ZHP8	0.786721	0.720137
NAD(P)H-flavin reductase OS=Escherichia coli O157:H7 GN=fre PE=3 SV=2 - [FRE_ECO57]	fre	P0AEN3	0.786605	1.10715
Long chain fatty acid CoA-ligase OS=Escherichia coli (strain UTI89 / UPEC) GN=fadD PE=4 SV=1 - [Q1RAY9_ECOUT]	fadD	Q1RAY9;P69452	0.785787	0.942503
Phosphate acyltransferase OS=Escherichia coli (strain UTI89 / UPEC) GN=plsX PE=3 SV=1 - [PLSX_ECOUT]|Phosphate acyltransferase OS=Escherichia coli O139:H28 (strain E24377A / ETEC) GN=plsX PE=3 SV=1 - [PLSX_ECO24]	plsX	Q1RD67;A7ZKJ3	0.785682	0.880837
Integration host factor subunit alpha OS=Escherichia coli (strain UTI89 / UPEC) GN=ihfA PE=3 SV=1 - [IHFA_ECOUT]|Integration host factor subunit alpha OS=Escherichia coli O139:H28 (strain E24377A / ETEC) GN=ihfA PE=3 SV=1 - [IHFA_ECO24]	ihfA	Q1RB83;A7ZMI0	0.78543	0.513986
Phosphoenolpyruvate synthase regulatory protein OS=Escherichia coli (strain UTI89 / UPEC) GN=ppsR PE=3 SV=1 - [PSRP_ECOUT]|Phosphoenolpyruvate synthase regulatory protein OS=Escherichia coli O139:H28 (strain E24377A / ETEC) GN=ppsR PE=3 SV=1 - [PSRP_ECO24]	ppsR	Q1RB92;A7ZMH0	0.784944	1.03974
Glycerophosphoryl diester phosphodiesterase OS=Escherichia coli (strain K12) GN=glpQ PE=1 SV=2 - [GLPQ_ECOLI]|Glycerophosphodiester phosphodiesterase, periplasmic OS=Escherichia coli (strain UTI89 / UPEC) GN=glpQ PE=4 SV=1 - [Q1R9H8_ECOUT]	glpQ	Q1R9H8	0.784635	0.956891
Primosomal replication protein N OS=Escherichia coli (strain UTI89 / UPEC) GN=priB PE=3 SV=1 - [PRIB_ECOUT]|Primosomal replication protein N OS=Escherichia coli O139:H28 (strain E24377A / ETEC) GN=priB PE=3 SV=1 - [PRIB_ECO24]	priB	Q1R359;A7ZV72	0.784628	0.972573
Periplasmic glucose-1-phosphatase OS=Escherichia coli (strain UTI89 / UPEC) GN=agp PE=4 SV=1 - [Q1RDL5_ECOUT]	agp	Q1RDL5	0.78357	0.853791
Nickel/cobalt homeostasis protein RcnB OS=Escherichia coli O6:H1 (strain CFT073 / ATCC 700928 / UPEC) GN=rcnB PE=3 SV=1 - [RCNB_ECOL6]	rcnB	P64535	0.782186	0.434277
Uncharacterized ABC transporter ATP-binding protein YejF OS=Escherichia coli (strain K12) GN=yejF PE=3 SV=1 - [YEJF_ECOLI]	yejF	P33916	0.781602	0.967741
30S ribosomal protein S10 OS=Escherichia coli (strain UTI89 / UPEC) GN=rpsJ PE=3 SV=1 - [RS10_ECOUT]|30S ribosomal protein S10 OS=Escherichia coli O139:H28 (strain E24377A / ETEC) GN=rpsJ PE=3 SV=1 - [RS10_ECO24]	rpsJ	Q1R601;A7ZSL0	0.779655	0.429282
ATP synthase epsilon chain OS=Escherichia coli (strain UTI89 / UPEC) GN=atpC PE=3 SV=1 - [ATPE_ECOUT]|ATP synthase epsilon chain OS=Escherichia coli O139:H28 (strain E24377A / ETEC) GN=atpC PE=3 SV=1 - [ATPE_ECO24]	atpC	Q1R4K3;A7ZTU3;O51871	0.77963	0.692641
Elongation factor Tu OS=Blochmannia floridanus GN=tuf PE=3 SV=1 - [EFTU_BLOFL]	tuf	Q7VRP0;A1T056	0.779438	0.84938
Multiphosphoryl transfer protein OS=Escherichia coli O157:H7 GN=fruB PE=3 SV=1 - [PTFAH_ECO57]	fruB	P69812	0.778633	1.26219
Uncharacterized protein OS=Escherichia coli (strain UTI89 / UPEC) GN=ygiF PE=4 SV=1 - [Q1R6S7_ECOUT]	ygiF	Q1R6S7	0.778492	0.775684
Serine acetyltransferase OS=Escherichia coli (strain UTI89 / UPEC) GN=cysE PE=4 SV=1 - [Q1R4Y8_ECOUT]|Serine acetyltransferase OS=Escherichia coli O157:H7 GN=cysE PE=3 SV=1 - [CYSE_ECO57]	cysE	Q1R4Y8;P0A9D6	0.776347	0.558726
Protein YgiW OS=Escherichia coli O157:H7 GN=ygiW PE=3 SV=1 - [YGIW_ECO57]	ygiW	P0ADU6	0.775889	0.954075
50S ribosomal protein L13 OS=Escherichia coli (strain UTI89 / UPEC) GN=rplM PE=3 SV=2 - [RL13_ECOUT]|50S ribosomal protein L13 OS=Escherichia coli O139:H28 (strain E24377A / ETEC) GN=rplM PE=3 SV=1 - [RL13_ECO24]	rplM	Q1R6A9;A7ZSC5	0.775689	0.614641
Hydrogen peroxide-inducible genes activator OS=Escherichia coli O157:H7 GN=oxyR PE=3 SV=1 - [OXYR_ECO57]	oxyR	P0ACQ6	0.775457	0.7319
tRNA (cytidine/uridine-2'-O-)-methyltransferase TrmJ OS=Escherichia coli (strain UTI89 / UPEC) GN=trmJ PE=3 SV=1 - [TRMJ_ECOUT]|tRNA (cytidine/uridine-2'-O-)-methyltransferase TrmJ OS=Escherichia coli O1:K1 / APEC GN=trmJ PE=3 SV=1 - [TRMJ_ECOK1]	trmJ	Q1R8K0;A1AE69	0.774418	0.738934
Inner membrane protein YqjE OS=Escherichia coli O157:H7 GN=yqjE PE=3 SV=1 - [YQJE_ECO57]	yqjE	P64586	0.773894	0.917743
Cell division ATP-binding membraine protein ftsE OS=Escherichia coli (strain UTI89 / UPEC) GN=ftsE PE=4 SV=1 - [Q1R5F7_ECOUT]|Cell division ATP-binding protein FtsE OS=Escherichia coli O157:H7 GN=ftsE PE=3 SV=1 - [FTSE_ECO57]	ftsE	Q1R5F7;P0A9R9	0.773514	0.935613
Lipopolysaccharide core heptose(II) kinase RfaY OS=Escherichia coli GN=rfaY PE=1 SV=1 - [RFAY_ECOLX]	rfaY	Q9ZIS7	0.772912	0.992223
PTS system, glucose-specific IIBC component OS=Escherichia coli (strain UTI89 / UPEC) GN=UTI89_C1228 PE=4 SV=1 - [Q1RD54_ECOUT]|PTS system glucose-specific EIICB component OS=Escherichia coli O157:H7 GN=ptsG PE=3 SV=1 - [PTGCB_ECO57]	UTI89_C1228	Q1RD54;P69788	0.77237	0.918635
tRNA N6-adenosine threonylcarbamoyltransferase OS=Escherichia coli (strain UTI89 / UPEC) GN=tsaD PE=3 SV=1 - [TSAD_ECOUT]|tRNA N6-adenosine threonylcarbamoyltransferase OS=Escherichia coli O45:K1 (strain S88 / ExPEC) GN=tsaD PE=3 SV=1 - [TSAD_ECO45]	tsaD	Q1R6R7;B7MB00	0.771014	0.879761
Uncharacterized protein OS=Escherichia coli (strain UTI89 / UPEC) GN=UTI89_C4390 PE=4 SV=1 - [Q1R4A7_ECOUT]	UTI89_C4390	Q1R4A7	0.770801	0.521101
Curved DNA-binding protein OS=Escherichia coli (strain UTI89 / UPEC) GN=cbpA PE=3 SV=1 - [CBPA_ECOUT]|Curved DNA-binding protein OS=Escherichia coli O127:H6 (strain E2348/69 / EPEC) GN=cbpA PE=3 SV=1 - [CBPA_ECO27]	cbpA	Q1RDL6;B7UNY3	0.770322	0.832358
Miniconductance mechanosensitive channel MscM OS=Escherichia coli (strain K12) GN=mscM PE=1 SV=3 - [MSCM_ECOLI]	mscM	P39285	0.76968	0.946129
YtfJ protein OS=Escherichia coli (strain UTI89 / UPEC) GN=ytfJ PE=4 SV=1 - [Q1R336_ECOUT]	ytfJ	Q1R336	0.769341	0.916107
PanD maturation factor OS=Escherichia coli (strain K12) GN=panM PE=1 SV=1 - [PANM_ECOLI]	panM	P37613	0.769178	0.596598
Uncharacterized lipoprotein YgdI OS=Escherichia coli O6:H1 (strain CFT073 / ATCC 700928 / UPEC) GN=ygdI PE=3 SV=1 - [YGDI_ECOL6]	ygdI	P65293	0.769051	0.551958
Putative membrane protein OS=Escherichia coli (strain UTI89 / UPEC) GN=UTI89_P013 PE=3 SV=1 - [Q1R225_ECOUT]	UTI89_P013	Q1R225	0.768961	1.29336
Signal peptidase I OS=Escherichia coli (strain UTI89 / UPEC) GN=lepB PE=3 SV=1 - [Q1R8G4_ECOUT]	lepB	Q1R8G4	0.768832	0.675398
Putative transcription regulator OS=Escherichia coli (strain UTI89 / UPEC) GN=UTI89_C0292 PE=4 SV=1 - [Q1RFS0_ECOUT]	UTI89_C0292	Q1RFS0	0.768393	1.65772
Ubiquinone/menaquinone biosynthesis C-methyltransferase UbiE OS=Escherichia coli (strain UTI89 / UPEC) GN=ubiE PE=3 SV=1 - [UBIE_ECOUT]|Ubiquinone/menaquinone biosynthesis C-methyltransferase UbiE OS=Escherichia coli O45:K1 (strain S88 / ExPEC) GN=ubiE PE=3 SV=1 - [UBIE_ECO45]	ubiE	Q1R477;B7MHC0	0.768207	0.888576
Uridine phosphorylase OS=Escherichia coli (strain K12) GN=udp PE=1 SV=3 - [UDP_ECOLI]	udp	P12758	0.768061	0.772345
Fructose-bisphosphate aldolase class 2 OS=Escherichia coli O157:H7 GN=fbaA PE=3 SV=2 - [ALF_ECO57]	fbaA	P0AB72	0.766945	0.589192
ECF RNA polymerase sigma-E factor OS=Salmonella typhimurium (strain 14028s / SGSC 2262) GN=rpoE PE=2 SV=1 - [RPOE_SALT1]	rpoE	D0ZSY9;P0AGB8	0.766782	0.868132
Nicotinamide-nucleotide amidohydrolase PncC OS=Escherichia coli O6:H1 (strain CFT073 / ATCC 700928 / UPEC) GN=pncC PE=3 SV=1 - [PNCC_ECOL6]	pncC	P0A6G4	0.766359	0.975557
Probable transcriptional regulatory protein YeeN OS=Escherichia coli (strain UTI89 / UPEC) GN=yeeN PE=3 SV=1 - [YEEN_ECOUT]|Probable transcriptional regulatory protein YeeN OS=Escherichia coli O6:K15:H31 (strain 536 / UPEC) GN=yeeN PE=3 SV=1 - [YEEN_ECOL5]	yeeN	Q1RAE7;Q0TGH3	0.765793	0.935883
Putative inner membrane protein TolR OS=Escherichia coli (strain UTI89 / UPEC) GN=tolR PE=3 SV=1 - [Q1REI7_ECOUT]|Protein TolR OS=Escherichia coli O157:H7 GN=tolR PE=3 SV=1 - [TOLR_ECO57]	tolR	Q1REI7;P0ABV8	0.76545	0.459589
Cytotoxic necrotizing factor 1 OS=Escherichia coli (strain UTI89 / UPEC) GN=cnf1 PE=4 SV=1 - [Q1R2U0_ECOUT]	cnf1	Q1R2U0	0.763503	0.907912
Uncharacterized protein OS=Escherichia coli (strain UTI89 / UPEC) GN=ygaU PE=4 SV=1 - [Q1R838_ECOUT]|Uncharacterized protein YgaU OS=Escherichia coli O6:H1 (strain CFT073 / ATCC 700928 / UPEC) GN=ygaU PE=3 SV=2 - [YGAU_ECOL6]	ygaU	Q1R838;P0ADE7	0.763246	0.793913
Transcriptional regulator MntR OS=Escherichia coli (strain UTI89 / UPEC) GN=mntR PE=4 SV=1 - [Q1REA7_ECOUT]|Transcriptional regulator MntR OS=Escherichia coli O6:H1 (strain CFT073 / ATCC 700928 / UPEC) GN=mntR PE=3 SV=1 - [MNTR_ECOL6]	mntR	Q1REA7;P0A9F2	0.762064	1.1438
Ribosomal RNA large subunit methyltransferase K/L OS=Escherichia coli (strain UTI89 / UPEC) GN=rlmL PE=3 SV=1 - [RLMKL_ECOUT]|Ribosomal RNA large subunit methyltransferase K/L OS=Escherichia coli O1:K1 / APEC GN=rlmL PE=3 SV=1 - [RLMKL_ECOK1]	rlmL	Q1RDR6;A1A9L8	0.761459	0.910805
Ribonucleoside-diphosphate reductase 1 subunit alpha OS=Escherichia coli (strain K12) GN=nrdA PE=1 SV=2 - [RIR1_ECOLI]|Ribonucleoside-diphosphate reductase OS=Escherichia coli (strain UTI89 / UPEC) GN=nrdA PE=3 SV=1 - [Q1R9I2_ECOUT]	nrdA	Q1R9I2	0.760217	0.595931
Uncharacterized protein OS=Escherichia coli (strain UTI89 / UPEC) GN=ybgK PE=4 SV=1 - [Q1REL1_ECOUT]	ybgK	Q1REL1	0.760078	1.15634
Transcriptional regulatory protein RcsB OS=Escherichia coli O157:H7 GN=rcsB PE=3 SV=1 - [RCSB_ECO57]|Transcriptional regulatory protein RcsB OS=Escherichia coli (strain UTI89 / UPEC) GN=rcsB PE=3 SV=1 - [Q1R9J8_ECOUT]	rcsB	P69409;P58663	0.759461	0.477534
Site-determining protein OS=Escherichia coli (strain UTI89 / UPEC) GN=minD PE=3 SV=1 - [Q1RCS2_ECOUT]|Septum site-determining protein MinD OS=Escherichia coli O157:H7 GN=minD PE=3 SV=2 - [MIND_ECO57]	minD	Q1RCS2;P0AEZ5	0.758583	0.617425
UPF0294 protein Ent638_0743 OS=Enterobacter sp. (strain 638) GN=Ent638_0743 PE=3 SV=1 - [Y743_ENT38]	Ent638_0743	A4W6U9	0.758305	1.35394
Probable phosphoglycerate mutase GpmB OS=Escherichia coli (strain UTI89 / UPEC) GN=gpmB PE=3 SV=1 - [GPMB_ECOUT]|Probable phosphoglycerate mutase GpmB OS=Escherichia coli O45:K1 (strain S88 / ExPEC) GN=gpmB PE=3 SV=1 - [GPMB_ECO45]	gpmB	Q1R246;B7MNK4	0.756262	0.753837
Putative YhbH sigma 54 modulator OS=Escherichia coli (strain UTI89 / UPEC) GN=UTI89_C2931 PE=4 SV=1 - [Q1R8C7_ECOUT]|Ribosome-associated factor Y OS=Escherichia coli O157:H7 GN=yfiA PE=3 SV=2 - [YFIA_ECO57]	UTI89_C2931	Q1R8C7;P0AD51	0.756216	0.432982
Protein YeeZ OS=Escherichia coli (strain UTI89 / UPEC) GN=UTI89_C2289 PE=4 SV=1 - [Q1RA57_ECOUT]	UTI89_C2289	Q1RA57	0.755405	0.996833
DNA replication terminus site-binding protein OS=Escherichia coli O139:H28 (strain E24377A / ETEC) GN=tus PE=3 SV=1 - [TUS_ECO24]	tus	A7ZM70	0.755166	0.573529
2-dehydro-3-deoxyphosphooctonate aldolase OS=Escherichia coli (strain UTI89 / UPEC) GN=kdsA PE=3 SV=1 - [KDSA_ECOUT]|2-dehydro-3-deoxyphosphooctonate aldolase OS=Escherichia coli O139:H28 (strain E24377A / ETEC) GN=kdsA PE=3 SV=1 - [KDSA_ECO24]	kdsA	Q1RCM3;A7ZKY9	0.754908	0.74892
Cell division coordinator CpoB OS=Escherichia coli (strain K12) GN=cpoB PE=1 SV=2 - [CPOB_ECOLI]|Uncharacterized protein OS=Escherichia coli (strain UTI89 / UPEC) GN=ybgF PE=4 SV=1 - [Q1REI2_ECOUT]	cpoB	Q1REI2	0.753556	0.60669
Riboflavin biosynthesis protein RibD OS=Escherichia coli (strain K12) GN=ribD PE=1 SV=1 - [RIBD_ECOLI]|Riboflavin biosynthesis protein RibD OS=Escherichia coli (strain UTI89 / UPEC) GN=ribD PE=3 SV=1 - [Q1RFC7_ECOUT]	ribD	Q1RFC7	0.753361	1.09042
Histidine biosynthesis bifunctional protein HisIE OS=Escherichia coli (strain UTI89 / UPEC) GN=hisI PE=3 SV=1 - [Q1RA47_ECOUT]|Histidine biosynthesis bifunctional protein HisIE OS=Escherichia coli O6:H1 (strain CFT073 / ATCC 700928 / UPEC) GN=hisI PE=3 SV=1 - [HIS2_ECOL6]	hisI	Q1RA47;Q8FG47	0.752889	0.605265
Na(+)-translocating NADH-quinone reductase subunit C OS=Escherichia coli (strain UTI89 / UPEC) GN=nqrC PE=3 SV=1 - [Q1R229_ECOUT]	nqrC	Q1R229	0.7528	0.901458
Bifunctional beta-ketoacyl-ACP synthase I/malonyl-ACP decarboxylase OS=Escherichia coli (strain UTI89 / UPEC) GN=fabB PE=3 SV=1 - [Q1R989_ECOUT]|3-oxoacyl-[acyl-carrier-protein] synthase 1 OS=Escherichia coli O6:H1 (strain CFT073 / ATCC 700928 / UPEC) GN=fabB PE=3 SV=1 - [FABB_ECOL6]	fabB	Q1R989;P0A954	0.752701	0.760673
ATP synthase gamma chain OS=Escherichia coli (strain UTI89 / UPEC) GN=atpG PE=3 SV=1 - [ATPG_ECOUT]|ATP synthase gamma chain OS=Escherichia coli O127:H6 (strain E2348/69 / EPEC) GN=atpG PE=3 SV=1 - [ATPG_ECO27]	atpG	Q1R4K1;B7UMJ8	0.751967	0.585621
Murein hydrolase activator NlpD OS=Escherichia coli (strain K12) GN=nlpD PE=1 SV=1 - [NLPD_ECOLI]|Lipoprotein NlpD OS=Escherichia coli (strain UTI89 / UPEC) GN=nlpD PE=4 SV=1 - [Q1R7V0_ECOUT]	nlpD	Q1R7V0;P0ADA3	0.750952	1.11275
Inhibitor of vertebrate lysozyme OS=Escherichia coli O157:H7 GN=ivy PE=3 SV=1 - [IVY_ECO57]	ivy	P0AD60	0.749819	0.9159
50S ribosomal protein L28 OS=Escherichia coli (strain UTI89 / UPEC) GN=rpmB PE=3 SV=1 - [RL28_ECOUT]|50S ribosomal protein L28 OS=Escherichia coli O139:H28 (strain E24377A / ETEC) GN=rpmB PE=3 SV=1 - [RL28_ECO24]	rpmB	Q1R4V5;A7ZTI8	0.749575	0.416588
50S ribosomal protein L21 OS=Escherichia coli (strain UTI89 / UPEC) GN=rplU PE=3 SV=1 - [RL21_ECOUT]|50S ribosomal protein L21 OS=Escherichia coli O139:H28 (strain E24377A / ETEC) GN=rplU PE=3 SV=1 - [RL21_ECO24]	rplU	Q1R6F0;A7ZS83	0.748797	0.525527
D-amino acid dehydrogenase OS=Escherichia coli O45:K1 (strain S88 / ExPEC) GN=dadA PE=3 SV=1 - [DADA_ECO45]	dadA	B7MK86	0.747821	0.850435
Uncharacterized lipoprotein YajG OS=Escherichia coli O6:H1 (strain CFT073 / ATCC 700928 / UPEC) GN=yajG PE=3 SV=1 - [YAJG_ECOL6]	yajG	P0ADA6	0.747673	0.685601
Copper homeostasis protein CutC OS=Escherichia coli (strain UTI89 / UPEC) GN=cutC PE=3 SV=1 - [CUTC_ECOUT]|Copper homeostasis protein CutC OS=Escherichia coli O45:K1 (strain S88 / ExPEC) GN=cutC PE=3 SV=1 - [CUTC_ECO45]	cutC	Q1RAR0;B7MBT3	0.74747	0.877663
UDP-N-acetyl-D-mannosaminuronic acid transferase OS=Escherichia coli (strain UTI89 / UPEC) GN=wecG PE=3 SV=1 - [WECG_ECOUT]|UDP-N-acetyl-D-mannosaminuronic acid transferase OS=Escherichia coli O45:K1 (strain S88 / ExPEC) GN=wecG PE=3 SV=1 - [WECG_ECO45]	wecG	Q1R4E1;B7MH59	0.747458	0.931198
Uncharacterized HTH-type transcriptional regulator YfhH OS=Escherichia coli (strain K12) GN=yfhH PE=3 SV=2 - [YFHH_ECOLI]	yfhH	P37767	0.747341	1.66434
Probable phospholipid ABC transporter-binding protein MlaD OS=Escherichia coli O157:H7 GN=mlaD PE=3 SV=1 - [MLAD_ECO57]	mlaD	P64605	0.74537	0.81703
Uncharacterized protein YdiY OS=Escherichia coli (strain K12) GN=ydiY PE=3 SV=1 - [YDIY_ECOLI]	ydiY	P76206	0.745056	1.49558
D-lactate dehydrogenase OS=Escherichia coli (strain K12) GN=ldhA PE=1 SV=1 - [LDHD_ECOLI]	ldhA	P52643	0.744937	0.856145
Ribose-phosphate pyrophosphokinase OS=Escherichia coli (strain UTI89 / UPEC) GN=prsA PE=3 SV=1 - [Q1RCN1_ECOUT]	prsA	Q1RCN1	0.744828	0.93411
Beta-lactamase OS=Escherichia coli (strain UTI89 / UPEC) GN=ampC PE=3 SV=1 - [Q1R3A7_ECOUT]	ampC	Q1R3A7	0.74371	1.18641
Shikimate dehydrogenase (NADP(+)) OS=Escherichia coli (strain UTI89 / UPEC) GN=aroE PE=3 SV=1 - [AROE_ECOUT]|Shikimate dehydrogenase (NADP(+)) OS=Escherichia coli O45:K1 (strain S88 / ExPEC) GN=aroE PE=3 SV=1 - [AROE_ECO45]	aroE	Q1R651;B7MC45	0.743653	0.884914
Uncharacterized protein OS=Escherichia coli (strain UTI89 / UPEC) GN=UTI89_C4899 PE=4 SV=1 - [Q1R2W2_ECOUT]	UTI89_C4899	Q1R2W2	0.742033	1.06752
Peptidylprolyl isomerase OS=Escherichia coli (strain UTI89 / UPEC) GN=ybaU PE=4 SV=1 - [Q1RF94_ECOUT]|Peptidyl-prolyl cis-trans isomerase D OS=Escherichia coli O6:H1 (strain CFT073 / ATCC 700928 / UPEC) GN=ppiD PE=3 SV=1 - [PPID_ECOL6]	ybaU	Q1RF94;P0ADY2	0.741217	0.679333
Phosphotransferase RcsD OS=Escherichia coli (strain K12) GN=rcsD PE=1 SV=3 - [RCSD_ECOLI]	rcsD	P39838	0.74081	1.2654
Lipoprotein NlpI OS=Escherichia coli (strain UTI89 / UPEC) GN=nlpI PE=4 SV=1 - [Q1R6H6_ECOUT]|Lipoprotein NlpI OS=Escherichia coli O157:H7 GN=nlpI PE=2 SV=1 - [NLPI_ECO57]	nlpI	Q1R6H6;P0AFB3	0.739068	0.871777
Phosphopentomutase OS=Escherichia coli (strain UTI89 / UPEC) GN=deoB PE=3 SV=1 - [DEOB_ECOUT]|Phosphopentomutase OS=Escherichia coli O1:K1 / APEC GN=deoB PE=3 SV=1 - [DEOB_ECOK1]	deoB	Q1R260;A1AJV0	0.739025	0.805809
Uncharacterized protein OS=Escherichia coli (strain UTI89 / UPEC) GN=UTI89_C0374 PE=4 SV=1 - [Q1RFI9_ECOUT]|Uncharacterized protein YaiL OS=Escherichia coli (strain K12) GN=yaiL PE=4 SV=2 - [YAIL_ECOLI]	UTI89_C0374	Q1RFI9;P51024	0.738805	0.907991
Putative transferase OS=Escherichia coli (strain UTI89 / UPEC) GN=yqjG PE=4 SV=1 - [Q1R6M8_ECOUT]	yqjG	Q1R6M8	0.738746	0.875329
Transcriptional repressor NrdR OS=Escherichia coli (strain UTI89 / UPEC) GN=nrdR PE=3 SV=1 - [NRDR_ECOUT]|Transcriptional repressor NrdR OS=Escherichia coli O139:H28 (strain E24377A / ETEC) GN=nrdR PE=3 SV=1 - [NRDR_ECO24]	nrdR	Q1RFC8;A7ZIG6	0.738348	0.755944
Probable transcriptional regulatory protein YebC OS=Escherichia coli (strain UTI89 / UPEC) GN=yebC PE=3 SV=1 - [YEBC_ECOUT]|Probable transcriptional regulatory protein YebC OS=Escherichia coli O157:H7 GN=yebC PE=3 SV=1 - [YEBC_ECO57]	yebC	Q1RAS0;P67176	0.738187	0.456642
Phage shock protein B, putative inner membrane protein OS=Escherichia coli (strain UTI89 / UPEC) GN=pspB PE=4 SV=1 - [Q1RC61_ECOUT]|Phage shock protein B OS=Escherichia coli O157:H7 GN=pspB PE=3 SV=1 - [PSPB_ECO57]	pspB	Q1RC61;P0AFN1	0.738002	1.59021
ATP-dependent DNA helicase Rep OS=Escherichia coli (strain UTI89 / UPEC) GN=rep PE=3 SV=1 - [Q1R4G1_ECOUT]	rep	Q1R4G1	0.737552	0.774511
Glutathione S-transferase OS=Escherichia coli (strain UTI89 / UPEC) GN=gst PE=4 SV=1 - [Q1RBG0_ECOUT]	gst	Q1RBG0	0.73728	1.18497
Ribosomal RNA small subunit methyltransferase D OS=Escherichia coli (strain UTI89 / UPEC) GN=yhhF PE=3 SV=1 - [Q1R5F5_ECOUT]|Ribosomal RNA small subunit methyltransferase D OS=Escherichia coli O6:H1 (strain CFT073 / ATCC 700928 / UPEC) GN=rsmD PE=3 SV=1 - [RSMD_ECOL6]	yhhF	Q1R5F5;P0ADY0	0.736787	1.01696
Phosphate import ATP-binding protein PstB OS=Escherichia coli (strain UTI89 / UPEC) GN=pstB PE=3 SV=1 - [PSTB_ECOUT]|Phosphate import ATP-binding protein PstB OS=Escherichia coli O157:H7 GN=pstB PE=3 SV=2 - [PSTB_ECO57]	pstB	Q1R4L0;P0AAH2	0.73643	0.996022
Protein-export membrane protein SecG OS=Escherichia coli O157:H7 GN=secG PE=3 SV=1 - [SECG_ECO57]	secG	P0AGA1	0.735497	1.80569
Uncharacterized protein OS=Escherichia coli (strain UTI89 / UPEC) GN=yhjQ PE=4 SV=1 - [Q1R569_ECOUT]	yhjQ	Q1R569	0.735457	1.62155
Protein DcrB OS=Escherichia coli (strain K12) GN=dcrB PE=3 SV=1 - [DCRB_ECOLI]|Uncharacterized protein OS=Escherichia coli (strain UTI89 / UPEC) GN=UTI89_C3988 PE=4 SV=1 - [Q1R5E7_ECOUT]	dcrB	Q1R5E7	0.733761	0.649764
Soluble lytic murein transglycosylase OS=Escherichia coli O157:H7 GN=slt PE=3 SV=1 - [SLT_ECO57]	slt	P0AGC4	0.733733	0.896564
Putative protease YbbK OS=Escherichia coli (strain UTI89 / UPEC) GN=ybbK PE=4 SV=1 - [Q1RF39_ECOUT]	ybbK	Q1RF39	0.730994	0.888618
Soluble cytochrome b562 OS=Escherichia coli (strain UTI89 / UPEC) GN=cybC PE=4 SV=1 - [Q1R320_ECOUT]	cybC	Q1R320	0.730441	0.414992
Dihydroorotate dehydrogenase (quinone) OS=Escherichia coli (strain UTI89 / UPEC) GN=pyrD PE=3 SV=2 - [PYRD_ECOUT]|Dihydroorotate dehydrogenase (quinone) OS=Escherichia coli O127:H6 (strain E2348/69 / EPEC) GN=pyrD PE=3 SV=1 - [PYRD_ECO27]	pyrD	Q1RDR9;B7UN24	0.729824	0.849625
S-adenosylmethionine:tRNA ribosyltransferase-isomerase OS=Escherichia coli (strain UTI89 / UPEC) GN=queA PE=3 SV=1 - [QUEA_ECOUT]|S-adenosylmethionine:tRNA ribosyltransferase-isomerase OS=Escherichia coli O45:K1 (strain S88 / ExPEC) GN=queA PE=3 SV=1 - [QUEA_ECO45]	queA	Q1RFD6;B7MD63	0.727712	0.659013
Transcriptional activator protein NhaR OS=Escherichia coli (strain K12) GN=nhaR PE=1 SV=1 - [NHAR_ECOLI]	nhaR	P0A9G2;Q1RGI1	0.727509	1.14134
Uncharacterized protein OS=Escherichia coli (strain UTI89 / UPEC) GN=ygiM PE=4 SV=1 - [Q1R6S6_ECOUT]|Uncharacterized protein YgiM OS=Escherichia coli O157:H7 GN=ygiM PE=3 SV=1 - [YGIM_ECO57]	ygiM	Q1R6S6;P0ADU0	0.726923	0.783859
Ribosomal RNA small subunit methyltransferase H OS=Escherichia coli (strain UTI89 / UPEC) GN=rsmH PE=3 SV=1 - [RSMH_ECOUT]|Ribosomal RNA small subunit methyltransferase H OS=Escherichia coli O139:H28 (strain E24377A / ETEC) GN=rsmH PE=3 SV=1 - [RSMH_ECO24]	rsmH	Q1RGB3;A7ZHH3	0.725058	0.702531
30S ribosomal protein S9 OS=Escherichia coli (strain UTI89 / UPEC) GN=rpsI PE=3 SV=1 - [RS9_ECOUT]|30S ribosomal protein S9 OS=Citrobacter koseri (strain ATCC BAA-895 / CDC 4225-83 / SGSC4696) GN=rpsI PE=3 SV=1 - [RS9_CITK8]	rpsI	Q1R6B0;A8AQC0	0.724093	0.437665
Ubiquinone biosynthesis protein UbiJ OS=Escherichia coli (strain K12) GN=ubiJ PE=3 SV=1 - [UBIJ_ECOLI]	ubiJ	P0ADP7	0.721754	1.3724
Aldehyde-alcohol dehydrogenase OS=Escherichia coli O157:H7 GN=adhE PE=3 SV=2 - [ADHE_ECO57]|Aldehyde-alcohol dehydrogenase OS=Escherichia coli (strain UTI89 / UPEC) GN=adhE PE=3 SV=1 - [Q1RCJ6_ECOUT]	adhE	Q1RCJ6;P0A9Q8	0.720845	1.35229
Protein deglycase 2 OS=Escherichia coli (strain K12) GN=yhbO PE=1 SV=2 - [YHBO_ECOLI]	yhbO	P45470	0.720414	1.34493
RNA polymerase sigma factor RpoD OS=Escherichia coli (strain UTI89 / UPEC) GN=rpoD PE=3 SV=1 - [Q1R6R2_ECOUT]	rpoD	Q1R6R2	0.720203	0.665048
HTH-type transcriptional regulator UlaR OS=Escherichia coli (strain UTI89 / UPEC) GN=ulaR PE=3 SV=1 - [ULAR_ECOUT]|HTH-type transcriptional regulator UlaR OS=Escherichia coli O139:H28 (strain E24377A / ETEC) GN=ulaR PE=3 SV=1 - [ULAR_ECO24]	ulaR	Q1R369;A7ZV62	0.71859	0.608304
Lipid A export ATP-binding/permease protein MsbA OS=Escherichia coli (strain UTI89 / UPEC) GN=msbA PE=3 SV=1 - [MSBA_ECOUT]|Lipid A export ATP-binding/permease protein MsbA OS=Escherichia coli O6:K15:H31 (strain 536 / UPEC) GN=msbA PE=3 SV=1 - [MSBA_ECOL5]	msbA	Q1RDU4;Q0TJD9	0.717167	0.738942
Peptide chain release factor 1 OS=Escherichia coli (strain UTI89 / UPEC) GN=prfA PE=3 SV=1 - [RF1_ECOUT]|Peptide chain release factor 1 OS=Escherichia coli O139:H28 (strain E24377A / ETEC) GN=prfA PE=3 SV=1 - [RF1_ECO24]	prfA	Q1RCM7;A7ZKY5;Q8D2K9	0.716768	0.652283
Glutaminase 1 OS=Escherichia coli O6:H1 (strain CFT073 / ATCC 700928 / UPEC) GN=glsA1 PE=3 SV=1 - [GLSA1_ECOL6]	glsA1	Q8FK76	0.716632	1.14661
Uncharacterized protein YehS OS=Escherichia coli (strain K12) GN=yehS PE=4 SV=1 - [YEHS_ECOLI]	yehS	P33355	0.716429	0.761775
Erythronate-4-phosphate dehydrogenase OS=Escherichia coli (strain UTI89 / UPEC) GN=pdxB PE=3 SV=1 - [PDXB_ECOUT]|Erythronate-4-phosphate dehydrogenase OS=Escherichia coli O45:K1 (strain S88 / ExPEC) GN=pdxB PE=3 SV=1 - [PDXB_ECO45]	pdxB	Q1R992;B7MG84	0.714006	0.74533
DnaC protein OS=Escherichia coli (strain UTI89 / UPEC) GN=dnaC PE=4 SV=1 - [Q1R2E4_ECOUT]|DNA replication protein DnaC OS=Escherichia coli O157:H7 GN=dnaC PE=3 SV=1 - [DNAC_ECO57]	dnaC	Q1R2E4;P0AEF2	0.713768	0.986592
Fatty acid oxidation complex subunit alpha OS=Escherichia coli O139:H28 (strain E24377A / ETEC) GN=fadJ PE=3 SV=1 - [FADJ_ECO24]	fadJ	A7ZPF8	0.713484	0.914155
Transaldolase A OS=Pasteurella multocida (strain Pm70) GN=talA PE=3 SV=1 - [TALA_PASMU]|Transaldolase OS=Actinobacillus pleuropneumoniae serotype 5b (strain L20) GN=tal PE=3 SV=1 - [TAL_ACTP2]|Transaldolase OS=Haemophilus influenzae (strain PittGG) GN=tal PE=3 SV=1 - [TAL_HAEIG]|Transaldolase OS=Escherichia coli (strain UTI89 / UPEC) GN=talB PE=3 SV=1 - [Q1RGJ5_ECOUT]|Transaldolase OS=Edwardsiell…	talA	Q8FLD1;P0A869	0.713327	0.744235
Glutamate-1-semialdehyde 2,1-aminomutase OS=Escherichia coli (strain UTI89 / UPEC) GN=hemL PE=3 SV=1 - [GSA_ECOUT]|Glutamate-1-semialdehyde 2,1-aminomutase OS=Escherichia coli O127:H6 (strain E2348/69 / EPEC) GN=hemL PE=3 SV=1 - [GSA_ECO27]	hemL	Q1RG34;B7UIK1	0.712834	0.622752
Endonuclease V OS=Escherichia coli (strain UTI89 / UPEC) GN=nfi PE=3 SV=1 - [NFI_ECOUT]|Endonuclease V OS=Escherichia coli O127:H6 (strain E2348/69 / EPEC) GN=nfi PE=3 SV=1 - [NFI_ECO27]	nfi	Q1R5W4;B7UPF3	0.712639	2.09482
Sulfate adenylyltransferase subunit 1 OS=Escherichia coli (strain UTI89 / UPEC) GN=cysN PE=3 SV=1 - [CYSN_ECOUT]|Sulfate adenylyltransferase subunit 1 OS=Escherichia coli O45:K1 (strain S88 / ExPEC) GN=cysN PE=3 SV=1 - [CYSN_ECO45]	cysN	Q1R7U0;B7MKM5	0.712484	1.45161
Protein TolA OS=Escherichia coli (strain K12) GN=tolA PE=1 SV=1 - [TOLA_ECOLI]	tolA	P19934;Q1REI6	0.711849	0.613428
3-hydroxy-5-phosphonooxypentane-2,4-dione thiolase OS=Shigella flexneri GN=lsrF PE=3 SV=1 - [LSRF_SHIFL]	lsrF	Q83L15	0.711458	1.91689
ECA polysaccharide chain length modulation protein OS=Escherichia coli O157:H7 GN=wzzE PE=1 SV=2 - [WZZE_ECO57]|ECA polysaccharide chain length modulation protein OS=Escherichia coli (strain UTI89 / UPEC) GN=wzzE PE=3 SV=1 - [Q1R4F2_ECOUT]	wzzE	Q1R4F2	0.709459	1.16504
High-affinity choline transport protein OS=Escherichia coli O157:H7 GN=betT PE=3 SV=1 - [BETT_ECO57]	betT	P0ABD0	0.708566	0.584035
CDP-diacylglycerol--serine O-phosphatidyltransferase OS=Escherichia coli (strain UTI89 / UPEC) GN=pss PE=3 SV=1 - [Q1R8E6_ECOUT]	pss	Q1R8E6	0.708348	0.860929
Signal transduction histidine-protein kinase BarA OS=Escherichia coli O157:H7 GN=barA PE=3 SV=1 - [BARA_ECO57]	barA	P0AEC7	0.707252	0.570859
2-iminobutanoate/2-iminopropanoate deaminase OS=Escherichia coli O6:H1 (strain CFT073 / ATCC 700928 / UPEC) GN=yjgF PE=3 SV=2 - [RIDA_ECOL6]	yjgF	P0AF94	0.706885	0.499719
Osmotically-inducible protein Y OS=Escherichia coli O6:H1 (strain CFT073 / ATCC 700928 / UPEC) GN=osmY PE=3 SV=1 - [OSMY_ECOL6]	osmY	P0AFH9	0.706825	0.834749
Succinate--CoA ligase [ADP-forming] subunit alpha OS=Escherichia coli (strain UTI89 / UPEC) GN=sucD PE=3 SV=1 - [Q1REJ7_ECOUT]|Succinate--CoA ligase [ADP-forming] subunit alpha OS=Escherichia coli O157:H7 GN=sucD PE=3 SV=2 - [SUCD_ECO57]	sucD	Q1REJ7;P0AGF1	0.706593	0.448012
Uncharacterized protein OS=Escherichia coli (strain UTI89 / UPEC) GN=yqjD PE=4 SV=1 - [Q1R6N2_ECOUT]|Uncharacterized protein YqjD OS=Escherichia coli O157:H7 GN=yqjD PE=3 SV=1 - [YQJD_ECO57]	yqjD	Q1R6N2;P64583	0.704129	0.405134
Pseudouridine synthase OS=Escherichia coli (strain UTI89 / UPEC) GN=yciL PE=3 SV=1 - [Q1RC99_ECOUT]|Ribosomal large subunit pseudouridine synthase B OS=Escherichia coli O6:H1 (strain CFT073 / ATCC 700928 / UPEC) GN=rluB PE=3 SV=1 - [RLUB_ECOL6]	yciL	Q1RC99;Q8FHV4	0.703481	0.564925
Transcriptional repressor of fru operon and others OS=Escherichia coli (strain UTI89 / UPEC) GN=fruR PE=4 SV=1 - [Q1RGB5_ECOUT]|Catabolite repressor/activator OS=Escherichia coli O157:H7 GN=cra PE=3 SV=1 - [CRA_ECO57]	fruR	Q1RGB5;P0ACP3	0.703092	0.869324
Endoribonuclease YbeY OS=Escherichia coli (strain UTI89 / UPEC) GN=ybeY PE=3 SV=1 - [YBEY_ECOUT]|Endoribonuclease YbeY OS=Escherichia coli O139:H28 (strain E24377A / ETEC) GN=ybeY PE=3 SV=1 - [YBEY_ECO24]	ybeY	Q1REQ7;A7ZJ51	0.702693	0.886522
Miniconductance mechanosensitive channel YbdG OS=Escherichia coli (strain K12) GN=ybdG PE=1 SV=1 - [YBDG_ECOLI]	ybdG	P0AAT4	0.702691	1.04588
Uncharacterized protein YggE OS=Escherichia coli O157:H7 GN=yggE PE=4 SV=1 - [YGGE_ECO57]	yggE	P0ADS7;Q1R7B1	0.702599	0.609333
Thiol:disulfide interchange protein DsbD OS=Escherichia coli (strain UTI89 / UPEC) GN=dsbD PE=3 SV=1 - [DSBD_ECOUT]|Thiol:disulfide interchange protein DsbD OS=Escherichia coli O6:K15:H31 (strain 536 / UPEC) GN=dsbD PE=3 SV=1 - [DSBD_ECOL5]	dsbD	Q1R3C4;Q0T9Q5	0.702566	0.604512
DNA topoisomerase 4 subunit B OS=Escherichia coli (strain K12) GN=parE PE=1 SV=3 - [PARE_ECOLI]	parE	P20083;Q1R6V3	0.702065	0.897808
Probable protein kinase UbiB OS=Escherichia coli (strain UTI89 / UPEC) GN=ubiB PE=3 SV=1 - [UBIB_ECOUT]|Probable protein kinase UbiB OS=Escherichia coli O45:K1 (strain S88 / ExPEC) GN=ubiB PE=3 SV=1 - [UBIB_ECO45]	ubiB	Q1R475;B7MHC2	0.702022	1.58726
Uncharacterized protein YgaM OS=Escherichia coli O157:H7 GN=ygaM PE=3 SV=2 - [YGAM_ECO57]	ygaM	P0ADQ9	0.701957	0.59482
Glutamate 5-kinase OS=Escherichia coli (strain UTI89 / UPEC) GN=proB PE=3 SV=2 - [PROB_ECOUT]|Glutamate 5-kinase OS=Escherichia coli O139:H28 (strain E24377A / ETEC) GN=proB PE=3 SV=1 - [PROB_ECO24]	proB	Q1RFS8;A7ZI01	0.70193	0.817205
Serine endoprotease DegQ OS=Escherichia coli (strain UTI89 / UPEC) GN=degQ PE=4 SV=1 - [Q1R6A5_ECOUT]	degQ	Q1R6A5	0.701443	0.643544
Pyruvate-flavodoxin oxidoreductase OS=Escherichia coli (strain UTI89 / UPEC) GN=ydbK PE=3 SV=1 - [Q1RC17_ECOUT]	ydbK	Q1RC17	0.701285	1.00844
Ribosomal RNA small subunit methyltransferase A OS=Escherichia coli (strain UTI89 / UPEC) GN=rsmA PE=3 SV=1 - [RSMA_ECOUT]|Ribosomal RNA small subunit methyltransferase A OS=Escherichia coli O127:H6 (strain E2348/69 / EPEC) GN=rsmA PE=3 SV=1 - [RSMA_ECO27]	rsmA	Q1RGE6;B7UI99	0.700604	0.561608
Uncharacterized protein OS=Escherichia coli (strain UTI89 / UPEC) GN=yidR PE=4 SV=1 - [Q1R4P7_ECOUT]	yidR	Q1R4P7	0.700336	2.02377
33 kDa chaperonin OS=Escherichia fergusonii (strain ATCC 35469 / DSM 13698 / CDC 0568-73) GN=hslO PE=3 SV=1 - [HSLO_ESCF3]	hslO	B7LSA2	0.700112	0.624946
ATP-dependent protease ATPase subunit HslU OS=Escherichia coli (strain UTI89 / UPEC) GN=hslU PE=3 SV=1 - [HSLU_ECOUT]|ATP-dependent protease ATPase subunit HslU OS=Escherichia coli O127:H6 (strain E2348/69 / EPEC) GN=hslU PE=3 SV=1 - [HSLU_ECO27]|ATP-dependent protease ATPase subunit HslU OS=Escherichia coli O157:H7 (strain EC4115 / EHEC) GN=hslU PE=3 SV=1 - [HSLU_ECO5E]	hslU	Q1R3Y6;B7UNQ1	0.699973	0.60529
Flavodoxin NADP+ reductase OS=Escherichia coli (strain UTI89 / UPEC) GN=fpr PE=4 SV=1 - [Q1R3Z4_ECOUT]	fpr	Q1R3Z4	0.699495	1.00472
Histidine--tRNA ligase OS=Escherichia coli (strain UTI89 / UPEC) GN=hisS PE=3 SV=1 - [SYH_ECOUT]|Histidine--tRNA ligase OS=Escherichia coli O139:H28 (strain E24377A / ETEC) GN=hisS PE=3 SV=1 - [SYH_ECO24]|Histidine--tRNA ligase OS=Yersinia enterocolitica serotype O:8 / biotype 1B (strain NCTC 13174 / 8081) GN=hisS PE=3 SV=1 - [SYH_YERE8]	hisS	Q1R8L9;A7ZPV7	0.699208	0.912002
Uncharacterized protein OS=Escherichia coli (strain UTI89 / UPEC) GN=ydfH PE=4 SV=1 - [Q1RBM3_ECOUT]|HTH-type transcriptional repressor RspR OS=Escherichia coli (strain K12) GN=rspR PE=1 SV=1 - [RSPR_ECOLI]	ydfH	Q1RBM3;P0ACM2	0.698449	1.27187
Acid stress protein IbaG OS=Escherichia coli O6:H1 (strain CFT073 / ATCC 700928 / UPEC) GN=ibaG PE=3 SV=1 - [IBAG_ECOL6]	ibaG	P0A9W7	0.698123	0.644476
NADH-quinone oxidoreductase subunit K OS=Escherichia coli (strain UTI89 / UPEC) GN=nuoK PE=3 SV=1 - [NUOK_ECOUT]|NADH-quinone oxidoreductase subunit K OS=Citrobacter koseri (strain ATCC BAA-895 / CDC 4225-83 / SGSC4696) GN=nuoK PE=3 SV=1 - [NUOK_CITK8]	nuoK	Q1R9D8;A8ADW0	0.697751	1.12781
Aspartate 1-decarboxylase OS=Escherichia coli (strain UTI89 / UPEC) GN=panD PE=1 SV=1 - [PAND_ECOUT]|Aspartate 1-decarboxylase OS=Escherichia coli O139:H28 (strain E24377A / ETEC) GN=panD PE=3 SV=1 - [PAND_ECO24]	panD	Q1RG60;A7ZHM0	0.695611	0.465771
Alpha-1,4 glucan phosphorylase OS=Escherichia coli (strain UTI89 / UPEC) GN=malP PE=3 SV=1 - [Q1R5L7_ECOUT]	malP	Q1R5L7	0.692717	0.766931
Cellulose synthase operon protein C OS=Escherichia coli (strain UTI89 / UPEC) GN=yhjL PE=4 SV=1 - [Q1R573_ECOUT]	yhjL	Q1R573	0.692328	1.1688
Cell division protein ZapE OS=Escherichia coli (strain UTI89 / UPEC) GN=yhcM PE=3 SV=1 - [Q1R6A8_ECOUT]	yhcM	Q1R6A8	0.690993	0.819944
Probable phospholipid-binding lipoprotein MlaA OS=Shigella flexneri GN=mlaA PE=1 SV=1 - [MLAA_SHIFL]	mlaA	P43262	0.690539	0.725991
50S ribosomal protein L23 OS=Escherichia coli (strain UTI89 / UPEC) GN=rplW PE=3 SV=1 - [RL23_ECOUT]|50S ribosomal protein L23 OS=Escherichia coli O157:H7 GN=rplW PE=3 SV=1 - [RL23_ECO57]	rplW	Q1R606;P0ADZ2	0.689615	0.517848
UPF0307 protein YjgA OS=Escherichia coli (strain UTI89 / UPEC) GN=yjgA PE=3 SV=1 - [YJGA_ECOUT]|UPF0307 protein YjgA OS=Escherichia coli O139:H28 (strain E24377A / ETEC) GN=yjgA PE=3 SV=1 - [YJGA_ECO24]	yjgA	Q1R322;A7ZVB3	0.687337	0.487037
Uncharacterized protein YebT OS=Escherichia coli (strain K12) GN=yebT PE=3 SV=2 - [YEBT_ECOLI]	yebT	P76272	0.686664	0.875859
S-formylglutathione hydrolase FrmB OS=Escherichia coli (strain UTI89 / UPEC) GN=frmB PE=3 SV=1 - [SFGH1_ECOUT]|S-formylglutathione hydrolase FrmB OS=Escherichia coli O1:K1 / APEC GN=frmB PE=3 SV=1 - [SFGH1_ECOK1]	frmB	Q1RFI8;A1A834	0.685761	3.22973
PTS system fructose-specific EIIB'BC component OS=Escherichia coli (strain K12) GN=fruA PE=1 SV=1 - [PTFBC_ECOLI]	fruA	P20966	0.685625	0.839658
3,4-dihydroxy-2-butanone 4-phosphate synthase OS=Escherichia coli (strain UTI89 / UPEC) GN=ribB PE=3 SV=1 - [RIBB_ECOUT]|3,4-dihydroxy-2-butanone 4-phosphate synthase OS=Escherichia coli O127:H6 (strain E2348/69 / EPEC) GN=ribB PE=3 SV=1 - [RIBB_ECO27]	ribB	Q1R6T4;B7UIV5	0.684595	0.687172
Fructose-bisphosphate aldolase class 1 OS=Escherichia coli O6:H1 (strain CFT073 / ATCC 700928 / UPEC) GN=fbaB PE=3 SV=2 - [ALF1_ECOL6]	fbaB	P0A992	0.683974	0.821238
Pyridoxine 5'-phosphate synthase OS=Shigella boydii serotype 4 (strain Sb227) GN=pdxJ PE=3 SV=1 - [PDXJ_SHIBS]	pdxJ	Q31XS3;Q8FF18	0.683332	0.825072
Lipopolysaccharide export system protein LptA OS=Escherichia coli O157:H7 GN=lptA PE=3 SV=1 - [LPTA_ECO57]	lptA	P0ADV3	0.681978	0.944372
Transcriptional regulatory protein basR/PmrA OS=Escherichia coli (strain UTI89 / UPEC) GN=basR PE=4 SV=1 - [Q1R3E9_ECOUT]	basR	Q1R3E9	0.681847	1.87741
Trk system potassium uptake protein TrkA OS=Escherichia coli (strain UTI89 / UPEC) GN=trkA PE=4 SV=1 - [Q1R643_ECOUT]|Trk system potassium uptake protein TrkA OS=Escherichia coli O157:H7 GN=trkA PE=3 SV=1 - [TRKA_ECO57]	trkA	Q1R643;P0AGJ0	0.680801	0.680438
Putative glutamate--cysteine ligase 2 OS=Escherichia coli (strain UTI89 / UPEC) GN=ybdK PE=3 SV=1 - [GCS2_ECOUT]|Putative glutamate--cysteine ligase 2 OS=Escherichia coli O45:K1 (strain S88 / ExPEC) GN=ybdK PE=3 SV=1 - [GCS2_ECO45]	ybdK	Q1REY3;B7MEZ2	0.679995	1.92748
DNA recombination protein RmuC OS=Escherichia coli O157:H7 GN=rmuC PE=3 SV=1 - [RMUC_ECO57]	rmuC	P0AG72	0.679336	0.97095
Hypothetical transcriptional regulator YihW OS=Escherichia coli (strain UTI89 / UPEC) GN=yihW PE=4 SV=1 - [Q1R441_ECOUT]	yihW	Q1R441	0.67904	0.504434
Mechanosensitive channel MscK OS=Escherichia coli (strain K12) GN=mscK PE=1 SV=1 - [MSCK_ECOLI]	mscK	P77338	0.678452	0.75985
UvrABC system protein B OS=Escherichia coli (strain UTI89 / UPEC) GN=uvrB PE=3 SV=1 - [UVRB_ECOUT]|UvrABC system protein B OS=Escherichia coli O139:H28 (strain E24377A / ETEC) GN=uvrB PE=3 SV=1 - [UVRB_ECO24]	uvrB	Q1REF1;A7ZJI8	0.678436	0.591189
Phosphoethanolamine transferase EptC OS=Escherichia coli GN=eptC PE=1 SV=1 - [EPTC_ECOLX]	eptC	P0CB40	0.677586	0.814063
UDP-N-acetylglucosamine 1-carboxyvinyltransferase OS=Escherichia coli (strain UTI89 / UPEC) GN=murA PE=3 SV=1 - [MURA_ECOUT]|UDP-N-acetylglucosamine 1-carboxyvinyltransferase OS=Escherichia coli O139:H28 (strain E24377A / ETEC) GN=murA PE=3 SV=1 - [MURA_ECO24]	murA	Q1R6E7;A7ZS86	0.677074	0.803739
Acyl-CoA thioesterase II OS=Escherichia coli (strain UTI89 / UPEC) GN=tesB PE=4 SV=1 - [Q1RF83_ECOUT]	tesB	Q1RF83;P0AGG3	0.676444	0.820844
Uncharacterized protein OS=Escherichia coli (strain UTI89 / UPEC) GN=UTI89_C3012 PE=4 SV=1 - [Q1R846_ECOUT]	UTI89_C3012	Q1R846	0.676213	1.32465
4-hydroxy-3-methylbut-2-en-1-yl diphosphate synthase (flavodoxin) OS=Escherichia coli (strain UTI89 / UPEC) GN=ispG PE=3 SV=1 - [ISPG_ECOUT]|4-hydroxy-3-methylbut-2-en-1-yl diphosphate synthase (flavodoxin) OS=Escherichia coli O139:H28 (strain E24377A / ETEC) GN=ispG PE=3 SV=1 - [ISPG_ECO24]	ispG	Q1R8L8;A7ZPV8	0.675846	0.650262
Formate acetyltransferase 1 OS=Escherichia coli (strain UTI89 / UPEC) GN=pflB PE=4 SV=1 - [Q1RDV5_ECOUT]|Formate acetyltransferase 1 OS=Escherichia coli (strain K12) GN=pflB PE=1 SV=2 - [PFLB_ECOLI]	pflB	Q1RDV5;P09373	0.674646	0.762101
dITP/XTP pyrophosphatase OS=Escherichia coli (strain UTI89 / UPEC) GN=yggV PE=3 SV=1 - [Q1R773_ECOUT]|dITP/XTP pyrophosphatase OS=Escherichia coli O6:H1 (strain CFT073 / ATCC 700928 / UPEC) GN=rdgB PE=3 SV=1 - [RDGB_ECOL6]	yggV	Q1R773;Q8FE27	0.673775	1.37711
Biotin synthase OS=Escherichia coli (strain UTI89 / UPEC) GN=bioB PE=3 SV=1 - [BIOB_ECOUT]|Biotin synthase OS=Escherichia coli O45:K1 (strain S88 / ExPEC) GN=bioB PE=3 SV=1 - [BIOB_ECO45]	bioB	Q1REF5;B7MGN3	0.670713	2.5364
Glutamate racemase OS=Escherichia coli (strain UTI89 / UPEC) GN=murI PE=3 SV=1 - [MURI_ECOUT]|Glutamate racemase OS=Escherichia coli O45:K1 (strain S88 / ExPEC) GN=murI PE=3 SV=1 - [MURI_ECO45]	murI	Q1R3U0;B7MIA7	0.669041	0.922903
Putative lipoprotein YfiB OS=Escherichia coli (strain UTI89 / UPEC) GN=yfiB PE=3 SV=1 - [Q1R8C0_ECOUT]	yfiB	Q1R8C0	0.668657	1.21093
Dihydropteroate synthase OS=Escherichia coli O6:H1 (strain CFT073 / ATCC 700928 / UPEC) GN=folP PE=3 SV=1 - [DHPS_ECOL6]	folP	P0AC14	0.668422	0.928421
Transaldolase B OS=Escherichia coli O6:H1 (strain CFT073 / ATCC 700928 / UPEC) GN=talB PE=3 SV=3 - [TALB_ECOL6]|Transaldolase OS=Escherichia coli (strain UTI89 / UPEC) GN=talB PE=3 SV=1 - [Q1RGJ5_ECOUT]	talB	Q8FLD1	0.667432	0.446807
tRNA-2-methylthio-N(6)-dimethylallyladenosine synthase OS=Escherichia coli (strain UTI89 / UPEC) GN=miaB PE=3 SV=1 - [MIAB_ECOUT]|tRNA-2-methylthio-N(6)-dimethylallyladenosine synthase OS=Escherichia coli O45:K1 (strain S88 / ExPEC) GN=miaB PE=3 SV=1 - [MIAB_ECO45]	miaB	Q1REQ5;B7MFS7	0.667281	0.813957
Qor subunit of quinone oxidoreductase OS=Escherichia coli (strain UTI89 / UPEC) GN=qor PE=4 SV=1 - [Q1R3N7_ECOUT]	qor	Q1R3N7	0.667195	0.484177
SsrA-binding protein OS=Escherichia coli (strain UTI89 / UPEC) GN=smpB PE=3 SV=1 - [SSRP_ECOUT]|SsrA-binding protein OS=Escherichia coli O139:H28 (strain E24377A / ETEC) GN=smpB PE=3 SV=1 - [SSRP_ECO24]	smpB	Q1R8A4;A7ZQ60	0.665394	0.811821
Uncharacterized protein OS=Escherichia coli (strain UTI89 / UPEC) GN=UTI89_C2219 PE=4 SV=1 - [Q1RAC7_ECOUT]	UTI89_C2219	Q1RAC7	0.665037	0.795888
Glucose-1-phosphate thymidylyltransferase OS=Escherichia coli (strain UTI89 / UPEC) GN=rffH PE=3 SV=1 - [Q1R4E8_ECOUT]|Glucose-1-phosphate thymidylyltransferase 2 OS=Escherichia coli (strain K12) GN=rffH PE=1 SV=1 - [RMLA2_ECOLI]	rffH	Q1R4E8;P61887	0.664393	0.521376
Bifunctional beta-keto ester reductase/2,5-diketo-D-gluconate reductase A OS=Escherichia coli (strain UTI89 / UPEC) GN=dkgA PE=4 SV=1 - [Q1R6Y5_ECOUT]	dkgA	Q1R6Y5	0.664035	0.811766
Glycerol-3-phosphate regulon repressor OS=Escherichia coli (strain K12) GN=glpR PE=1 SV=1 - [GLPR_ECOLI]	glpR	P0ACL0	0.663364	1.0188
ADP-heptose--LPS heptosyltransferase 2 OS=Escherichia coli (strain K12) GN=rfaF PE=1 SV=1 - [RFAF_ECOLI]	rfaF	P37692	0.662586	0.8486
Glutamate decarboxylase beta OS=Escherichia coli O157:H7 GN=gadB PE=3 SV=1 - [DCEB_ECO57]|Glutamate decarboxylase beta OS=Escherichia coli O6:H1 (strain CFT073 / ATCC 700928 / UPEC) GN=gadB PE=3 SV=2 - [DCEB_ECOL6]	gadB	Q8FHG5	0.661773	1.44461
Lipoprotein releasing system transmembrane protein lolC OS=Escherichia coli (strain UTI89 / UPEC) GN=ycfU PE=3 SV=1 - [Q1RD38_ECOUT]|Lipoprotein-releasing system transmembrane protein LolC OS=Escherichia coli O157:H7 GN=lolC PE=3 SV=1 - [LOLC_ECO57]	ycfU	Q1RD38;P0ADC5	0.661407	1.61461
Autoinducer 2-binding protein LsrB OS=Salmonella paratyphi B (strain ATCC BAA-1250 / SPB7) GN=lsrB PE=3 SV=2 - [LSRB_SALPB]	lsrB	A9MZG4	0.660578	1.84449
Fatty acid metabolism regulator protein OS=Escherichia coli (strain UTI89 / UPEC) GN=fadR PE=3 SV=1 - [FADR_ECOUT]|Fatty acid metabolism regulator protein OS=Escherichia coli O139:H28 (strain E24377A / ETEC) GN=fadR PE=3 SV=1 - [FADR_ECO24]	fadR	Q1RCQ9;A7ZKV8	0.66001	0.726312
Ribosome-recycling factor OS=Escherichia coli (strain UTI89 / UPEC) GN=frr PE=3 SV=1 - [RRF_ECOUT]|Ribosome-recycling factor OS=Escherichia coli O139:H28 (strain E24377A / ETEC) GN=frr PE=3 SV=1 - [RRF_ECO24]	frr	Q1RG17;A7ZHR2	0.659491	0.582179
Uncharacterized protein YcaC OS=Escherichia coli (strain K12) GN=ycaC PE=1 SV=1 - [YCAC_ECOLI]	ycaC	P21367;Q1RDV9	0.658122	0.563243
Outer membrane protein assembly factor BamD OS=Escherichia coli (strain UTI89 / UPEC) GN=bamD PE=3 SV=1 - [Q1R8D0_ECOUT]|Outer membrane protein assembly factor BamD OS=Escherichia coli O157:H7 GN=bamD PE=3 SV=1 - [BAMD_ECO57]	bamD	Q1R8D0;P0AC04	0.657818	0.597832
tRNA (guanine-N(7)-)-methyltransferase OS=Escherichia coli (strain UTI89 / UPEC) GN=trmB PE=3 SV=1 - [TRMB_ECOUT]|tRNA (guanine-N(7)-)-methyltransferase OS=Escherichia coli O6:H1 (strain CFT073 / ATCC 700928 / UPEC) GN=trmB PE=3 SV=1 - [TRMB_ECOL6]	trmB	Q1R766;Q8FE22	0.657737	0.715274
Acetyl CoA carboxylase, biotin carboxylase subunit OS=Escherichia coli (strain UTI89 / UPEC) GN=accC PE=4 SV=1 - [Q1R681_ECOUT]	accC	P24182;Q1R681	0.657634	1.15137
Phosphate transporter OS=Escherichia coli (strain UTI89 / UPEC) GN=pitA PE=3 SV=1 - [Q1R5C3_ECOUT]|Low-affinity inorganic phosphate transporter 1 OS=Escherichia coli O157:H7 GN=pitA PE=3 SV=1 - [PITA_ECO57]	pitA	Q1R5C3;P0AFJ9	0.657022	0.894416
S fimbriae periplasmic chaperone SfaE OS=Escherichia coli (strain UTI89 / UPEC) GN=sfaE PE=3 SV=1 - [Q1RDG9_ECOUT]	sfaE	Q1RDG9	0.656967	0.73301
DNA polymerase I OS=Escherichia coli (strain K12) GN=polA PE=1 SV=1 - [DPO1_ECOLI]	polA	P00582	0.656777	0.998123
Low-specificity L-threonine aldolase OS=Escherichia coli (strain UTI89 / UPEC) GN=ybjU PE=4 SV=1 - [Q1RE55_ECOUT]	ybjU	Q1RE55	0.656554	0.736171
Lipoprotein-releasing system ATP-binding protein LolD OS=Escherichia coli (strain UTI89 / UPEC) GN=lolD PE=3 SV=1 - [LOLD_ECOUT]|Lipoprotein-releasing system ATP-binding protein LolD OS=Escherichia coli O6:K15:H31 (strain 536 / UPEC) GN=lolD PE=3 SV=2 - [LOLD_ECOL5]	lolD	Q1RD37;Q0TIV6	0.655117	1.19462
Bifunctional glutamine synthetase adenylyltransferase/adenylyl-removing enzyme OS=Escherichia coli O9:H4 (strain HS) GN=glnE PE=3 SV=1 - [GLNE_ECOHS]	glnE	A8A4K7	0.653156	1.62432
Penicillin-binding protein 1B OS=Escherichia coli (strain K12) GN=mrcB PE=1 SV=2 - [PBPB_ECOLI]	mrcB	P02919	0.652574	0.972502
Esterase FrsA OS=Escherichia coli (strain UTI89 / UPEC) GN=frsA PE=3 SV=1 - [FRSA_ECOUT]|Esterase FrsA OS=Escherichia coli O45:K1 (strain S88 / ExPEC) GN=frsA PE=3 SV=1 - [FRSA_ECO45]	frsA	Q1RFT1;B7MC89	0.65101	0.833274
Glyceraldehyde-3-phosphate dehydrogenase OS=Escherichia coli (strain UTI89 / UPEC) GN=UTI89_C1638 PE=3 SV=1 - [Q1RBZ8_ECOUT]	UTI89_C1638	Q1RBZ8	0.649613	1.03396
Acyl carrier protein phosphodiesterase OS=Salmonella newport (strain SL254) GN=acpH PE=3 SV=1 - [ACPH_SALNS]	acpH	B4SWP4	0.649083	2.76765
D-serine dehydratase OS=Escherichia coli O139:H28 (strain E24377A / ETEC) GN=dsdA PE=3 SV=1 - [SDHD_ECO24]|D-serine dehydratase 2 OS=Escherichia coli (strain UTI89 / UPEC) GN=dsdA2 PE=3 SV=1 - [SDHD2_ECOUT]|D-serine dehydratase 2 OS=Escherichia coli O6:K15:H31 (strain 536 / UPEC) GN=dsdA2 PE=3 SV=1 - [SDHD2_ECOL5]|D-serine dehydratase 1 OS=Escherichia coli (strain UTI89 / UPEC) GN=dsdA1 PE=3 SV=1…	dsdA	Q8XCK5	0.648027	1.96029
N-acetylglucosamine metabolism OS=Escherichia coli (strain UTI89 / UPEC) GN=nagD PE=4 SV=1 - [Q1REQ2_ECOUT]|Ribonucleotide monophosphatase NagD OS=Escherichia coli O157:H7 GN=nagD PE=3 SV=1 - [NAGD_ECO57]	nagD	Q1REQ2;P0AF25	0.64737	0.615285
Protein YijP OS=Escherichia coli (strain UTI89 / UPEC) GN=yijP PE=4 SV=1 - [Q1R3V6_ECOUT]	yijP	Q1R3V6	0.646833	0.618807
Ribose-phosphate pyrophosphokinase OS=Escherichia coli O157:H7 GN=prs PE=3 SV=2 - [KPRS_ECO57]	prs	P0A719	0.646632	0.8234
Uncharacterized protein YfeD OS=Escherichia coli (strain K12) GN=yfeD PE=4 SV=3 - [YFED_ECOLI]	yfeD	P27238	0.646264	0.527845
Uncharacterized protein OS=Escherichia coli (strain UTI89 / UPEC) GN=yciN PE=4 SV=1 - [Q1RC95_ECOUT]|Protein YciN OS=Escherichia coli O157:H7 GN=yciN PE=4 SV=1 - [YCIN_ECO57]	yciN	Q1RC95;P0AB63	0.644789	0.64335
Putative regulator OS=Escherichia coli (strain UTI89 / UPEC) GN=UTI89_C2583 PE=4 SV=1 - [Q1R9B4_ECOUT]|Uncharacterized Nudix hydrolase YfcD OS=Escherichia coli O157:H7 GN=yfcD PE=3 SV=1 - [YFCD_ECO57]	UTI89_C2583	Q1R9B4;P65558	0.644134	0.86887
50S ribosomal protein L30 OS=Escherichia coli (strain UTI89 / UPEC) GN=rpmD PE=3 SV=1 - [RL30_ECOUT]|50S ribosomal protein L30 OS=Escherichia coli O139:H28 (strain E24377A / ETEC) GN=rpmD PE=3 SV=1 - [RL30_ECO24]	rpmD	Q1R629;A7ZSJ1	0.643586	0.330243
Putative resistance protein OS=Escherichia coli (strain UTI89 / UPEC) GN=yggT PE=4 SV=1 - [Q1R775_ECOUT]|Uncharacterized protein YggT OS=Escherichia coli O157:H7 GN=yggT PE=3 SV=1 - [YGGT_ECO57]	yggT	Q1R775;P64566	0.643259	0.897022
50S ribosomal protein L3 OS=Escherichia coli (strain UTI89 / UPEC) GN=rplC PE=3 SV=1 - [RL3_ECOUT]|50S ribosomal protein L3 OS=Escherichia coli O139:H28 (strain E24377A / ETEC) GN=rplC PE=3 SV=1 - [RL3_ECO24]	rplC	Q1R602;A7ZSK9	0.64266	0.408907
50S ribosomal protein L18 OS=Escherichia coli (strain UTI89 / UPEC) GN=rplR PE=3 SV=1 - [RL18_ECOUT]|50S ribosomal protein L18 OS=Citrobacter koseri (strain ATCC BAA-895 / CDC 4225-83 / SGSC4696) GN=rplR PE=3 SV=1 - [RL18_CITK8]	rplR	Q1R626;A8AQJ9	0.642504	0.445251
Uncharacterized lipoprotein GfcD OS=Escherichia coli (strain K12) GN=gfcD PE=3 SV=1 - [GFCD_ECOLI]	gfcD	P75882	0.642308	1.74277
tRNA U34 carboxymethyltransferase OS=Escherichia coli (strain UTI89 / UPEC) GN=cmoB PE=3 SV=1 - [CMOB_ECOUT]|tRNA U34 carboxymethyltransferase OS=Escherichia coli O127:H6 (strain E2348/69 / EPEC) GN=cmoB PE=3 SV=1 - [CMOB_ECO27]	cmoB	Q1RAR3;B7USP8	0.640328	1.37354
Uncharacterized protein OS=Escherichia coli (strain UTI89 / UPEC) GN=ypfJ PE=4 SV=1 - [Q1R8Q2_ECOUT]|Uncharacterized protein YpfJ OS=Escherichia coli O157:H7 GN=ypfJ PE=4 SV=1 - [YPFJ_ECO57]	ypfJ	Q1R8Q2;P64431	0.640141	0.996564
Uncharacterized protein OS=Escherichia coli (strain UTI89 / UPEC) GN=yebE PE=4 SV=1 - [Q1RAT9_ECOUT]	yebE	Q1RAT9	0.640001	1.28688
Gamma-aminobutyraldehyde dehydrogenase OS=Escherichia coli (strain UTI89 / UPEC) GN=prr PE=3 SV=1 - [ABDH_ECOUT]|Gamma-aminobutyraldehyde dehydrogenase OS=Escherichia coli O45:K1 (strain S88 / ExPEC) GN=prr PE=3 SV=1 - [ABDH_ECO45]	prr	Q1RBX3;B7MMS8	0.639964	1.26439
Protein SseB OS=Escherichia coli (strain K12) GN=sseB PE=4 SV=1 - [SSEB_ECOLI]	sseB	P0AFZ1	0.638166	0.41737
DNA helicase II OS=Escherichia coli (strain K12) GN=uvrD PE=1 SV=1 - [UVRD_ECOLI]	uvrD	P03018	0.637561	1.00338
Iron-sulfur cluster carrier protein OS=Escherichia coli O6:H1 (strain CFT073 / ATCC 700928 / UPEC) GN=mrp PE=3 SV=1 - [APBC_ECOL6]	mrp	P0AF09	0.633102	0.67972
Peptide methionine sulfoxide reductase MsrA OS=Escherichia coli (strain SMS-3-5 / SECEC) GN=msrA PE=3 SV=1 - [MSRA_ECOSM]	msrA	B1LRA3	0.632544	0.776685
Riboflavin synthase alpha chain OS=Escherichia coli (strain UTI89 / UPEC) GN=ribC PE=4 SV=1 - [Q1RBD3_ECOUT]|Riboflavin synthase OS=Escherichia coli (strain K12) GN=ribC PE=1 SV=1 - [RISA_ECOLI]	ribC	Q1RBD3;P0AFU8	0.632286	0.556877
UPF0176 protein FTN_0789 OS=Francisella tularensis subsp. novicida (strain U112) GN=FTN_0789 PE=3 SV=1 - [Y789_FRATN]	FTN_0789	A0Q614	0.631977	1.97835
Uncharacterized protein OS=Escherichia coli (strain UTI89 / UPEC) GN=yheV PE=4 SV=1 - [Q1R5T3_ECOUT]|Uncharacterized protein YheV OS=Escherichia coli O157:H7 GN=yheV PE=4 SV=1 - [YHEV_ECO57]	yheV	Q1R5T3;P0ADX0	0.63197	1.09513
HTH-type transcriptional regulator RpiR OS=Escherichia coli O6:H1 (strain CFT073 / ATCC 700928 / UPEC) GN=rpiR PE=3 SV=1 - [RPIR_ECOL6]	rpiR	P0ACS8	0.631498	0.675772
Succinylglutamate desuccinylase OS=Escherichia coli (strain UTI89 / UPEC) GN=astE PE=3 SV=1 - [ASTE_ECOUT]|Succinylglutamate desuccinylase OS=Escherichia coli O45:K1 (strain S88 / ExPEC) GN=astE PE=3 SV=1 - [ASTE_ECO45]	astE	Q1RB49;B7MAV5	0.630927	1.13077
Starvation induced outer membrane protein OS=Escherichia coli (strain UTI89 / UPEC) GN=slp PE=4 SV=1 - [Q1R5B1_ECOUT]	slp	Q1R5B1	0.629405	1.01965
Heat shock protein 15 OS=Escherichia coli (strain UTI89 / UPEC) GN=hlsR PE=3 SV=1 - [Q1R5N7_ECOUT]|Heat shock protein 15 OS=Escherichia coli O157:H7 GN=hslR PE=3 SV=1 - [HSLR_ECO57]	hlsR	Q1R5N7;P0ACH0	0.629403	0.483974
Cyclic di-GMP phosphodiesterase Gmr OS=Escherichia coli (strain K12) GN=gmr PE=1 SV=1 - [GMR_ECOLI]	gmr	P77334	0.628531	1.98624
Isoaspartyl dipeptidase OS=Escherichia coli (strain K12) GN=iadA PE=1 SV=1 - [IADA_ECOLI]	iadA	P39377;Q1R2H3	0.626264	0.644388
Probable diguanylate cyclase YeaP OS=Escherichia coli (strain K12) GN=yeaP PE=1 SV=2 - [YEAP_ECOLI]	yeaP	P76245	0.626112	0.553666
Probable pyridine nucleotide-disulfide oxidoreductase RclA OS=Escherichia coli (strain K12) GN=rclA PE=2 SV=2 - [RCLA_ECOLI]	rclA	P77212	0.62554	1.07345
Phosphoglycerol transferase I OS=Escherichia coli (strain UTI89 / UPEC) GN=mdoB PE=3 SV=1 - [OPGB_ECOUT]	mdoB	Q1R2E6	0.625168	0.528797
Lipopolysaccharide export system permease protein LptG OS=Escherichia coli O6:H1 (strain CFT073 / ATCC 700928 / UPEC) GN=lptG PE=3 SV=1 - [LPTG_ECOL6]	lptG	P0ADC7	0.624966	0.907851
Protein SlyX OS=Escherichia coli (strain UTI89 / UPEC) GN=slyX PE=3 SV=1 - [SLYX_ECOUT]|Protein SlyX OS=Escherichia coli O127:H6 (strain E2348/69 / EPEC) GN=slyX PE=3 SV=1 - [SLYX_ECO27]	slyX	Q1R5T5;B7UK58	0.623779	1.80651
Penicillin-binding protein activator LpoA OS=Escherichia coli O6:H1 (strain CFT073 / ATCC 700928 / UPEC) GN=lpoA PE=3 SV=2 - [LPOA_ECOL6]	lpoA	Q8FDA1	0.622942	0.797913
Pantothenate kinase OS=Escherichia coli (strain UTI89 / UPEC) GN=coaA PE=3 SV=2 - [COAA_ECOUT]|Pantothenate kinase OS=Escherichia coli O139:H28 (strain E24377A / ETEC) GN=coaA PE=3 SV=1 - [COAA_ECO24]	coaA	Q1R5X9;A7ZUJ0	0.621613	0.728691
Ribonuclease I OS=Escherichia coli (strain K12) GN=rna PE=1 SV=1 - [RNI_ECOLI]	rna	P21338	0.620784	1.10757
Phosphate acetyltransferase OS=Escherichia coli (strain K12) GN=pta PE=1 SV=2 - [PTA_ECOLI]|Phosphate acetyltransferase OS=Escherichia coli (strain UTI89 / UPEC) GN=pta PE=3 SV=1 - [Q1R9B6_ECOUT]	pta	Q1R9B6	0.619122	0.628824
60 kDa chaperonin 1 OS=Vibrio parahaemolyticus serotype O3:K6 (strain RIMD 2210633) GN=groL1 PE=3 SV=2 - [CH601_VIBPA]|60 kDa chaperonin 1 OS=Vibrio vulnificus (strain CMCP6) GN=groL1 PE=3 SV=2 - [CH601_VIBVU]|60 kDa chaperonin 2 OS=Vibrio cholerae serotype O1 (strain ATCC 39541 / Classical Ogawa 395 / O395) GN=groL2 PE=3 SV=1 - [CH602_VIBC3]	groL1	A5F4Y1;Q9L7P5	0.618221	0.415083
Disulfide-bond oxidoreductase YghU OS=Escherichia coli (strain K12) GN=yghU PE=1 SV=2 - [YGHU_ECOLI]	yghU	Q46845	0.618065	0.518332
Galactose-1-phosphate uridylyltransferase OS=Escherichia coli (strain UTI89 / UPEC) GN=galT PE=3 SV=1 - [Q1REH3_ECOUT]	galT	Q1REH3	0.617241	0.489399
DNA ligase OS=Escherichia coli (strain UTI89 / UPEC) GN=ligA PE=3 SV=1 - [DNLJ_ECOUT]|DNA ligase OS=Escherichia coli O45:K1 (strain S88 / ExPEC) GN=ligA PE=3 SV=1 - [DNLJ_ECO45]	ligA	Q1R8W1;B7MHR5	0.616689	0.686424
Probable endonuclease 4 OS=Escherichia coli (strain UTI89 / UPEC) GN=nfo PE=3 SV=1 - [END4_ECOUT]|Probable endonuclease 4 OS=Escherichia coli O45:K1 (strain S88 / ExPEC) GN=nfo PE=3 SV=1 - [END4_ECO45]	nfo	Q1R9R2;B7MF74	0.616001	0.849847
Putative pre-16S rRNA nuclease OS=Escherichia coli (strain UTI89 / UPEC) GN=yqgF PE=3 SV=1 - [YQGF_ECOUT]|Putative pre-16S rRNA nuclease OS=Escherichia coli O45:K1 (strain S88 / ExPEC) GN=yqgF PE=3 SV=1 - [YQGF_ECO45]	yqgF	Q1R778;B7MMD7	0.615855	0.986874
Outer membrane protein 3b (A), protease VII OS=Escherichia coli (strain UTI89 / UPEC) GN=ompT PE=4 SV=1 - [Q1REZ8_ECOUT]	ompT	Q1REZ8;P58603	0.615839	0.593682
Isoaspartyl peptidase OS=Escherichia coli (strain K12) GN=iaaA PE=1 SV=2 - [IAAA_ECOLI]	iaaA	P37595	0.615351	1.02293
Uncharacterized protein OS=Escherichia coli (strain UTI89 / UPEC) GN=yfaZ PE=4 SV=1 - [Q1R9G5_ECOUT]	yfaZ	Q1R9G5	0.6153	1.01392
Uncharacterized protein YebV OS=Escherichia coli O6:H1 (strain CFT073 / ATCC 700928 / UPEC) GN=yebV PE=4 SV=1 - [YEBV_ECOL6]	yebV	P64504	0.615146	0.955986
Uncharacterized oxidoreductase YghA OS=Escherichia coli O157:H7 GN=yghA PE=3 SV=1 - [YGHA_ECO57]	yghA	P0AG85	0.614693	1.21225
Uncharacterized protein OS=Escherichia coli (strain UTI89 / UPEC) GN=yhfA PE=4 SV=1 - [Q1R5S6_ECOUT]|Protein YhfA OS=Escherichia coli O157:H7 GN=yhfA PE=4 SV=1 - [YHFA_ECO57]	yhfA	Q1R5S6;P0ADX3	0.614652	1.06378
Acid stress chaperone HdeB OS=Escherichia coli O6:H1 (strain CFT073 / ATCC 700928 / UPEC) GN=hdeB PE=3 SV=1 - [HDEB_ECOL6]	hdeB	P0AET3	0.614315	0.754559
Uridine kinase OS=Yersinia enterocolitica serotype O:8 / biotype 1B (strain NCTC 13174 / 8081) GN=udk PE=3 SV=1 - [URK_YERE8]	udk	A1JTX4;P0A8F6	0.614313	0.765933
DNA primase OS=Escherichia coli (strain UTI89 / UPEC) GN=dnaG PE=3 SV=1 - [Q1R6R4_ECOUT]|DNA primase OS=Escherichia coli O6:H1 (strain CFT073 / ATCC 700928 / UPEC) GN=dnaG PE=3 SV=1 - [DNAG_ECOL6]	dnaG	Q1R6R4;Q8FDG5	0.613256	1.10946
Lipopolysaccharide core heptosyltransferase RfaQ OS=Escherichia coli GN=rfaQ PE=1 SV=1 - [RFAQ_ECOLX]	rfaQ	Q9R9D5	0.613179	0.387848
Hypothetical oxidoreductase YajO OS=Escherichia coli (strain UTI89 / UPEC) GN=yajO PE=4 SV=1 - [Q1RFC1_ECOUT]	yajO	Q1RFC1	0.612115	0.863478
Peptidyl-prolyl cis-trans isomerase B OS=Escherichia coli (strain K12) GN=ppiB PE=1 SV=2 - [PPIB_ECOLI]	ppiB	P23869;Q1RF09	0.611334	0.459277
ABC transporter ATP-binding protein uup OS=Escherichia coli (strain K12) GN=uup PE=1 SV=2 - [UUP_ECOLI]	uup	P43672;Q1RDR5	0.610221	0.507089
50S ribosomal protein L6 OS=Escherichia coli (strain UTI89 / UPEC) GN=rplF PE=3 SV=1 - [RL6_ECOUT]|50S ribosomal protein L6 OS=Escherichia coli O139:H28 (strain E24377A / ETEC) GN=rplF PE=3 SV=1 - [RL6_ECO24]	rplF	Q1R624;A7ZSJ4	0.609499	0.553134
Protein SopB OS=Escherichia coli O157:H7 GN=sopB PE=3 SV=1 - [SOPB_ECO57]	sopB	P62559	0.609091	1.61202
Uncharacterized GTP-binding protein YjiA OS=Escherichia coli (strain K12) GN=yjiA PE=1 SV=3 - [YJIA_ECOLI]	yjiA	P24203	0.608848	1.14499
L-asparaginase 1 OS=Escherichia coli O157:H7 GN=ansA PE=3 SV=1 - [ASPG1_ECO57]|L-asparaginase I OS=Escherichia coli (strain UTI89 / UPEC) GN=ansA PE=4 SV=1 - [Q1RB25_ECOUT]	ansA	Q1RB25	0.608763	1.0444
Lysine decarboxylase, inducible OS=Escherichia coli O157:H7 GN=cadA PE=3 SV=1 - [LDCI_ECO57]	cadA	P0A9H4	0.60858	1.96567
Cell division protein FtsN OS=Escherichia coli (strain K12) GN=ftsN PE=1 SV=3 - [FTSN_ECOLI]	ftsN	P29131	0.606401	1.06646
Protein MalY OS=Escherichia coli (strain K12) GN=malY PE=1 SV=1 - [MALY_ECOLI]	malY	P23256	0.60532	1.09949
ATP synthase subunit b OS=Escherichia coli (strain UTI89 / UPEC) GN=atpF PE=3 SV=1 - [ATPF_ECOUT]|ATP synthase subunit b OS=Escherichia coli O139:H28 (strain E24377A / ETEC) GN=atpF PE=3 SV=1 - [ATPF_ECO24]	atpF	Q1R4J6;A7ZTU8	0.604736	0.430744
Transcriptional regulator GadE OS=Escherichia coli O157:H7 GN=gadE PE=3 SV=1 - [GADE_ECO57]	gadE	P63206	0.604	2.87175
Peptidase T OS=Escherichia coli (strain UTI89 / UPEC) GN=pepT PE=3 SV=1 - [PEPT_ECOUT]|Peptidase T OS=Escherichia coli O127:H6 (strain E2348/69 / EPEC) GN=pepT PE=3 SV=1 - [PEPT_ECO27]	pepT	Q1RD26;B7UQ36	0.603791	0.607686
CRP-cAMP transcriptional dual regulator OS=Escherichia coli (strain UTI89 / UPEC) GN=crp PE=4 SV=1 - [Q1R5S5_ECOUT]|cAMP-activated global transcriptional regulator CRP OS=Escherichia coli O157:H7 GN=crp PE=3 SV=1 - [CRP_ECO57]	crp	Q1R5S5;P0ACK0	0.603638	0.7564
Epimerase family protein YfcH OS=Escherichia coli (strain K12) GN=yfcH PE=3 SV=1 - [YFCH_ECOLI]	yfcH	P77775	0.602939	1.53645
Phosphate-binding protein PstS OS=Escherichia coli (strain UTI89 / UPEC) GN=pstS PE=3 SV=1 - [Q1R4K7_ECOUT]|Phosphate-binding protein PstS OS=Escherichia coli (strain K12) GN=pstS PE=1 SV=1 - [PSTS_ECOLI]	pstS	Q1R4K7;P0AG82	0.601055	0.817933
Cardiolipin synthase B OS=Escherichia coli (strain UTI89 / UPEC) GN=ybhO PE=3 SV=1 - [Q1RED8_ECOUT]	ybhO	Q1RED8	0.60087	1.12393
Lysine-specific permease OS=Escherichia coli (strain K12) GN=lysP PE=1 SV=5 - [LYSP_ECOLI]	lysP	P25737;Q1R9R6	0.600856	0.466381
Ferritin OS=Escherichia coli (strain UTI89 / UPEC) GN=ftnA PE=3 SV=1 - [Q1RAN2_ECOUT]	ftnA	Q1RAN2;P0A9A0	0.600756	0.409744
Maltose-binding periplasmic protein OS=Escherichia coli (strain UTI89 / UPEC) GN=malE PE=4 SV=1 - [Q1R3Q2_ECOUT]	malE	Q1R3Q2	0.599361	0.530202
Acid stress chaperone HdeA OS=Escherichia coli (strain UTI89 / UPEC) GN=hdeA PE=3 SV=1 - [Q1R594_ECOUT]	hdeA	Q1R594	0.599313	1.02123
NH(3)-dependent NAD(+) synthetase OS=Escherichia coli (strain UTI89 / UPEC) GN=nadE PE=3 SV=1 - [NADE_ECOUT]|NH(3)-dependent NAD(+) synthetase OS=Escherichia coli O45:K1 (strain S88 / ExPEC) GN=nadE PE=3 SV=1 - [NADE_ECO45]	nadE	Q1RB54;B7MAV1	0.599051	0.421368
Uncharacterized protein YbjT OS=Escherichia coli (strain K12) GN=ybjT PE=4 SV=2 - [YBJT_ECOLI]	ybjT	P75822	0.59894	1.0637
tRNA threonylcarbamoyladenosine biosynthesis protein TsaB OS=Escherichia coli (strain K12) GN=tsaB PE=1 SV=1 - [TSAB_ECOLI]	tsaB	P76256	0.598852	0.699628
Putative aminotransferase OS=Escherichia coli (strain UTI89 / UPEC) GN=UTI89_C2711 PE=4 SV=1 - [Q1R8Y7_ECOUT]|Glutamate-pyruvate aminotransferase AlaC OS=Escherichia coli (strain K12) GN=alaC PE=1 SV=1 - [ALAC_ECOLI]	UTI89_C2711	Q1R8Y7;P77434	0.598224	0.787495
Putative metalloprotease YggG OS=Escherichia coli (strain UTI89 / UPEC) GN=yggG PE=3 SV=1 - [Q1R792_ECOUT]	yggG	Q1R792	0.597908	0.906462
Glycerol-3-phosphate dehydrogenase OS=Escherichia coli (strain UTI89 / UPEC) GN=glpD PE=3 SV=1 - [Q1R5K9_ECOUT]	glpD	Q1R5K9;P13035	0.5974	0.455988
Putative ribosome biogenesis GTPase RsgA OS=Escherichia coli O139:H28 (strain E24377A / ETEC) GN=rsgA PE=3 SV=1 - [RSGA_ECO24]	rsgA	A7ZV32	0.595721	0.495509
UPF0381 protein YfcZ OS=Escherichia coli O6:H1 (strain CFT073 / ATCC 700928 / UPEC) GN=yfcZ PE=3 SV=1 - [YFCZ_ECOL6]	yfcZ	P0AD34	0.595293	0.467634
Putative outer membrane protein OS=Escherichia coli (strain UTI89 / UPEC) GN=yiaD PE=3 SV=1 - [Q1R544_ECOUT]	yiaD	Q1R544;P37665	0.594896	0.872795
Maltose/maltodextrin import ATP-binding protein MalK OS=Escherichia coli (strain UTI89 / UPEC) GN=malK PE=1 SV=2 - [MALK_ECOUT]|Maltose/maltodextrin import ATP-binding protein MalK OS=Escherichia coli O157:H7 GN=malK PE=3 SV=1 - [MALK_ECO57]	malK	Q1R3Q1;P68188	0.591479	1.25074
Cell division protein FtsL OS=Escherichia coli (strain UTI89 / UPEC) GN=ftsL PE=3 SV=1 - [Q1RGB2_ECOUT]|Cell division protein FtsL OS=Escherichia coli O157:H7 GN=ftsL PE=3 SV=1 - [FTSL_ECO57]	ftsL	Q1RGB2;P0AEN6	0.591066	0.821449
Peptide methionine sulfoxide reductase MsrB OS=Escherichia coli O139:H28 (strain E24377A / ETEC) GN=msrB PE=3 SV=1 - [MSRB_ECO24]	msrB	A7ZMP8	0.590659	0.860483
Bifunctional protein GlmU OS=Escherichia coli (strain UTI89 / UPEC) GN=glmU PE=3 SV=1 - [GLMU_ECOUT]|Bifunctional protein GlmU OS=Escherichia coli O45:K1 (strain S88 / ExPEC) GN=glmU PE=3 SV=1 - [GLMU_ECO45]	glmU	Q1R4K5;B7MGF0	0.588877	0.728423
Chromosome partition protein MukF OS=Escherichia coli (strain UTI89 / UPEC) GN=mukF PE=3 SV=1 - [MUKF_ECOUT]|Chromosome partition protein MukF OS=Escherichia coli O45:K1 (strain S88 / ExPEC) GN=mukF PE=3 SV=1 - [MUKF_ECO45]	mukF	Q1RDT5;B7MHN1	0.587672	0.850501
Ribosomal RNA large subunit methyltransferase M OS=Escherichia coli (strain UTI89 / UPEC) GN=rlmM PE=3 SV=1 - [RLMM_ECOUT]|Ribosomal RNA large subunit methyltransferase M OS=Escherichia coli O45:K1 (strain S88 / ExPEC) GN=rlmM PE=3 SV=1 - [RLMM_ECO45]	rlmM	Q1R7N4;B7MLC7	0.587464	0.565541
GTPase Der OS=Escherichia coli O45:K1 (strain S88 / ExPEC) GN=der PE=3 SV=1 - [DER_ECO45]|GTPase Der OS=Escherichia coli (strain UTI89 / UPEC) GN=engA PE=3 SV=1 - [Q1R8M2_ECOUT]	der	B7MHZ6;B7NQW0	0.587141	0.474215
Spermidine N(1)-acetyltransferase OS=Escherichia coli O157:H7 GN=speG PE=3 SV=2 - [ATDA_ECO57]|Spermidine N(1)-acetyltransferase OS=Escherichia coli (strain UTI89 / UPEC) GN=speG PE=4 SV=1 - [Q1RBL5_ECOUT]	speG	Q1RBL5;P0A952	0.583381	0.987763
AceBAK operon repressor OS=Escherichia coli (strain UTI89 / UPEC) GN=iclR PE=4 SV=1 - [Q1R3T0_ECOUT]	iclR	Q1R3T0	0.581147	0.70313
Arginine N-succinyltransferase OS=Escherichia coli (strain UTI89 / UPEC) GN=astA PE=3 SV=1 - [ASTA_ECOUT]|Arginine N-succinyltransferase OS=Escherichia coli O45:K1 (strain S88 / ExPEC) GN=astA PE=3 SV=1 - [ASTA_ECO45]	astA	Q1RB46;B7MAV8;B7USC8	0.580207	1.25657
Uncharacterized protein OS=Escherichia coli (strain UTI89 / UPEC) GN=UTI89_C1651 PE=4 SV=1 - [Q1RBY5_ECOUT]|Uncharacterized lipoprotein YdcL OS=Escherichia coli O157:H7 GN=ydcL PE=3 SV=1 - [YDCL_ECO57]	UTI89_C1651	Q1RBY5;P64452	0.579242	0.773024
Putative protease YdcP OS=Escherichia coli (strain UTI89 / UPEC) GN=ydcP PE=4 SV=1 - [Q1RBY2_ECOUT]	ydcP	Q1RBY2	0.579058	1.19402
Uncharacterized protein OS=Escherichia coli (strain UTI89 / UPEC) GN=ytfB PE=4 SV=1 - [Q1R345_ECOUT]	ytfB	Q1R345	0.577897	0.95969
LPS-assembly lipoprotein LptE OS=Escherichia coli (strain UTI89 / UPEC) GN=lptE PE=3 SV=1 - [LPTE_ECOUT]|LPS-assembly lipoprotein LptE OS=Escherichia coli O139:H28 (strain E24377A / ETEC) GN=lptE PE=3 SV=1 - [LPTE_ECO24]	lptE	Q1RES0;A7ZJ30	0.577874	0.843549
Trehalose operon repressor OS=Escherichia coli (strain UTI89 / UPEC) GN=treR PE=4 SV=1 - [Q1R315_ECOUT]	treR	Q1R315;P36673	0.577399	1.71415
Modification methylase HphIA OS=Haemophilus parahaemolyticus GN=hphIAM PE=3 SV=1 - [MTHA_HAEPH]	hphIAM	P50192	0.577333	1.90578
Cation transport regulator OS=Escherichia coli (strain UTI89 / UPEC) GN=chaB PE=4 SV=1 - [Q1RCL9_ECOUT]|Cation transport regulator ChaB OS=Escherichia coli O157:H7 GN=chaB PE=4 SV=1 - [CHAB_ECO57]	chaB	Q1RCL9;P0AE65	0.576202	0.712678
Murein lipoprotein OS=Escherichia coli (strain UTI89 / UPEC) GN=lpp PE=4 SV=1 - [Q1RBB9_ECOUT]|Major outer membrane lipoprotein OS=Escherichia coli O157:H7 GN=lpp PE=3 SV=1 - [LPP_ECO57]	lpp	Q1RBB9;P69778	0.575843	0.551767
Pyruvate dehydrogenase E1 component OS=Escherichia coli O157:H7 GN=aceE PE=1 SV=2 - [ODP1_ECO57]|Pyruvate dehydrogenase E1 component OS=Escherichia coli (strain UTI89 / UPEC) GN=aceE PE=4 SV=1 - [Q1RG77_ECOUT]	aceE	Q1RG77	0.575114	0.630766
Phosphoenolpyruvate synthase OS=Escherichia coli (strain UTI89 / UPEC) GN=ppsA PE=3 SV=1 - [Q1RB93_ECOUT]	ppsA	Q1RB93	0.574473	0.563324
2-oxoglutarate dehydrogenase decarboxylase component OS=Escherichia coli (strain UTI89 / UPEC) GN=sucA PE=4 SV=1 - [Q1REK0_ECOUT]|2-oxoglutarate dehydrogenase E1 component OS=Escherichia coli O157:H7 GN=sucA PE=3 SV=1 - [ODO1_ECO57]	sucA	Q1REK0;P0AFG5	0.573858	0.663564
Putative transport protein OS=Escherichia coli (strain UTI89 / UPEC) GN=ybeX PE=4 SV=1 - [Q1REQ8_ECOUT]|Magnesium and cobalt efflux protein CorC OS=Escherichia coli O157:H7 GN=corC PE=3 SV=1 - [CORC_ECO57]	ybeX	Q1REQ8;P0AE80	0.573595	0.706414
10 kDa chaperonin OS=Escherichia coli (strain UTI89 / UPEC) GN=groS PE=3 SV=1 - [CH10_ECOUT]|10 kDa chaperonin OS=Escherichia coli O139:H28 (strain E24377A / ETEC) GN=groS PE=3 SV=1 - [CH10_ECO24]|10 kDa chaperonin OS=Cronobacter sakazakii (strain ATCC BAA-894) GN=groS PE=3 SV=1 - [CH10_CROS8]	groS	Q1R3B7;A7ZV11	0.573469	0.279849
Fatty acid oxidation complex subunit alpha OS=Escherichia coli (strain UTI89 / UPEC) GN=fadB PE=3 SV=2 - [FADB_ECOUT]|Fatty acid oxidation complex subunit alpha OS=Escherichia coli O45:K1 (strain S88 / ExPEC) GN=fadB PE=3 SV=1 - [FADB_ECO45]	fadB	Q1R466;B7MHD1	0.572588	0.557161
Fructose-bisphosphate aldolase class II OS=Escherichia coli (strain UTI89 / UPEC) GN=fba PE=3 SV=1 - [Q1R7A8_ECOUT]	fba	Q1R7A8	0.570205	0.441629
Coenzyme A biosynthesis bifunctional protein CoaBC OS=Escherichia coli O6:H1 (strain CFT073 / ATCC 700928 / UPEC) GN=coaBC PE=3 SV=2 - [COABC_ECOL6]	coaBC	P0ABQ1	0.570118	0.565035
Bifunctional long-chain fatty acids transporter OS=Escherichia coli (strain UTI89 / UPEC) GN=fadL PE=4 SV=1 - [Q1R968_ECOUT]	fadL	Q1R968	0.566096	0.632934
Der GTPase-activating protein YihI OS=Escherichia coli (strain UTI89 / UPEC) GN=yihI PE=3 SV=1 - [YIHI_ECOUT]|Der GTPase-activating protein YihI OS=Escherichia coli O81 (strain ED1a) GN=yihI PE=3 SV=1 - [YIHI_ECO81]	yihI	Q1R447;B7N2G7	0.563996	0.374779
Putative glutamine amidotransferase YafJ OS=Escherichia coli (strain K12) GN=yafJ PE=1 SV=1 - [YAFJ_ECOLI]	yafJ	Q47147	0.563361	0.688889
Nitrogen regulatory protein P-II OS=Escherichia coli (strain UTI89 / UPEC) GN=glnB PE=3 SV=1 - [Q1R8I2_ECOUT]|Nitrogen regulatory protein P-II 1 OS=Escherichia coli O157:H7 GN=glnB PE=3 SV=1 - [GLNB_ECO57]	glnB	Q1R8I2;P0A9Z3	0.563007	0.477526
Putative polysaccharide export protein GfcE OS=Escherichia coli O157:H7 GN=gfcE PE=3 SV=1 - [GFCE_ECO57]	gfcE	P0A933	0.56222	1.86773
Phosphoethanolamine transferase EptA OS=Escherichia coli (strain K12) GN=eptA PE=1 SV=2 - [EPTA_ECOLI]	eptA	P30845	0.562057	1.13652
Thiamine-monophosphate kinase OS=Escherichia coli (strain UTI89 / UPEC) GN=thiL PE=3 SV=1 - [Q1RFC3_ECOUT]|Thiamine-monophosphate kinase OS=Escherichia coli O6:H1 (strain CFT073 / ATCC 700928 / UPEC) GN=thiL PE=3 SV=1 - [THIL_ECOL6]	thiL	Q1RFC3;P0AGG1	0.560011	0.724739
HTH-type transcriptional regulator GntR OS=Escherichia coli O6:H1 (strain CFT073 / ATCC 700928 / UPEC) GN=gntR PE=3 SV=1 - [GNTR_ECOL6]	gntR	P0ACP6	0.558782	1.38287
Cell division topological specificity factor OS=Escherichia coli (strain UTI89 / UPEC) GN=minE PE=3 SV=1 - [MINE_ECOUT]|Cell division topological specificity factor OS=Escherichia coli O139:H28 (strain E24377A / ETEC) GN=minE PE=3 SV=1 - [MINE_ECO24]	minE	Q1RCS3;A7ZKU5	0.557728	0.483723
Membrane-bound lytic murein transglycosylase A OS=Escherichia coli O157:H7 GN=mltA PE=3 SV=1 - [MLTA_ECO57]	mltA	P0A936	0.557088	0.954101
50S ribosomal protein L11 OS=Escherichia coli (strain UTI89 / UPEC) GN=rplK PE=3 SV=3 - [RL11_ECOUT]|50S ribosomal protein L11 OS=Escherichia coli O139:H28 (strain E24377A / ETEC) GN=rplK PE=3 SV=1 - [RL11_ECO24]	rplK	Q1R5U7;A7ZUJ6	0.556158	0.389774
Inner membrane protein YagU OS=Escherichia coli O157:H7 GN=yagU PE=3 SV=1 - [YAGU_ECO57]	yagU	P0AAA2	0.555474	0.728879
50S ribosomal protein L20 OS=Neisseria meningitidis serogroup C / serotype 2a (strain ATCC 700532 / DSM 15464 / FAM18) GN=rplT PE=3 SV=1 - [RL20_NEIMF]|50S ribosomal protein L20 OS=Escherichia coli (strain UTI89 / UPEC) GN=rplT PE=3 SV=1 - [RL20_ECOUT]|50S ribosomal protein L20 OS=Citrobacter koseri (strain ATCC BAA-895 / CDC 4225-83 / SGSC4696) GN=rplT PE=3 SV=1 - [RL20_CITK8]|50S ribosomal prot…	rplT	Q1RB79;A8AHA8	0.554621	0.360271
CTP synthase OS=Escherichia coli (strain UTI89 / UPEC) GN=pyrG PE=3 SV=1 - [PYRG_ECOUT]|CTP synthase OS=Escherichia coli O139:H28 (strain E24377A / ETEC) GN=pyrG PE=3 SV=1 - [PYRG_ECO24]	pyrG	Q1R7R3;A7ZQM3	0.553814	0.577657
Glutamate--tRNA ligase OS=Escherichia coli (strain UTI89 / UPEC) GN=gltX PE=3 SV=1 - [SYE_ECOUT]|Glutamate--tRNA ligase OS=Escherichia coli O1:K1 / APEC GN=gltX PE=3 SV=1 - [SYE_ECOK1]	gltX	Q1R8W9;A1ADS2	0.553594	0.518948
ATP-dependent dethiobiotin synthetase BioD 2 OS=Escherichia coli O157:H7 GN=bioD2 PE=3 SV=1 - [BIOD2_ECO57]	bioD2	P0A6F0	0.553488	0.85723
Cell division protein ZipA OS=Escherichia coli (strain UTI89 / UPEC) GN=zipA PE=3 SV=2 - [ZIPA_ECOUT]|Cell division protein ZipA OS=Escherichia coli O45:K1 (strain S88 / ExPEC) GN=zipA PE=3 SV=1 - [ZIPA_ECO45]	zipA	Q1R8W0;B7MHR6	0.553122	1.05797
Acetate kinase OS=Escherichia coli (strain UTI89 / UPEC) GN=ackA PE=3 SV=1 - [Q1R9B8_ECOUT]|Acetate kinase OS=Escherichia coli O157:H7 GN=ackA PE=3 SV=1 - [ACKA_ECO57]	ackA	Q1R9B8;P0A6A5	0.552321	0.717464
Ribose-5-phosphate isomerase A OS=Escherichia coli O139:H28 (strain E24377A / ETEC) GN=rpiA PE=3 SV=1 - [RPIA_ECO24]	rpiA	A7ZR23	0.550368	0.684635
UDP-4-amino-4-deoxy-L-arabinose--oxoglutarate aminotransferase OS=Escherichia coli (strain UTI89 / UPEC) GN=arnB PE=3 SV=2 - [ARNB_ECOUT]|UDP-4-amino-4-deoxy-L-arabinose--oxoglutarate aminotransferase OS=Escherichia coli O45:K1 (strain S88 / ExPEC) GN=arnB PE=3 SV=2 - [ARNB_ECO45]	arnB	Q1R9G2;B7MG20	0.547359	0.998787
Biotin carboxyl carrier protein (BCCP) of acetyl-CoA carboxylase OS=Escherichia coli (strain UTI89 / UPEC) GN=accB PE=4 SV=1 - [Q1R682_ECOUT]|Biotin carboxyl carrier protein of acetyl-CoA carboxylase OS=Escherichia coli O157:H7 GN=accB PE=3 SV=1 - [BCCP_ECO57]	accB	Q1R682;P0ABE0	0.546113	0.781153
Exodeoxyribonuclease 7 large subunit OS=Escherichia coli (strain UTI89 / UPEC) GN=xseA PE=3 SV=1 - [EX7L_ECOUT]|Exodeoxyribonuclease 7 large subunit OS=Escherichia coli O45:K1 (strain S88 / ExPEC) GN=xseA PE=3 SV=1 - [EX7L_ECO45]	xseA	Q1R8M7;B7MHZ0	0.545755	1.19851
2-C-methyl-D-erythritol 4-phosphate cytidylyltransferase OS=Escherichia coli (strain UTI89 / UPEC) GN=ispD PE=3 SV=1 - [ISPD_ECOUT]|2-C-methyl-D-erythritol 4-phosphate cytidylyltransferase OS=Escherichia coli O45:K1 (strain S88 / ExPEC) GN=ispD PE=3 SV=1 - [ISPD_ECO45]	ispD	Q1R7U4;B7MKM1	0.544267	1.14129
Putative 2-component transcriptional regulator OS=Escherichia coli (strain UTI89 / UPEC) GN=uvrY PE=4 SV=1 - [Q1RAM6_ECOUT]|Response regulator UvrY OS=Escherichia coli O157:H7 GN=uvrY PE=3 SV=1 - [UVRY_ECO57]	uvrY	Q1RAM6;P66798	0.543956	0.671322
D-serine/D-alanine/glycine transporter OS=Escherichia coli O157:H7 GN=cycA PE=3 SV=1 - [CYCA_ECO57]	cycA	P0AAE1	0.542904	0.378881
Transcriptional regulatory protein TyrR OS=Escherichia coli (strain UTI89 / UPEC) GN=tyrR PE=4 SV=1 - [Q1RC42_ECOUT]	tyrR	Q1RC42;P07604	0.539291	0.565161
Ribonuclease PH OS=Escherichia coli O139:H28 (strain E24377A / ETEC) GN=rph PE=3 SV=1 - [RNPH_ECO24]	rph	A7ZTJ4	0.538511	0.611431
50S ribosomal protein L32 OS=Escherichia coli (strain UTI89 / UPEC) GN=rpmF PE=3 SV=1 - [RL32_ECOUT]|50S ribosomal protein L32 OS=Escherichia coli O127:H6 (strain E2348/69 / EPEC) GN=rpmF PE=3 SV=1 - [RL32_ECO27]	rpmF	Q1RD68;B7UPA5	0.537686	0.459584
Uncharacterized protein OS=Escherichia coli (strain UTI89 / UPEC) GN=elaA PE=4 SV=1 - [Q1R9E6_ECOUT]	elaA	Q1R9E6	0.537614	0.760205
Protein GrpE OS=Escherichia coli (strain UTI89 / UPEC) GN=grpE PE=3 SV=1 - [GRPE_ECOUT]|Protein GrpE OS=Escherichia coli O45:K1 (strain S88 / ExPEC) GN=grpE PE=3 SV=1 - [GRPE_ECO45]	grpE	Q1R8B1;B7MIV1	0.536115	0.535171
L-serine dehydratase 2 OS=Escherichia coli (strain K12) GN=sdaB PE=2 SV=2 - [SDHM_ECOLI]	sdaB	P30744	0.534476	0.984115
23S rRNA (guanosine-2'-O-)-methyltransferase RlmB OS=Escherichia coli (strain UTI89 / UPEC) GN=yjfH PE=3 SV=1 - [Q1R380_ECOUT]|23S rRNA (guanosine-2'-O-)-methyltransferase RlmB OS=Escherichia coli O157:H7 GN=rlmB PE=3 SV=1 - [RLMB_ECO57]	yjfH	Q1R380;P63179	0.534082	0.650362
Adenosylmethionine-8-amino-7-oxononanoate aminotransferase OS=Escherichia coli (strain UTI89 / UPEC) GN=bioA PE=3 SV=1 - [Q1REF6_ECOUT]	bioA	Q1REF6	0.533699	0.798923
Catalase HPII OS=Escherichia coli (strain K12) GN=katE PE=1 SV=1 - [CATE_ECOLI]	katE	P21179	0.530851	0.96666
30S ribosomal protein S21 OS=Escherichia coli (strain UTI89 / UPEC) GN=rpsU PE=3 SV=3 - [RS21_ECOUT]|30S ribosomal protein S21 OS=Citrobacter koseri (strain ATCC BAA-895 / CDC 4225-83 / SGSC4696) GN=rpsU PE=1 SV=1 - [RS21_CITK8]	rpsU	Q1R6R5;A8APV6	0.530257	0.498009
Fe/S biogenesis protein NfuA OS=Escherichia coli (strain UTI89 / UPEC) GN=nfuA PE=3 SV=1 - [NFUA_ECOUT]|Fe/S biogenesis protein NfuA OS=Escherichia coli O139:H28 (strain E24377A / ETEC) GN=nfuA PE=3 SV=1 - [NFUA_ECO24]	nfuA	Q1R5M0;A7ZSU3	0.529294	0.383948
UPF0227 protein YcfP OS=Escherichia coli (strain UTI89 / UPEC) GN=ycfP PE=3 SV=1 - [Q1RD46_ECOUT]	ycfP	Q1RD46	0.528599	0.507429
Methylglyoxal synthase OS=Escherichia coli O139:H28 (strain E24377A / ETEC) GN=mgsA PE=3 SV=1 - [MGSA_ECO24]	mgsA	A7ZK67	0.528545	0.562689
Probable HTH-type transcriptional regulator LrhA OS=Escherichia coli (strain K12) GN=lrhA PE=3 SV=2 - [LRHA_ECOLI]	lrhA	P36771	0.528077	0.682587
Tyrosine--tRNA ligase OS=Escherichia coli O127:H6 (strain E2348/69 / EPEC) GN=tyrS PE=3 SV=1 - [SYY_ECO27]	tyrS	B7URX8;A7ZM99	0.525764	0.291278
Nicotinate phosphoribosyltransferase OS=Escherichia coli O45:K1 (strain S88 / ExPEC) GN=pncB PE=3 SV=1 - [PNCB_ECO45]	pncB	B7MHP0	0.524649	0.955237
Sigma-E factor regulatory protein RseB OS=Escherichia coli O157:H7 GN=rseB PE=3 SV=1 - [RSEB_ECO57]	rseB	P0AFY0;Q1R8G1	0.524242	0.520061
Peptide chain release factor 3 OS=Escherichia coli (strain UTI89 / UPEC) GN=prfC PE=3 SV=1 - [RF3_ECOUT]|Peptide chain release factor 3 OS=Escherichia coli O1:K1 / APEC GN=prfC PE=3 SV=1 - [RF3_ECOK1]	prfC	Q1R270;A1AJU2;A7ZVR5	0.523816	0.428597
30S ribosomal subunit protein S18 acyltransferase OS=Escherichia coli (strain UTI89 / UPEC) GN=rimI PE=4 SV=1 - [Q1R2D2_ECOUT]|Ribosomal-protein-alanine acetyltransferase OS=Escherichia coli O157:H7 GN=rimI PE=3 SV=1 - [RIMI_ECO57]	rimI	Q1R2D2;P0A946	0.523658	0.599773
Glycerol-3-phosphate transporter OS=Escherichia coli (strain K12) GN=glpT PE=1 SV=1 - [GLPT_ECOLI]	glpT	P08194	0.523113	0.517793
Guanylate kinase OS=Escherichia coli (strain UTI89 / UPEC) GN=gmk PE=3 SV=2 - [KGUA_ECOUT]|Guanylate kinase OS=Escherichia coli O6:K15:H31 (strain 536 / UPEC) GN=gmk PE=3 SV=1 - [KGUA_ECOL5]	gmk	Q1R4U3;Q0TBG1	0.523072	0.560935
ATPase RavA OS=Escherichia coli (strain UTI89 / UPEC) GN=ravA PE=3 SV=2 - [RAVA_ECOUT]|ATPase RavA OS=Escherichia coli O45:K1 (strain S88 / ExPEC) GN=ravA PE=3 SV=1 - [RAVA_ECO45]	ravA	Q1R4I6;B7MGG6	0.522032	1.02843
3-octaprenyl-4-hydroxybenzoate carboxy-lyase OS=Escherichia coli O139:H28 (strain E24377A / ETEC) GN=ubiD PE=3 SV=2 - [UBID_ECO24]	ubiD	A7ZU48;Q1R469;P0AAB5	0.521816	0.670027
50S ribosomal protein L15 OS=Escherichia coli (strain UTI89 / UPEC) GN=rplO PE=3 SV=1 - [RL15_ECOUT]|50S ribosomal protein L15 OS=Citrobacter koseri (strain ATCC BAA-895 / CDC 4225-83 / SGSC4696) GN=rplO PE=3 SV=1 - [RL15_CITK8]	rplO	Q1R630;A8AQJ5	0.520695	0.619517
ATP-dependent DNA helicase RecG OS=Escherichia coli O157:H7 GN=recG PE=3 SV=1 - [RECG_ECO57]	recG	Q8XD86	0.519093	0.642929
Putative transcriptional regulator LYSR-type OS=Escherichia coli (strain UTI89 / UPEC) GN=yeiE PE=4 SV=1 - [Q1R9R4_ECOUT]|Uncharacterized HTH-type transcriptional regulator YeiE OS=Escherichia coli O157:H7 GN=yeiE PE=3 SV=1 - [YEIE_ECO57]	yeiE	Q1R9R4;P0ACR6	0.518564	0.594767
Ribosomal RNA large subunit methyltransferase J OS=Escherichia coli (strain UTI89 / UPEC) GN=yhiR PE=3 SV=1 - [Q1R5B7_ECOUT]	yhiR	Q1R5B7	0.51856	0.538545
Lysine--tRNA ligase, heat inducible OS=Escherichia coli O157:H7 GN=lysU PE=3 SV=2 - [SYK2_ECO57]|Lysine--tRNA ligase OS=Salmonella arizonae (strain ATCC BAA-731 / CDC346-86 / RSK2980) GN=lysS PE=3 SV=1 - [SYK_SALAR]	lysU	P0A8N6	0.516699	0.593675
Copper-transporting P-type ATPase OS=Escherichia coli (strain UTI89 / UPEC) GN=ybaR PE=3 SV=1 - [Q1RF48_ECOUT]	ybaR	Q1RF48	0.515334	0.891704
Uroporphyrinogen-III synthase OS=Escherichia coli (strain UTI89 / UPEC) GN=hemD PE=4 SV=1 - [Q1R4D4_ECOUT]	hemD	Q1R4D4	0.514824	0.75126
Ribosomal RNA large subunit methyltransferase J OS=Escherichia coli (strain K12) GN=rlmJ PE=1 SV=1 - [RLMJ_ECOLI]	rlmJ	P37634	0.514262	0.619136
Threonine--tRNA ligase OS=Escherichia coli (strain UTI89 / UPEC) GN=thrS PE=3 SV=1 - [SYT_ECOUT]|Threonine--tRNA ligase OS=Escherichia coli O127:H6 (strain E2348/69 / EPEC) GN=thrS PE=3 SV=1 - [SYT_ECO27]	thrS	Q1RB76;B7USA2;B7LQ71	0.514109	0.439645
Multidrug resistance protein MdtF OS=Escherichia coli (strain K12) GN=mdtF PE=1 SV=1 - [MDTF_ECOLI]	mdtF	P37637	0.513273	0.732495
Glutathione S-transferase YfcF OS=Escherichia coli (strain K12) GN=yfcF PE=1 SV=1 - [YFCF_ECOLI]	yfcF	P77544	0.509111	1.06937
50S ribosomal protein L36 1 OS=Escherichia coli (strain UTI89 / UPEC) GN=rpmJ1 PE=3 SV=1 - [RL361_ECOUT]|50S ribosomal protein L36 1 OS=Cronobacter sakazakii (strain ATCC BAA-894) GN=rpmJ1 PE=3 SV=1 - [RL361_CROS8]	rpmJ1	Q1R632;A7MPF5	0.507385	0.269236
C4-dicarboxylate transport protein OS=Escherichia coli (strain UTI89 / UPEC) GN=dctA PE=3 SV=1 - [DCTA_ECOUT]|C4-dicarboxylate transport protein OS=Escherichia coli O139:H28 (strain E24377A / ETEC) GN=dctA PE=3 SV=1 - [DCTA_ECO24]	dctA	Q1R575;A7ZT69	0.506828	1.09613
Ecotin OS=Escherichia coli (strain UTI89 / UPEC) GN=eco PE=3 SV=2 - [ECOT_ECOUT]	eco	Q1R9K8	0.504037	0.350045
Uncharacterized protein YjjU OS=Escherichia coli (strain K12) GN=yjjU PE=3 SV=1 - [YJJU_ECOLI]	yjjU	P39407	0.502867	0.681959
Zinc transport protein ZntB OS=Escherichia coli (strain UTI89 / UPEC) GN=zntB PE=3 SV=1 - [ZNTB_ECOUT]|Zinc transport protein ZntB OS=Escherichia coli O139:H28 (strain E24377A / ETEC) GN=zntB PE=3 SV=1 - [ZNTB_ECO24]	zntB	Q1RC23;A7ZLH2	0.501863	0.447165
tRNA pseudouridine synthase A OS=Escherichia coli (strain UTI89 / UPEC) GN=truA PE=3 SV=1 - [TRUA_ECOUT]|tRNA pseudouridine synthase A OS=Escherichia coli O139:H28 (strain E24377A / ETEC) GN=truA PE=3 SV=1 - [TRUA_ECO24]	truA	Q1R994;A7ZPD3	0.501731	0.66616
Inhibitor of g-type lysozyme OS=Escherichia coli (strain K12) GN=pliG PE=1 SV=1 - [PLIG_ECOLI]	pliG	P76002	0.498633	0.57167
Putative aldo/keto reductase OS=Escherichia coli (strain UTI89 / UPEC) GN=UTI89_C0319 PE=4 SV=1 - [Q1RFP4_ECOUT]	UTI89_C0319	Q1RFP4	0.494766	0.619263
Sensor protein PhoQ OS=Escherichia coli (strain UTI89 / UPEC) GN=phoQ PE=4 SV=1 - [Q1RD24_ECOUT]|Sensor protein PhoQ OS=Escherichia coli O6:H1 (strain CFT073 / ATCC 700928 / UPEC) GN=phoQ PE=3 SV=1 - [PHOQ_ECOL6]	phoQ	Q1RD24;Q8FIB8	0.493765	1.16566
Energy-dependent translational throttle protein EttA OS=Escherichia coli O157:H7 GN=ettA PE=3 SV=2 - [ETTA_ECO57]	ettA	P0A9W4	0.493163	1.54653
Glutathione S-transferase GstB OS=Escherichia coli O6:H1 (strain CFT073 / ATCC 700928 / UPEC) GN=gstB PE=3 SV=1 - [GSTB_ECOL6]	gstB	P0ACA8	0.490372	0.547392
tRNA (guanosine(18)-2'-O)-methyltransferase OS=Escherichia coli O157:H7 GN=trmH PE=3 SV=1 - [TRMH_ECO57]	trmH	P0AGJ3	0.4864	0.683825
Pyruvate dehydrogenase complex repressor OS=Escherichia coli O157:H7 GN=pdhR PE=3 SV=1 - [PDHR_ECO57]	pdhR	P0ACM1	0.48633	0.684538
Regulator of ribonuclease activity A OS=Escherichia coli (strain UTI89 / UPEC) GN=rraA PE=3 SV=1 - [RRAA_ECOUT]|Regulator of ribonuclease activity A OS=Escherichia coli O139:H28 (strain E24377A / ETEC) GN=rraA PE=3 SV=1 - [RRAA_ECO24]	rraA	Q1R3Y9;A7ZUE4	0.486077	0.383688
50S ribosomal protein L29 OS=Escherichia coli (strain UTI89 / UPEC) GN=rpmC PE=3 SV=1 - [RL29_ECOUT]|50S ribosomal protein L29 OS=Escherichia coli O139:H28 (strain E24377A / ETEC) GN=rpmC PE=3 SV=1 - [RL29_ECO24]	rpmC	Q1R615;A7ZSK1	0.484757	0.479426
Acetyltransferase component of pyruvate dehydrogenase complex OS=Escherichia coli (strain UTI89 / UPEC) GN=aceF PE=3 SV=1 - [Q1RG76_ECOUT]	aceF	Q1RG76	0.482828	0.491785
Pyrroline-5-carboxylate reductase OS=Escherichia coli (strain K12) GN=proC PE=1 SV=1 - [P5CR_ECOLI]	proC	P0A9L8;Q1RFF8	0.480264	0.439686
DNA protection during starvation protein OS=Escherichia coli (strain UTI89 / UPEC) GN=dps PE=3 SV=3 - [DPS_ECOUT]|DNA protection during starvation protein OS=Escherichia coli O139:H28 (strain E24377A / ETEC) GN=dps PE=3 SV=1 - [DPS_ECO24]	dps	Q1REB2;A7ZJM7	0.478628	0.604446
Small heat shock protein IbpB OS=Klebsiella pneumoniae subsp. pneumoniae (strain ATCC 700721 / MGH 78578) GN=ibpB PE=3 SV=1 - [IBPB_KLEP7]	ibpB	A6TFY9;A7ZTP0	0.478217	0.43243
30S ribosomal protein S6 OS=Escherichia coli (strain UTI89 / UPEC) GN=rpsF PE=3 SV=1 - [RS6_ECOUT]|30S ribosomal protein S6 OS=Escherichia coli O139:H28 (strain E24377A / ETEC) GN=rpsF PE=3 SV=1 - [RS6_ECO24]	rpsF	Q1R360;A7ZV71;P02358	0.477578	0.625324
Inner membrane protein YfdC OS=Escherichia coli (strain K12) GN=yfdC PE=1 SV=1 - [YFDC_ECOLI]	yfdC	P37327	0.477364	0.919098
Glucitol operon repressor OS=Escherichia coli (strain K12) GN=srlR PE=2 SV=1 - [SRLR_ECOLI]	srlR	P15082	0.476458	0.964583
4-alpha-glucanotransferase OS=Escherichia coli (strain K12) GN=malQ PE=1 SV=2 - [MALQ_ECOLI]	malQ	P15977	0.476093	0.762959
Peptidylprolyl isomerase OS=Escherichia coli (strain UTI89 / UPEC) GN=ppiC PE=4 SV=1 - [Q1R4G2_ECOUT]|Peptidyl-prolyl cis-trans isomerase C OS=Escherichia coli O157:H7 GN=ppiC PE=3 SV=2 - [PPIC_ECO57]	ppiC	Q1R4G2;P0A9L7	0.474464	0.489994
7-cyano-7-deazaguanine synthase OS=Escherichia coli (strain UTI89 / UPEC) GN=queC PE=3 SV=1 - [QUEC_ECOUT]|7-cyano-7-deazaguanine synthase OS=Escherichia coli O45:K1 (strain S88 / ExPEC) GN=queC PE=3 SV=1 - [QUEC_ECO45]	queC	Q1RF91;B7MDA3	0.474164	0.571918
Chaperone protein HscA OS=Escherichia coli O139:H28 (strain E24377A / ETEC) GN=hscA PE=3 SV=1 - [HSCA_ECO24]|Chaperone protein HscA OS=Escherichia coli (strain UTI89 / UPEC) GN=hscA PE=3 SV=1 - [Q1R8K6_ECOUT]	hscA	A7ZPW9	0.47369	0.476915
Putative regulatory protein OS=Escherichia coli (strain UTI89 / UPEC) GN=UTI89_C5095 PE=4 SV=1 - [Q1R2B9_ECOUT]	UTI89_C5095	Q1R2B9	0.473389	0.410388
Fosmidomycin resistance protein OS=Escherichia coli (strain UTI89 / UPEC) GN=fsr PE=4 SV=1 - [Q1RF56_ECOUT]	fsr	Q1RF56	0.472456	0.752924
Maltose operon periplasmic protein OS=Escherichia coli (strain UTI89 / UPEC) GN=malM PE=4 SV=1 - [Q1R3P9_ECOUT]	malM	Q1R3P9	0.471656	1.01909
Uncharacterized protein YigI OS=Escherichia coli O6:H1 (strain CFT073 / ATCC 700928 / UPEC) GN=yigI PE=4 SV=1 - [YIGI_ECOL6]	yigI	P0ADP3	0.471212	0.259927
DNA-cytosine methyltransferase OS=Escherichia coli O157:H7 GN=dcm PE=3 SV=1 - [DCM_ECO57]	dcm	P0AEE0	0.46933	1.31053
Aldehyde dehydrogenase B OS=Escherichia coli (strain K12) GN=aldB PE=1 SV=2 - [ALDB_ECOLI]|Aldehyde dehydrogenase B (Lactaldehyde dehydrogenase) OS=Escherichia coli (strain UTI89 / UPEC) GN=aldB PE=3 SV=1 - [Q1R507_ECOUT]	aldB	P37685	0.468347	0.694825
Ribosomal large subunit pseudouridine synthase D OS=Escherichia coli (strain K12) GN=rluD PE=1 SV=4 - [RLUD_ECOLI]	rluD	P33643	0.467583	0.563456
Methionyl-tRNA formyltransferase OS=Escherichia coli (strain UTI89 / UPEC) GN=fmt PE=3 SV=1 - [FMT_ECOUT]|Methionyl-tRNA formyltransferase OS=Escherichia coli O45:K1 (strain S88 / ExPEC) GN=fmt PE=3 SV=1 - [FMT_ECO45]	fmt	Q1R645;B7MCQ3	0.466562	0.558977
Transcriptional repressor of nag (N-acetylglucosamine) operon OS=Escherichia coli (strain UTI89 / UPEC) GN=nagC PE=4 SV=1 - [Q1REQ1_ECOUT]|N-acetylglucosamine repressor OS=Escherichia coli O157:H7 GN=nagC PE=3 SV=1 - [NAGC_ECO57]	nagC	Q1REQ1;P0AF22	0.465166	0.938088
Riboflavin biosynthesis protein OS=Escherichia coli (strain UTI89 / UPEC) GN=ribF PE=3 SV=1 - [Q1RGH7_ECOUT]|Riboflavin biosynthesis protein RibF OS=Escherichia coli O157:H7 GN=ribF PE=3 SV=1 - [RIBF_ECO57]	ribF	Q1RGH7;P0AG42	0.463482	0.730269
Cell division protein ZapE OS=Escherichia coli O157:H7 GN=zapE PE=3 SV=1 - [ZAPE_ECO57]	zapE	P64613	0.46345	0.323423
Type 1 fimbriae major subunit FimA OS=Escherichia coli (strain UTI89 / UPEC) GN=fimA PE=4 SV=1 - [Q1R2K0_ECOUT]|Type-1 fimbrial protein, A chain OS=Escherichia coli GN=fimA PE=1 SV=1 - [FIMA1_ECOLX]	fimA	Q1R2K0;Q47223	0.463089	1.42276
Uncharacterized protein OS=Escherichia coli (strain UTI89 / UPEC) GN=ydhZ PE=4 SV=1 - [Q1RBC1_ECOUT]|Uncharacterized protein YdhZ OS=Escherichia coli O157:H7 GN=ydhZ PE=4 SV=1 - [YDHZ_ECO57]	ydhZ	Q1RBC1;P0ACX7	0.462998	0.708275
Lipoyl synthase OS=Escherichia coli (strain UTI89 / UPEC) GN=lipA PE=3 SV=1 - [LIPA_ECOUT]|Lipoyl synthase OS=Escherichia coli O139:H28 (strain E24377A / ETEC) GN=lipA PE=3 SV=1 - [LIPA_ECO24]	lipA	Q1RET3;A7ZJ15	0.46267	0.680338
Anaerobic C4-dicarboxylate transporter OS=Escherichia coli (strain UTI89 / UPEC) GN=dcuA PE=3 SV=1 - [Q1R3C2_ECOUT]|Anaerobic C4-dicarboxylate transporter DcuA OS=Escherichia coli O157:H7 GN=dcuA PE=3 SV=1 - [DCUA_ECO57]	dcuA	Q1R3C2;P0ABN7	0.46251	0.449947
Putative hydrogenase subunit OS=Escherichia coli (strain UTI89 / UPEC) GN=UTI89_C3419 PE=4 SV=1 - [Q1R6Z8_ECOUT]|Hydrogenase-2 small chain OS=Escherichia coli O157:H7 GN=hybO PE=3 SV=1 - [MBHT_ECO57]	UTI89_C3419	Q1R6Z8;P69743	0.460424	1.18838
Uncharacterized protein OS=Escherichia coli (strain UTI89 / UPEC) GN=yggN PE=4 SV=1 - [Q1R769_ECOUT]|Uncharacterized protein YggN OS=Escherichia coli O157:H7 GN=yggN PE=4 SV=1 - [YGGN_ECO57]	yggN	Q1R769;P0ADT1	0.458961	0.353787
Alanine racemase, catabolic OS=Escherichia coli (strain K12) GN=dadX PE=2 SV=2 - [ALR2_ECOLI]	dadX	P29012	0.458857	0.646194
Uncharacterized protein OS=Escherichia coli (strain UTI89 / UPEC) GN=UTI89_C1130 PE=4 SV=1 - [Q1RDF1_ECOUT]	UTI89_C1130	Q1RDF1	0.458385	0.811461
4-diphosphocytidyl-2-C-methyl-D-erythritol kinase OS=Escherichia coli (strain UTI89 / UPEC) GN=ispE PE=3 SV=1 - [ISPE_ECOUT]|4-diphosphocytidyl-2-C-methyl-D-erythritol kinase OS=Escherichia coli O45:K1 (strain S88 / ExPEC) GN=ispE PE=3 SV=1 - [ISPE_ECO45]	ispE	Q1RCN0;B7MKB0	0.454829	0.675842
Sodium/proline symporter OS=Escherichia coli (strain UTI89 / UPEC) GN=putP PE=3 SV=1 - [Q1RDK1_ECOUT]	putP	Q1RDK1	0.45203	0.638701
Regulator of sigma D OS=Escherichia coli (strain UTI89 / UPEC) GN=rsd PE=3 SV=1 - [RSD_ECOUT]|Regulator of sigma D OS=Escherichia coli O45:K1 (strain S88 / ExPEC) GN=rsd PE=3 SV=1 - [RSD_ECO45]	rsd	Q1R5W1;B7MIY1	0.449725	0.635958
Succinylornithine transaminase OS=Escherichia coli O139:H28 (strain E24377A / ETEC) GN=astC PE=3 SV=1 - [ASTC_ECO24]|Succinylornithine transaminase OS=Escherichia coli (strain UTI89 / UPEC) GN=astC PE=3 SV=1 - [ASTC_ECOUT]|Succinylornithine transaminase OS=Escherichia coli O45:K1 (strain S88 / ExPEC) GN=astC PE=3 SV=1 - [ASTC_ECO45]	astC	Q1RB45;B7MAV9	0.448918	0.891973
Phage shock protein C OS=Escherichia coli O157:H7 GN=pspC PE=3 SV=1 - [PSPC_ECO57]	pspC	P0AFN4	0.448457	1.07788
Right origin-binding protein OS=Escherichia coli O157:H7 GN=rob PE=3 SV=1 - [ROB_ECO57]|Right origin-binding protein OS=Escherichia coli (strain UTI89 / UPEC) GN=rob PE=4 SV=1 - [Q1R245_ECOUT]	rob	Q1R245	0.447298	0.659181
CPA1 transporter YjcE OS=Escherichia coli (strain UTI89 / UPEC) GN=yjcE PE=4 SV=1 - [Q1R3K4_ECOUT]	yjcE	Q1R3K4;P32703	0.446187	0.480768
Uncharacterized protein OS=Escherichia coli (strain UTI89 / UPEC) GN=ybhS PE=4 SV=1 - [Q1RED4_ECOUT]	ybhS	Q1RED4;P0AFQ4	0.445921	0.8236
Trans-aconitate 2-methyltransferase OS=Escherichia coli (strain UTI89 / UPEC) GN=tam PE=3 SV=1 - [TAM_ECOUT]|Trans-aconitate 2-methyltransferase OS=Escherichia coli O45:K1 (strain S88 / ExPEC) GN=tam PE=3 SV=1 - [TAM_ECO45]	tam	Q1RBP8;B7MMY3	0.443877	0.299823
Glucans biosynthesis glucosyltransferase H OS=Escherichia coli O157:H7 GN=mdoH PE=3 SV=1 - [OPGH_ECO57]	mdoH	P62518	0.442936	0.452875
Integration host factor subunit beta OS=Escherichia coli (strain UTI89 / UPEC) GN=ihfB PE=3 SV=1 - [IHFB_ECOUT]|Integration host factor subunit beta OS=Escherichia coli O139:H28 (strain E24377A / ETEC) GN=ihfB PE=3 SV=1 - [IHFB_ECO24]	ihfB	Q1RDU6;A7ZK01	0.441219	0.541822
Uncharacterized protein OS=Escherichia coli (strain UTI89 / UPEC) GN=yibL PE=4 SV=1 - [Q1R4Z5_ECOUT]|Uncharacterized protein YibL OS=Escherichia coli O157:H7 GN=yibL PE=4 SV=1 - [YIBL_ECO57]	yibL	Q1R4Z5;P0ADL0	0.441149	0.484359
Lipopolysaccharide 1,2-glucosyltransferase OS=Escherichia coli (strain UTI89 / UPEC) GN=rfaJ PE=4 SV=1 - [Q1R4W5_ECOUT]	rfaJ	Q1R4W5	0.440061	0.438383
Protease HtpX OS=Escherichia coli (strain UTI89 / UPEC) GN=htpX PE=3 SV=1 - [HTPX_ECOUT]|Protease HtpX OS=Escherichia coli O139:H28 (strain E24377A / ETEC) GN=htpX PE=3 SV=1 - [HTPX_ECO24]	htpX	Q1RAV8;A7ZMV2	0.439808	0.668087
Peptidyl-prolyl cis-trans isomerase OS=Escherichia coli (strain UTI89 / UPEC) GN=fklB PE=3 SV=1 - [Q1R344_ECOUT]	fklB	Q1R344	0.439801	0.294779
UPF0098 protein YbhB OS=Escherichia coli (strain K12) GN=ybhB PE=1 SV=2 - [YBHB_ECOLI]	ybhB	P12994	0.438828	0.499422
Biosynthetic arginine decarboxylase OS=Escherichia coli (strain K12) GN=speA PE=1 SV=2 - [SPEA_ECOLI]	speA	P21170;Q1R789	0.438326	0.677366
Outer membrane porin protein NmpC OS=Escherichia coli (strain UTI89 / UPEC) GN=nmpC PE=3 SV=1 - [Q1RCY1_ECOUT]	nmpC	Q1RCY1	0.438319	0.499803
Stress response kinase A OS=Escherichia coli (strain UTI89 / UPEC) GN=rdoA PE=3 SV=1 - [Q1R456_ECOUT]	rdoA	Q1R456	0.438316	1.04761
L-threonine 3-dehydrogenase OS=Escherichia coli (strain UTI89 / UPEC) GN=tdh PE=3 SV=1 - [TDH_ECOUT]|L-threonine 3-dehydrogenase OS=Escherichia coli O127:H6 (strain E2348/69 / EPEC) GN=tdh PE=3 SV=1 - [TDH_ECO27]	tdh	Q1R4X4;B7ULH2	0.438307	0.716306
Rare lipoprotein A OS=Escherichia coli (strain UTI89 / UPEC) GN=rlpA PE=3 SV=1 - [Q1RES9_ECOUT]	rlpA	Q1RES9;P10100	0.437158	0.721341
Universal stress protein F OS=Escherichia coli O157:H7 GN=uspF PE=3 SV=1 - [USPF_ECO57]	uspF	P0A4P7	0.436657	0.705479
Low-affinity putrescine importer PlaP OS=Escherichia coli O157:H7 GN=plaP PE=3 SV=1 - [PLAP_ECO57]	plaP	P0AA48	0.435805	0.682894
Negative modulator of initiation of replication OS=Escherichia coli O6:H1 (strain CFT073 / ATCC 700928 / UPEC) GN=seqA PE=3 SV=1 - [SEQA_ECOL6]	seqA	P0AFY9;Q1REM9	0.435124	0.429747
Phosphate-specific transport system accessory protein PhoU OS=Escherichia coli (strain UTI89 / UPEC) GN=phoU PE=3 SV=1 - [Q1R4L1_ECOUT]|Phosphate-specific transport system accessory protein PhoU OS=Escherichia coli O6:H1 (strain CFT073 / ATCC 700928 / UPEC) GN=phoU PE=1 SV=1 - [PHOU_ECOL6]	phoU	Q1R4L1;Q8FBT8;P0A9K7	0.434911	0.921563
Protein YnjB OS=Escherichia coli (strain K12) GN=ynjB PE=1 SV=2 - [YNJB_ECOLI]	ynjB	P76223;Q1RB38	0.430157	0.751344
Probable formate transporter 1 OS=Escherichia coli O157:H7 GN=focA PE=1 SV=1 - [FOCA_ECO57]	focA	P0AC25	0.429105	0.804594
Probable phospholipid ABC transporter-binding protein MlaB OS=Escherichia coli (strain K12) GN=mlaB PE=1 SV=1 - [MLAB_ECOLI]	mlaB	P64602	0.42807	0.808312
ATP-dependent helicase HrpB OS=Escherichia coli (strain UTI89 / UPEC) GN=hrpB PE=4 SV=1 - [Q1RG42_ECOUT]	hrpB	Q1RG42	0.427124	0.688733
30S ribosomal protein S20 OS=Escherichia coli (strain UTI89 / UPEC) GN=rpsT PE=3 SV=1 - [RS20_ECOUT]|30S ribosomal protein S20 OS=Escherichia coli O139:H28 (strain E24377A / ETEC) GN=rpsT PE=3 SV=1 - [RS20_ECO24]	rpsT	Q1RGH9;A7ZHB2	0.427034	0.312387
Uncharacterized protein OS=Escherichia coli (strain UTI89 / UPEC) GN=yhbY PE=4 SV=1 - [Q1R6F7_ECOUT]|RNA-binding protein YhbY OS=Escherichia coli O157:H7 GN=yhbY PE=3 SV=1 - [YHBY_ECO57]	yhbY	Q1R6F7;P0AGK6	0.422801	0.224919
Uncharacterized protein OS=Escherichia coli (strain UTI89 / UPEC) GN=yhbW PE=4 SV=1 - [Q1R6I1_ECOUT]	yhbW	Q1R6I1	0.421125	0.986248
sn-glycerol-3-phosphate-binding periplasmic protein UgpB OS=Escherichia coli (strain UTI89 / UPEC) GN=ugpB PE=3 SV=1 - [UGPB_ECOUT]|sn-glycerol-3-phosphate-binding periplasmic protein UgpB OS=Escherichia coli O6:K15:H31 (strain 536 / UPEC) GN=ugpB PE=3 SV=1 - [UGPB_ECOL5]	ugpB	Q1R5H5;Q0TC07	0.418517	0.611019
Uncharacterized protein YbjX OS=Escherichia coli (strain K12) GN=ybjX PE=4 SV=1 - [YBJX_ECOLI]	ybjX	P75829	0.417864	0.34472
UPF0441 protein YgiB OS=Escherichia coli (strain UTI89 / UPEC) GN=ygiB PE=3 SV=2 - [YGIB_ECOUT]|UPF0441 protein YgiB OS=Escherichia coli O139:H28 (strain E24377A / ETEC) GN=ygiB PE=3 SV=1 - [YGIB_ECO24]	ygiB	Q1R6U6;A7ZRR9	0.417815	0.41965
Protein SopA OS=Escherichia coli O157:H7 GN=sopA PE=3 SV=1 - [SOPA_ECO57]	sopA	P62557	0.417726	1.03568
UPF0115 protein YfcN OS=Escherichia coli (strain UTI89 / UPEC) GN=yfcN PE=3 SV=1 - [YFCN_ECOUT]|UPF0115 protein YfcN OS=Escherichia coli O139:H28 (strain E24377A / ETEC) GN=yfcN PE=3 SV=1 - [YFCN_ECO24]	yfcN	Q1R981;A7ZPE7	0.41754	0.328729
Probable septum site-determining protein MinC OS=Escherichia coli O139:H28 (strain E24377A / ETEC) GN=minC PE=3 SV=1 - [MINC_ECO24]|Probable septum site-determining protein MinC OS=Escherichia coli (strain UTI89 / UPEC) GN=minC PE=1 SV=1 - [Q1RCS1_ECOUT]	minC	A7ZKU7	0.416386	0.807191
Uncharacterized protein OS=Escherichia coli (strain UTI89 / UPEC) GN=UTI89_P042 PE=4 SV=1 - [Q1R1Z6_ECOUT]	UTI89_P042	Q1R1Z6	0.416052	0.640605
Outer membrane usher protein FimD OS=Escherichia coli (strain UTI89 / UPEC) GN=fimD PE=3 SV=1 - [Q1R2J7_ECOUT]	fimD	Q1R2J7;P30130	0.415596	0.963891
Inner membrane protein YhjD OS=Escherichia coli (strain K12) GN=yhjD PE=1 SV=1 - [YHJD_ECOLI]	yhjD	P37642	0.415468	0.675206
3-ketoacyl-CoA thiolase OS=Escherichia coli (strain UTI89 / UPEC) GN=fadA PE=3 SV=1 - [FADA_ECOUT]	fadA	Q1R467	0.414066	0.470362
Uncharacterized metal-dependent hydrolase YjjV OS=Escherichia coli (strain K12) GN=yjjV PE=1 SV=2 - [YJJV_ECOLI]	yjjV	P39408	0.413034	1.36051
1,6-anhydro-N-acetylmuramyl-L-alanine amidase AmpD OS=Escherichia coli (strain K12) GN=ampD PE=2 SV=1 - [AMPD_ECOLI]	ampD	P13016	0.407817	0.393544
Glutamate/aspartate transport system permease OS=Escherichia coli (strain UTI89 / UPEC) GN=gltK PE=3 SV=1 - [Q1RER5_ECOUT]|Glutamate/aspartate import permease protein GltK OS=Escherichia coli O157:H7 GN=gltK PE=3 SV=1 - [GLTK_ECO57]	gltK	Q1RER5;P0AER7	0.406743	0.267945
NADH-quinone oxidoreductase subunit A OS=Escherichia coli (strain UTI89 / UPEC) GN=nuoA PE=3 SV=1 - [NUOA_ECOUT]|NADH-quinone oxidoreductase subunit A OS=Escherichia coli O139:H28 (strain E24377A / ETEC) GN=nuoA PE=3 SV=1 - [NUOA_ECO24]	nuoA	Q1R9C9;A7ZPA2	0.405998	0.414851
dTDP-glucose 4,6-dehydratase 2 OS=Escherichia coli (strain K12) GN=rffG PE=1 SV=3 - [RMLB2_ECOLI]	rffG	P27830;Q1R4E9	0.404789	0.261983
UPF0313 protein YgiQ OS=Escherichia coli (strain UTI89 / UPEC) GN=ygiQ PE=3 SV=1 - [Q1R6Y2_ECOUT]	ygiQ	Q1R6Y2	0.404043	0.565801
Plasmid maintenance protein CcdA OS=Escherichia coli (strain UTI89 / UPEC) GN=ccdA PE=4 SV=1 - [Q1R1Y2_ECOUT]|Antitoxin CcdA OS=Escherichia coli O157:H7 GN=ccdA PE=1 SV=1 - [CCDA_ECO57]	ccdA	Q1R1Y2;P62553	0.403514	0.483206
Superoxide dismutase [Cu-Zn] OS=Escherichia coli (strain UTI89 / UPEC) GN=sodC PE=3 SV=1 - [Q1RBE9_ECOUT]	sodC	Q1RBE9	0.402436	0.81869
Periplasmic nitrate reductase OS=Escherichia coli (strain UTI89 / UPEC) GN=napA PE=3 SV=1 - [NAPA_ECOUT]|Periplasmic nitrate reductase OS=Escherichia coli O45:K1 (strain S88 / ExPEC) GN=napA PE=3 SV=1 - [NAPA_ECO45]	napA	Q1R9L3;B7MFB8	0.401328	1.03959
Laccase domain protein YfiH OS=Escherichia coli (strain K12) GN=yfiH PE=1 SV=1 - [YFIH_ECOLI]	yfiH	P33644;Q1R8D2	0.401328	0.561728
Uncharacterized protein OS=Escherichia coli (strain UTI89 / UPEC) GN=yqjK PE=4 SV=1 - [Q1R6N0_ECOUT]	yqjK	Q1R6N0	0.397257	0.67056
Type 1 fimbiral adhesin FimH OS=Escherichia coli (strain UTI89 / UPEC) GN=fimH PE=1 SV=1 - [Q1R2J4_ECOUT]	fimH	Q1R2J4	0.394465	1.17058
Endonuclease III OS=Escherichia coli O6:H1 (strain CFT073 / ATCC 700928 / UPEC) GN=nth PE=3 SV=1 - [END3_ECOL6]	nth	P0AB84	0.393482	0.304877
Elongation factor P OS=Escherichia coli (strain UTI89 / UPEC) GN=efp PE=3 SV=1 - [EFP_ECOUT]|Elongation factor P OS=Escherichia coli O139:H28 (strain E24377A / ETEC) GN=efp PE=3 SV=1 - [EFP_ECO24]	efp	Q1R3B2;A7ZV18	0.393285	0.294128
Probable large subunit, hydrogenase-2 OS=Escherichia coli (strain UTI89 / UPEC) GN=hybC PE=3 SV=1 - [Q1R701_ECOUT]|Hydrogenase-2 large chain OS=Escherichia coli O157:H7 GN=hybC PE=3 SV=2 - [MBHM_ECO57]	hybC	Q1R701;P0ACE1	0.391968	0.658648
High-affinity zinc uptake system protein ZnuA OS=Escherichia coli (strain K12) GN=znuA PE=1 SV=4 - [ZNUA_ECOLI]|Putative adhesin OS=Escherichia coli (strain UTI89 / UPEC) GN=znuA PE=3 SV=1 - [Q1RAS7_ECOUT]	znuA	Q1RAS7	0.390405	0.551997
Uncharacterized oxidoreductase YbbO OS=Escherichia coli O6:H1 (strain CFT073 / ATCC 700928 / UPEC) GN=ybbO PE=3 SV=1 - [YBBO_ECOL6]	ybbO	P0AFP5	0.389838	0.881165
Beta-hexosaminidase OS=Escherichia coli (strain UTI89 / UPEC) GN=nagZ PE=3 SV=1 - [NAGZ_ECOUT]|Beta-hexosaminidase OS=Escherichia coli O45:K1 (strain S88 / ExPEC) GN=nagZ PE=3 SV=1 - [NAGZ_ECO45]	nagZ	Q1RD47;B7MJ94	0.389377	0.468811
Hypothetical transcriptional regulator YcjZ OS=Escherichia coli (strain UTI89 / UPEC) GN=ycjZ PE=4 SV=1 - [Q1RFP5_ECOUT]	ycjZ	Q1RFP5	0.388922	0.651723
Protein TonB OS=Escherichia coli (strain K12) GN=tonB PE=1 SV=2 - [TONB_ECOLI]	tonB	P02929	0.38863	0.261829
Glc operon transcriptional activator OS=Escherichia coli O6:H1 (strain CFT073 / ATCC 700928 / UPEC) GN=glcC PE=3 SV=1 - [GLCC_ECOL6]	glcC	P0ACL6;Q1R722	0.388302	0.916292
Putative deacetylase OS=Escherichia coli (strain UTI89 / UPEC) GN=ygeY PE=4 SV=1 - [Q1R7F9_ECOUT]|Uncharacterized protein YgeY OS=Escherichia coli O157:H7 GN=ygeY PE=3 SV=1 - [YGEY_ECO57]	ygeY	Q1R7F9;P65809	0.385784	1.1119
DNA-binding transcriptional regulator BolA OS=Escherichia coli O6:H1 (strain CFT073 / ATCC 700928 / UPEC) GN=bolA PE=3 SV=1 - [BOLA_ECOL6]	bolA	P0ABE3	0.385193	0.380565
N-acetyl-alpha-D-glucosaminyl-diphospho-ditrans,octacis-undecaprenol 4-epimerase OS=Escherichia coli O157:H7 GN=gnu PE=1 SV=1 - [GNU_ECO57]	gnu	Q8X7P7	0.384708	1.03512
Uncharacterized protein YcjX OS=Escherichia coli (strain K12) GN=ycjX PE=1 SV=1 - [YCJX_ECOLI]	ycjX	P76046	0.383927	0.544941
Quinolinate synthase A OS=Escherichia coli (strain UTI89 / UPEC) GN=nadA PE=3 SV=1 - [NADA_ECOUT]|Quinolinate synthase A OS=Escherichia coli O45:K1 (strain S88 / ExPEC) GN=nadA PE=3 SV=1 - [NADA_ECO45]	nadA	Q1REI1;B7MGK7	0.381312	0.707982
Putative ATP-binding component of a transport system OS=Escherichia coli (strain UTI89 / UPEC) GN=yrbF PE=4 SV=1 - [Q1R6D9_ECOUT]|Probable phospholipid import ATP-binding protein MlaF OS=Escherichia coli O157:H7 GN=mlaF PE=3 SV=1 - [MLAF_ECO57]	yrbF	Q1R6D9;P63388	0.37884	0.82461
Ribosome modulation factor OS=Escherichia coli (strain UTI89 / UPEC) GN=rmf PE=2 SV=1 - [Q1RDR1_ECOUT]|Ribosome modulation factor OS=Escherichia coli O157:H7 GN=rmf PE=3 SV=1 - [RMF_ECO57]	rmf	Q1RDR1;P0AFW3	0.377728	0.596901
D-erythrose-4-phosphate dehydrogenase OS=Escherichia coli (strain UTI89 / UPEC) GN=epd PE=3 SV=2 - [E4PD_ECOUT]|D-erythrose-4-phosphate dehydrogenase OS=Escherichia coli O127:H6 (strain E2348/69 / EPEC) GN=epd PE=3 SV=1 - [E4PD_ECO27]	epd	Q1R7A6;B7UHW9	0.375655	1
UDP-N-acetylglucosamine 2-epimerase OS=Escherichia coli (strain K12) GN=wecB PE=1 SV=2 - [WECB_ECOLI]	wecB	P27828	0.374607	0.399899
Putative S-transferase OS=Escherichia coli (strain UTI89 / UPEC) GN=yibF PE=4 SV=1 - [Q1R502_ECOUT]|Uncharacterized GST-like protein YibF OS=Escherichia coli O6:H1 (strain CFT073 / ATCC 700928 / UPEC) GN=yibF PE=3 SV=1 - [YIBF_ECOL6]	yibF	Q1R502;P0ACA2	0.374595	0.69962
Uncharacterized protein YdhQ OS=Escherichia coli (strain K12) GN=ydhQ PE=4 SV=1 - [YDHQ_ECOLI]	ydhQ	P77552	0.374113	0.521742
Protein translocase subunit SecY OS=Escherichia coli (strain UTI89 / UPEC) GN=secY PE=3 SV=1 - [Q1R631_ECOUT]|Protein translocase subunit SecY OS=Escherichia coli O157:H7 GN=secY PE=3 SV=1 - [SECY_ECO57]	secY	Q1R631;P0AGA4	0.373881	0.298743
Trehalose-6-phosphate phosphatase OS=Escherichia coli (strain K12) GN=otsB PE=1 SV=2 - [OTSB_ECOLI]	otsB	P31678	0.373239	0.828257
Uncharacterized ABC transporter ATP-binding protein YnjD OS=Escherichia coli (strain K12) GN=ynjD PE=3 SV=2 - [YNJD_ECOLI]	ynjD	P76909	0.373047	1.00198
Bifunctional polymyxin resistance protein ArnA OS=Escherichia coli (strain UTI89 / UPEC) GN=arnA PE=3 SV=1 - [ARNA_ECOUT]|Bifunctional polymyxin resistance protein ArnA OS=Escherichia coli O45:K1 (strain S88 / ExPEC) GN=arnA PE=3 SV=1 - [ARNA_ECO45]	arnA	Q1R9G0;B7MG22	0.369871	0.80153
UPF0345 protein YaiE OS=Escherichia coli (strain UTI89 / UPEC) GN=yaiE PE=3 SV=1 - [YAIE_ECOUT]|UPF0345 protein YaiE OS=Escherichia coli O139:H28 (strain E24377A / ETEC) GN=yaiE PE=3 SV=1 - [YAIE_ECO24]	yaiE	Q1RFF2;A7ZIE0	0.369244	0.579649
L-serine dehydratase 1 OS=Escherichia coli (strain K12) GN=sdaA PE=1 SV=3 - [SDHL_ECOLI]	sdaA	P16095	0.365284	0.900208
Dual DNA-binding transcriptional regulator OS=Escherichia coli (strain UTI89 / UPEC) GN=cytR PE=4 SV=1 - [Q1R3Y3_ECOUT]|HTH-type transcriptional repressor CytR OS=Escherichia coli O157:H7 GN=cytR PE=3 SV=1 - [CYTR_ECO57]	cytR	Q1R3Y3;P0ACN9	0.362836	0.488596
[truncated: 204 more rows]

## Sheet: Table S2
Table S2	Proteins in UTI89 grown in J82 bladder cells compared to growth in urine (FC).
Grye color indicates proteins with FC > 1.5
Reddish color indicates proteins with FC< 0.5			Fold Changes
Description	Protein Accession	Gene	Bladder cells / Urine
Putative lipoprotein YliF OS=Escherichia coli (strain K12) GN=yliF PE=3 SV=1 - [YLIF_ECOLI]	P75801	yliF	6.47079
Elongation factor Tu OS=Xylella fastidiosa (strain Temecula1 / ATCC 700964) GN=tufA PE=3 SV=2 - [EFTU_XYLFT]	Q877P8	tufA	5.26176
MULTISPECIES: protein SlyX [Bacteria]|Protein SlyX OS=Escherichia coli O127:H6 (strain E2348/69 / EPEC) GN=slyX PE=3 SV=1 - [SLYX_ECO27]	WP_001153615.1;B7UK58	slyX	4.24628
Putative periplasmic colicin Js sensitivity protein CjrB OS=Escherichia coli (strain UTI89 / UPEC) GN=cjrB PE=4 SV=1 - [Q1R210_ECOUT]	Q1R210	cjrB	4.15744
Taurine-binding periplasmic protein OS=Escherichia coli (strain UTI89 / UPEC) GN=tauA PE=4 SV=1 - [Q1RFH9_ECOUT]	Q1RFH9	tauA	4.03958
Glycerate kinase OS=Escherichia coli (strain K12) GN=glxK PE=1 SV=1 - [GLXK2_ECOLI]	P77364	glxK	4.03228
Inner membrane metabolite transport protein YhjE OS=Escherichia coli (strain K12) GN=yhjE PE=1 SV=1 - [YHJE_ECOLI]	P37643	yhjE	4.01729
2-dehydro-3-deoxy-D-gluconate 5-dehydrogenase OS=Escherichia coli (strain K12) GN=kduD PE=1 SV=2 - [KDUD_ECOLI]	P37769	kduD	3.98673
MULTISPECIES: polyribonucleotide nucleotidyltransferase [Enterobacteriaceae]|Polyribonucleotide nucleotidyltransferase OS=Escherichia coli O45:K1 (strain S88 / ExPEC) GN=pnp PE=3 SV=2 - [PNP_ECO45]	WP_001298330.1;B7MB85	pnp	3.83843
Cell division protein DedD OS=Escherichia coli (strain K12) GN=dedD PE=3 SV=2 - [DEDD_ECOLI]	P09549	dedD	3.69019
Inner membrane transport permease YbhS OS=Escherichia coli O157:H7 GN=ybhS PE=3 SV=1 - [YBHS_ECO57]	P0AFQ4	ybhS	3.67098
Putative acetyltransferase OS=Escherichia coli (strain UTI89 / UPEC) GN=yiiD PE=4 SV=1 - [Q1R430_ECOUT]|Uncharacterized protein YiiD OS=Escherichia coli O157:H7 GN=yiiD PE=3 SV=1 - [YIID_ECO57]	Q1R430;P0ADQ4	yiiD	3.65649
Membrane-bound lysozyme inhibitor of C-type lysozyme OS=Escherichia coli (strain K12) GN=mliC PE=1 SV=2 - [MLIC_ECOLI]	P28224	mliC	3.65041
Protease 1 OS=Achromobacter lyticus PE=1 SV=1 - [API_ACHLY]	P15636	P15636	3.61212
MULTISPECIES: ligand-gated channel protein [Escherichia]	WP_000089584.1	chuA	3.61157
MULTISPECIES: RNA pyrophosphohydrolase [Proteobacteria]|RNA pyrophosphohydrolase OS=Escherichia coli O139:H28 (strain E24377A / ETEC) GN=rppH PE=3 SV=1 - [RPPH_ECO24]	WP_000564489.1;A7ZQT6	rppH	3.52893
Isoaspartyl peptidase OS=Escherichia coli (strain K12) GN=iaaA PE=1 SV=2 - [IAAA_ECOLI]	P37595	iaaA	3.48004
Xanthine permease XanP OS=Escherichia coli O157:H7 GN=xanP PE=3 SV=1 - [XANP_ECO57]	P0AGN1	xanP	3.4494
Putative lipid A-core surface polymer ligase OS=Escherichia coli (strain UTI89 / UPEC) GN=waaL PE=4 SV=1 - [Q1R4W9_ECOUT]	Q1R4W9	waaL	3.41416
Fumarate reductase flavoprotein subunit OS=Escherichia coli (strain K12) GN=frdA PE=1 SV=3 - [FRDA_ECOLI]	P00363	frdA	3.30126
MULTISPECIES: universal stress protein C [Escherichia]|Universal stress protein C OS=Escherichia coli O6:H1 (strain CFT073 / ATCC 700928 / UPEC) GN=uspC PE=3 SV=1 - [USPC_ECOL6]	WP_000122412.1;Q8FGN7	uspC	3.2365
Putative polyketide synthase OS=Escherichia coli (strain UTI89 / UPEC) GN=UTI89_C2221 PE=4 SV=1 - [Q1RAC5_ECOUT]	Q1RAC5	UTI89_C2221	3.22111
Sulfurtransferase OS=Escherichia coli (strain UTI89 / UPEC) GN=UTI89_C1953 PE=4 SV=1 - [Q1RB35_ECOUT]	Q1RB35	UTI89_C1953	3.12921
MULTISPECIES: barnase inhibitor [Proteobacteria]|Uncharacterized protein YhcO OS=Escherichia coli O157:H7 GN=yhcO PE=1 SV=1 - [YHCO_ECO57]	WP_001029013.1;P64618	yhcO	3.08586
MULTISPECIES: exonuclease subunit SbcC [Escherichia]	WP_000698877.1	sbcC	3.06177
MULTISPECIES: 50S ribosomal protein L35 [Proteobacteria]|50S ribosomal protein L35 OS=Cronobacter sakazakii (strain ATCC BAA-894) GN=rpmI PE=3 SV=1 - [RL35_CROS8]	WP_001124225.1;A7MNZ2	rpmI	3.01777
Uncharacterized protein OS=Escherichia coli (strain UTI89 / UPEC) GN=ibrA PE=4 SV=1 - [Q1RAA8_ECOUT]	Q1RAA8	ibrA	3.01226
HTH-type transcriptional regulator HexR OS=Escherichia coli (strain K12) GN=hexR PE=3 SV=2 - [HEXR_ECOLI]	P46118	hexR	2.99886
Glycolate oxidase subunit GlcD OS=Escherichia coli O6:H1 (strain CFT073 / ATCC 700928 / UPEC) GN=glcD PE=3 SV=1 - [GLCD_ECOL6]	P0AEQ0	glcD	2.99261
MULTISPECIES: quinolinate synthase [Escherichia]|Quinolinate synthase A OS=Escherichia coli O45:K1 (strain S88 / ExPEC) GN=nadA PE=3 SV=1 - [NADA_ECO45]	WP_000115276.1;B7MGK7	nadA	2.94321
cytotoxin [Escherichia coli]	WP_000528123.1	cnf1	2.93764
Lipoprotein bor homolog from lambdoid prophage DLP12 OS=Escherichia coli (strain K12) GN=borD PE=3 SV=1 - [BORD_ECOLI]	P77330	borD	2.9156
MULTISPECIES: histidine phosphatase family protein [Enterobacteriaceae]|Lipopolysaccharide core heptose(II)-phosphate phosphatase OS=Escherichia coli O127:H6 (strain E2348/69 / EPEC) GN=ais PE=3 SV=1 - [AIS_ECO27]	WP_000879110.1;B7UFR4	ais	2.81668
MULTISPECIES: 16S rRNA (cytosine(1407)-C(5))-methyltransferase RsmF [Escherichia]|Ribosomal RNA small subunit methyltransferase F OS=Escherichia coli O45:K1 (strain S88 / ExPEC) GN=rsmF PE=3 SV=1 - [RSMF_ECO45]	WP_001350670.1;B7MBP2	rsmF	2.80476
MULTISPECIES: glutathione S-transferase [Bacteria]|Uncharacterized GST-like protein YibF OS=Escherichia coli O6:H1 (strain CFT073 / ATCC 700928 / UPEC) GN=yibF PE=3 SV=1 - [YIBF_ECOL6]	WP_000779792.1;P0ACA2	yibF	2.77006
MULTISPECIES: DNA-binding response regulator [Escherichia]	WP_000697907.1	basR	2.76751
hypothetical protein [Escherichia coli]	WP_000985743.1	WP_000985743.1	2.76273
glycogen debranching enzyme [Escherichia coli]|Glycogen debranching enzyme OS=Escherichia coli (strain UTI89 / UPEC) GN=glgX PE=3 SV=1 - [GLGX_ECOUT]	WP_000192572.1;Q1R5J5	glgX	2.76085
dTDP-glucose 4,6-dehydratase 2 OS=Escherichia coli (strain K12) GN=rffG PE=1 SV=3 - [RMLB2_ECOLI]|dTDP-glucose 4,6-dehydratase [Escherichia coli]	WP_000699397.1	rffG	2.75221
4'-phosphopantetheinyl transferase EntD OS=Escherichia coli (strain UTI89 / UPEC) GN=entD PE=3 SV=1 - [Q1REY1_ECOUT]	Q1REY1	entD	2.7466
Probable csgAB operon transcriptional regulatory protein OS=Salmonella typhimurium (strain LT2 / SGSC1412 / ATCC 700720) GN=csgD PE=3 SV=1 - [CSGD_SALTY]	O54294	csgD	2.73219
Uncharacterized protein YodD OS=Escherichia coli O6:H1 (strain CFT073 / ATCC 700928 / UPEC) GN=yodD PE=4 SV=1 - [YODD_ECOL6]	P64520	yodD	2.72586
Uncharacterized protein OS=Escherichia coli (strain UTI89 / UPEC) GN=UTI89_C3697 PE=4 SV=1 - [Q1R673_ECOUT]	Q1R673	UTI89_C3697	2.7121
MULTISPECIES: nucleoside diphosphate kinase regulator [Proteobacteria]|Regulator of nucleoside diphosphate kinase OS=Escherichia coli O157:H7 GN=rnk PE=3 SV=1 - [RNK_ECO57]	WP_000089731.1;P0AFW6	rnk	2.7012
MULTISPECIES: flap endonuclease Xni [Enterobacteriaceae]|Flap endonuclease Xni OS=Escherichia coli O45:K1 (strain S88 / ExPEC) GN=xni PE=3 SV=2 - [XNI_ECO45]	WP_001296330.1;B7MLB9	xni	2.70101
Probable sensor-like histidine kinase YedV OS=Escherichia coli (strain K12) GN=yedV PE=1 SV=1 - [YEDV_ECOLI]	P76339	yedV	2.6986
MULTISPECIES: sulfate adenylyltransferase subunit 2 [Escherichia]|Sulfate adenylyltransferase subunit 2 OS=Escherichia coli O45:K1 (strain S88 / ExPEC) GN=cysD PE=3 SV=1 - [CYSD_ECO45]	WP_000372397.1;B7MKM6	cysD	2.69667
MULTISPECIES: octanoyltransferase [Bacteria]|Octanoyltransferase OS=Escherichia coli O139:H28 (strain E24377A / ETEC) GN=lipB PE=3 SV=1 - [LIPB_ECO24]	WP_000284027.1;A7ZJ18	lipB	2.69608
NAD(P)H dehydrogenase (quinone) OS=Serratia proteamaculans (strain 568) GN=Spro_1813 PE=3 SV=1 - [NQOR_SERP5]	A8GCS6	Spro_1813	2.66883
Cell division protein FtsQ OS=Escherichia coli (strain K12) GN=ftsQ PE=1 SV=1 - [FTSQ_ECOLI]	P06136	ftsQ	2.66257
Thiosulfate sulfurtransferase YnjE OS=Escherichia coli (strain K12) GN=ynjE PE=1 SV=2 - [YNJE_ECOLI]	P78067	ynjE	2.61346
Hypothetical transcriptional regulator YcjZ OS=Escherichia coli (strain UTI89 / UPEC) GN=ycjZ PE=4 SV=1 - [Q1RFP5_ECOUT]	Q1RFP5	ycjZ	2.6031
Multidrug resistance-like ATP-binding protein MdlB OS=Escherichia coli O157:H7 GN=mdlB PE=3 SV=1 - [MDLB_ECO57]	P0AAG7	mdlB	2.59833
MULTISPECIES: hypothetical protein [Proteobacteria]|UPF0181 protein YoaH OS=Escherichia coli O139:H28 (strain E24377A / ETEC) GN=yoaH PE=3 SV=1 - [YOAH_ECO24]	WP_000457334.1;A7ZMT4	yoaH	2.56858
CDP-diacylglycerol--glycerol-3-phosphate 3-phosphatidyltransferase OS=Escherichia coli (strain UTI89 / UPEC) GN=pgsA PE=3 SV=1 - [PGSA_ECOUT]|CDP-diacylglycerol--glycerol-3-phosphate 3-phosphatidyltransferase OS=Escherichia coli O157:H7 GN=pgsA PE=3 SV=2 - [PGSA_ECO57]	Q1RAM8;P0ABG0	pgsA	2.56721
Enhancing lycopene biosynthesis protein 2 OS=Escherichia coli (strain K12) GN=elbB PE=1 SV=1 - [ELBB_ECOLI]|MULTISPECIES: glutamine amidotransferase [Escherichia]	WP_000719794.1	elbB	2.54296
MULTISPECIES: thiamine phosphate synthase [Escherichia]|Thiamine-phosphate synthase OS=Escherichia coli O1:K1 / APEC GN=thiE PE=3 SV=1 - [THIE_ECOK1]	WP_000284655.1;A1AIG4	thiE	2.50124
MULTISPECIES: S-formylglutathione hydrolase FrmB [Escherichia]|S-formylglutathione hydrolase FrmB OS=Escherichia coli O1:K1 / APEC GN=frmB PE=3 SV=1 - [SFGH1_ECOK1]	WP_000419070.1;A1A834	frmB	2.4964
MULTISPECIES: phosphoadenosine phosphosulfate reductase [Escherichia]|Phosphoadenosine phosphosulfate reductase OS=Escherichia coli O45:K1 (strain S88 / ExPEC) GN=cysH PE=3 SV=1 - [CYSH_ECO45]	WP_000039865.1;B7MKM9	cysH	2.49231
Peptidoglycan synthase FtsI OS=Escherichia coli O157:H7 GN=ftsI PE=3 SV=1 - [FTSI_ECO57]	P0AD69	ftsI	2.45149
Uncharacterized lipoprotein YgeR OS=Escherichia coli (strain K12) GN=ygeR PE=3 SV=2 - [YGER_ECOLI]	Q46798	ygeR	2.43428
Uncharacterized ABC transporter ATP-binding protein YbbA OS=Escherichia coli O157:H7 GN=ybbA PE=3 SV=1 - [YBBA_ECO57]	P0A9T9	ybbA	2.42515
MULTISPECIES: 4-amino-4-deoxy-L-arabinose lipid A transferase [Escherichia]|Undecaprenyl phosphate-alpha-4-amino-4-deoxy-L-arabinose arabinosyl transferase OS=Escherichia coli O1:K1 / APEC GN=arnT PE=3 SV=1 - [ARNT_ECOK1]	WP_000844070.1;A1ADA9	arnT	2.41303
type-1 fimbrial protein, A chain [Escherichia coli]|Type-1 fimbrial protein, A chain OS=Escherichia coli GN=fimA PE=1 SV=1 - [FIMA1_ECOLX]	WP_000695580.1;Q47223	fimA	2.41163
MULTISPECIES: XylR family transcriptional regulator [Proteobacteria]|Xylose operon regulatory protein OS=Escherichia coli O157:H7 GN=xylR PE=3 SV=1 - [XYLR_ECO57]	WP_000494484.1;P0ACI5	xylR	2.40273
Nicotinate-nucleotide--dimethylbenzimidazole phosphoribosyltransferase OS=Shigella flexneri serotype 5b (strain 8401) GN=cobT PE=3 SV=1 - [COBT_SHIF8]	Q0T3C4	cobT	2.39942
MULTISPECIES: protein Syd [Proteobacteria]|Protein Syd OS=Escherichia coli O139:H28 (strain E24377A / ETEC) GN=syd PE=3 SV=1 - [SYDP_ECO24]	WP_000342431.1;A7ZQN6	syd	2.39356
Inner membrane protein YccF OS=Escherichia coli (strain K12) GN=yccF PE=1 SV=1 - [YCCF_ECOLI]	P0AB12	yccF	2.39071
Respiratory nitrate reductase 2 alpha chain OS=Escherichia coli (strain K12) GN=narZ PE=1 SV=5 - [NARZ_ECOLI]	P19319	narZ	2.38678
MULTISPECIES: hypothetical protein [Proteobacteria]|Uncharacterized protein YdcY OS=Escherichia coli O157:H7 GN=ydcY PE=4 SV=1 - [YDCY_ECO57]	WP_000018633.1;P64457	ydcY	2.35285
hypothetical protein [Escherichia coli]	WP_000431541.1	WP_000431541.1	2.34514
N-acetylmuramoyl-L-alanine amidase AmiB OS=Escherichia coli (strain K12) GN=amiB PE=1 SV=2 - [AMIB_ECOLI]	P26365	amiB	2.32624
MULTISPECIES: arabinose import ATP-binding protein AraG [Enterobacteriaceae]|Arabinose import ATP-binding protein AraG OS=Escherichia coli (strain UTI89 / UPEC) GN=araG PE=3 SV=2 - [ARAG_ECOUT]	WP_001187785.1;Q1RAN8	araG	2.32449
Inner membrane protein YagU OS=Escherichia coli O157:H7 GN=yagU PE=3 SV=1 - [YAGU_ECO57]	P0AAA2	yagU	2.31997
[truncated: 2,133 more rows]

## Sheet: Table S3
Supplementary Table S3. The 25 most up-regulated and most down regulated proteins in the datasets.
[truncated: 63 more rows]
