# Supplementary material for: Proteomes of Uropathogenic Escherichia coli Growing in Human Urine and in J82 Urinary Bladder Cells
Source: Proteomes. 2022 May 5;10(2):15. doi: 10.3390/proteomes10020015 (PMC9149909; doi:10.3390/proteomes10020015)
Supplement: Supplementary file 1 [file proteomes-10-00015-s001.zip › Supplementary Files second revision/Supplementary File S3_Enrichement String.xlsx]

## Sheet: READ ME
THIS FILE CONTAINS RESULTS OF ANALYSIS OF ENRICHED BIOLOGICAL FUNCTIONS BASED ON UP AND DOWN REGULATED PROTEINS IN THE THREE DATASETS
UrineVsMops
IntracellularVsMops
IntracellularVsUrine

## Sheet: UrineVsMops UP (Process)
#term ID	term description	observed gene count	background gene count	strength	false discovery rate	matching proteins in your network (IDs)	matching proteins in your network (labels)
GO:1901607	Alpha-amino acid biosynthetic process	50	122	0.89	6.31e-23	511145.b0032,511145.b0033,511145.b0071,511145.b0072,511145.b0073,511145.b0074,511145.b0077,511145.b0078,511145.b0507,511145.b0907,511145.b0928,511145.b1260,511145.b1261,511145.b1262,511145.b1263,511145.b1264,511145.b1761,511145.b2019,511145.b2020,511145.b2021,511145.b2551,511145.b2600,511145.b2818,511145.b2913,511145.b3008,511145.b3172,511145.b3212,511145.b3213,511145.b3359,511145.b3433,511145.b3…	carA,carB,leuD,leuC,leuB,leuA,ilvI,ilvH,gcl,serC,aspC,trpA,trpB,trpC,trpD,trpE,gdhA,hisG,hisD,hisC,glyA,tyrA,argA,serA,metC,argG,gltB,gltD,argD,asd,avtA,ilvN,ilvB,asnA,ilvE,ilvD,ilvA,ilvC,metE,glnA,metB,metF,argE,argC,argB,argH,metA,metH,lysC,argI
GO:0008652	Cellular amino acid biosynthetic process	51	138	0.84	4.48e-22	511145.b0032,511145.b0033,511145.b0071,511145.b0072,511145.b0073,511145.b0074,511145.b0077,511145.b0078,511145.b0507,511145.b0754,511145.b0907,511145.b0928,511145.b1260,511145.b1261,511145.b1262,511145.b1263,511145.b1264,511145.b1761,511145.b2019,511145.b2020,511145.b2021,511145.b2551,511145.b2600,511145.b2818,511145.b2913,511145.b3008,511145.b3172,511145.b3212,511145.b3213,511145.b3359,511145.b3…	carA,carB,leuD,leuC,leuB,leuA,ilvI,ilvH,gcl,aroG,serC,aspC,trpA,trpB,trpC,trpD,trpE,gdhA,hisG,hisD,hisC,glyA,tyrA,argA,serA,metC,argG,gltB,gltD,argD,asd,avtA,ilvN,ilvB,asnA,ilvE,ilvD,ilvA,ilvC,metE,glnA,metB,metF,argE,argC,argB,argH,metA,metH,lysC,argI
GO:0046394	Carboxylic acid biosynthetic process	55	203	0.71	8.41e-19	511145.b0032,511145.b0033,511145.b0071,511145.b0072,511145.b0073,511145.b0074,511145.b0077,511145.b0078,511145.b0507,511145.b0593,511145.b0754,511145.b0907,511145.b0928,511145.b1232,511145.b1260,511145.b1261,511145.b1262,511145.b1263,511145.b1264,511145.b1761,511145.b2019,511145.b2020,511145.b2021,511145.b2153,511145.b2316,511145.b2551,511145.b2600,511145.b2818,511145.b2913,511145.b3008,511145.b3…	carA,carB,leuD,leuC,leuB,leuA,ilvI,ilvH,gcl,entC,aroG,serC,aspC,purU,trpA,trpB,trpC,trpD,trpE,gdhA,hisG,hisD,hisC,folE,accD,glyA,tyrA,argA,serA,metC,argG,gltB,gltD,argD,asd,avtA,ilvN,ilvB,asnA,ilvE,ilvD,ilvA,ilvC,metE,glnA,metB,metF,argE,argC,argB,argH,metA,metH,lysC,argI
GO:1901605	Alpha-amino acid metabolic process	52	199	0.69	3.28e-17	511145.b0032,511145.b0033,511145.b0071,511145.b0072,511145.b0073,511145.b0074,511145.b0077,511145.b0078,511145.b0507,511145.b0907,511145.b0928,511145.b1103,511145.b1260,511145.b1261,511145.b1262,511145.b1263,511145.b1264,511145.b1761,511145.b2019,511145.b2020,511145.b2021,511145.b2551,511145.b2557,511145.b2600,511145.b2818,511145.b2913,511145.b3008,511145.b3172,511145.b3212,511145.b3213,511145.b3…	carA,carB,leuD,leuC,leuB,leuA,ilvI,ilvH,gcl,serC,aspC,hinT,trpA,trpB,trpC,trpD,trpE,gdhA,hisG,hisD,hisC,glyA,purL,tyrA,argA,serA,metC,argG,gltB,gltD,argD,asd,avtA,ilvN,ilvB,asnA,ilvE,ilvD,ilvA,ilvC,metE,glnA,metB,metF,argE,argC,argB,argH,metA,metH,lysC,argI
GO:0006520	Cellular amino acid metabolic process	58	254	0.63	3.47e-17	511145.b0032,511145.b0033,511145.b0071,511145.b0072,511145.b0073,511145.b0074,511145.b0077,511145.b0078,511145.b0507,511145.b0586,511145.b0754,511145.b0907,511145.b0928,511145.b1103,511145.b1260,511145.b1261,511145.b1262,511145.b1263,511145.b1264,511145.b1581,511145.b1713,511145.b1761,511145.b2019,511145.b2020,511145.b2021,511145.b2114,511145.b2551,511145.b2557,511145.b2600,511145.b2818,511145.b2…	carA,carB,leuD,leuC,leuB,leuA,ilvI,ilvH,gcl,entF,aroG,serC,aspC,hinT,trpA,trpB,trpC,trpD,trpE,rspA,pheT,gdhA,hisG,hisD,hisC,metG,glyA,purL,tyrA,argA,serA,metC,argG,gltB,gltD,argD,asd,avtA,ilvN,ilvB,asnA,ilvE,ilvD,ilvA,ilvC,metE,glnA,metB,metF,argE,argC,argB,argH,metA,metH,lysC,pyrB,argI
GO:0019752	Carboxylic acid metabolic process	81	501	0.48	4.19e-17	511145.b0032,511145.b0033,511145.b0071,511145.b0072,511145.b0073,511145.b0074,511145.b0077,511145.b0078,511145.b0307,511145.b0507,511145.b0586,511145.b0593,511145.b0754,511145.b0907,511145.b0928,511145.b1103,511145.b1232,511145.b1260,511145.b1261,511145.b1262,511145.b1263,511145.b1264,511145.b1474,511145.b1521,511145.b1581,511145.b1617,511145.b1713,511145.b1761,511145.b2019,511145.b2020,511145.b2…	carA,carB,leuD,leuC,leuB,leuA,ilvI,ilvH,ykgF,gcl,entF,entC,aroG,serC,aspC,hinT,purU,trpA,trpB,trpC,trpD,trpE,fdnG,uxaB,rspA,uidA,pheT,gdhA,hisG,hisD,hisC,metG,folE,accD,glyA,purL,tyrA,ygbM,argA,serA,glcB,metC,uxaA,uxaC,argG,gltB,gltD,nanK,nanE,nanA,argD,asd,gntK,avtA,ilvN,ilvB,asnA,ilvE,ilvD,ilvA,ilvC,metE,glnA,fdoH,fdoG,metB,metF,ppc,argE,argC,argB,argH,metA,metH,lysC,pyrB,argI,idnO,idnD,uxuA,ux…
GO:0043436	Oxoacid metabolic process	83	525	0.47	4.19e-17	511145.b0032,511145.b0033,511145.b0071,511145.b0072,511145.b0073,511145.b0074,511145.b0077,511145.b0078,511145.b0307,511145.b0507,511145.b0586,511145.b0593,511145.b0754,511145.b0907,511145.b0928,511145.b1103,511145.b1224,511145.b1225,511145.b1232,511145.b1260,511145.b1261,511145.b1262,511145.b1263,511145.b1264,511145.b1474,511145.b1521,511145.b1581,511145.b1617,511145.b1713,511145.b1761,511145.b2…	carA,carB,leuD,leuC,leuB,leuA,ilvI,ilvH,ykgF,gcl,entF,entC,aroG,serC,aspC,hinT,narG,narH,purU,trpA,trpB,trpC,trpD,trpE,fdnG,uxaB,rspA,uidA,pheT,gdhA,hisG,hisD,hisC,metG,folE,accD,glyA,purL,tyrA,ygbM,argA,serA,glcB,metC,uxaA,uxaC,argG,gltB,gltD,nanK,nanE,nanA,argD,asd,gntK,avtA,ilvN,ilvB,asnA,ilvE,ilvD,ilvA,ilvC,metE,glnA,fdoH,fdoG,metB,metF,ppc,argE,argC,argB,argH,metA,metH,lysC,pyrB,argI,idnO,id…
GO:0044281	Small molecule metabolic process	106	870	0.36	1.21e-15	511145.b0032,511145.b0033,511145.b0062,511145.b0063,511145.b0071,511145.b0072,511145.b0073,511145.b0074,511145.b0077,511145.b0078,511145.b0307,511145.b0507,511145.b0522,511145.b0586,511145.b0593,511145.b0754,511145.b0766,511145.b0849,511145.b0907,511145.b0928,511145.b1103,511145.b1224,511145.b1225,511145.b1232,511145.b1260,511145.b1261,511145.b1262,511145.b1263,511145.b1264,511145.b1474,511145.b1…	carA,carB,araA,araB,leuD,leuC,leuB,leuA,ilvI,ilvH,ykgF,gcl,purK,entF,entC,aroG,ybhA,grxA,serC,aspC,hinT,narG,narH,purU,trpA,trpB,trpC,trpD,trpE,fdnG,uxaB,rspB,rspA,uidA,pheT,gdhA,hisG,hisD,hisC,metG,folE,psuG,accD,purC,purM,glyA,purL,tyrA,nrdF,srlD,ygbL,ygbM,fucU,argA,serA,metK,glcB,metC,uxaA,uxaC,argG,gltB,gltD,nanK,nanE,nanA,argD,asd,gntK,xylA,xylF,avtA,mtlD,ilvN,ilvB,asnA,ilvE,ilvD,ilvA,ilvC,m…
GO:1901566	Organonitrogen compound biosynthetic process	74	509	0.44	4.34e-13	511145.b0032,511145.b0033,511145.b0071,511145.b0072,511145.b0073,511145.b0074,511145.b0077,511145.b0078,511145.b0507,511145.b0522,511145.b0586,511145.b0593,511145.b0594,511145.b0595,511145.b0596,511145.b0605,511145.b0754,511145.b0827,511145.b0907,511145.b0928,511145.b1232,511145.b1260,511145.b1261,511145.b1262,511145.b1263,511145.b1264,511145.b1713,511145.b1761,511145.b2019,511145.b2020,511145.b2…	carA,carB,leuD,leuC,leuB,leuA,ilvI,ilvH,gcl,purK,entF,entC,entE,entB,entA,ahpC,aroG,moeA,serC,aspC,purU,trpA,trpB,trpC,trpD,trpE,pheT,gdhA,hisG,hisD,hisC,metG,folE,accD,purC,purM,glyA,purL,tyrA,argA,lgt,serA,metC,argG,gltB,gltD,argD,asd,avtA,ilvN,ilvB,asnA,ilvE,ilvD,ilvA,ilvC,metE,glnA,rpmE,metB,metF,argE,argC,argB,argH,purH,metA,metH,lysC,purA,pyrI,pyrB,argI,ybdZ
GO:0044283	Small molecule biosynthetic process	57	320	0.52	8.81e-13	511145.b0032,511145.b0033,511145.b0071,511145.b0072,511145.b0073,511145.b0074,511145.b0077,511145.b0078,511145.b0507,511145.b0593,511145.b0754,511145.b0907,511145.b0928,511145.b1232,511145.b1260,511145.b1261,511145.b1262,511145.b1263,511145.b1264,511145.b1761,511145.b2019,511145.b2020,511145.b2021,511145.b2153,511145.b2316,511145.b2476,511145.b2551,511145.b2600,511145.b2818,511145.b2913,511145.b3…	carA,carB,leuD,leuC,leuB,leuA,ilvI,ilvH,gcl,entC,aroG,serC,aspC,purU,trpA,trpB,trpC,trpD,trpE,gdhA,hisG,hisD,hisC,folE,accD,purC,glyA,tyrA,argA,serA,metC,argG,gltB,gltD,argD,asd,avtA,ilvN,ilvB,asnA,ilvE,ilvD,ilvA,ilvC,metE,glnA,metB,metF,argE,argC,argB,argH,metA,metH,lysC,purA,argI
GO:0009082	Branched-chain amino acid biosynthetic process	15	22	1.11	1.40e-08	511145.b0071,511145.b0072,511145.b0073,511145.b0074,511145.b0077,511145.b0078,511145.b0507,511145.b3433,511145.b3572,511145.b3670,511145.b3671,511145.b3770,511145.b3771,511145.b3772,511145.b3774	leuD,leuC,leuB,leuA,ilvI,ilvH,gcl,asd,avtA,ilvN,ilvB,ilvE,ilvD,ilvA,ilvC
GO:0009084	Glutamine family amino acid biosynthetic process	14	29	0.96	1.56e-06	511145.b0032,511145.b0033,511145.b1761,511145.b2818,511145.b3172,511145.b3212,511145.b3213,511145.b3359,511145.b3870,511145.b3957,511145.b3958,511145.b3959,511145.b3960,511145.b4254	carA,carB,gdhA,argA,argG,gltB,gltD,argD,glnA,argE,argC,argB,argH,argI
GO:0009097	Isoleucine biosynthetic process	10	12	1.19	4.90e-06	511145.b0077,511145.b0078,511145.b0507,511145.b3433,511145.b3670,511145.b3671,511145.b3770,511145.b3771,511145.b3772,511145.b3774	ilvI,ilvH,gcl,asd,ilvN,ilvB,ilvE,ilvD,ilvA,ilvC
GO:0009099	Valine biosynthetic process	9	11	1.19	2.44e-05	511145.b0077,511145.b0078,511145.b0507,511145.b3572,511145.b3670,511145.b3671,511145.b3770,511145.b3771,511145.b3774	ilvI,ilvH,gcl,avtA,ilvN,ilvB,ilvE,ilvD,ilvC
GO:0006526	Arginine biosynthetic process	10	16	1.07	2.69e-05	511145.b0032,511145.b0033,511145.b2818,511145.b3172,511145.b3359,511145.b3957,511145.b3958,511145.b3959,511145.b3960,511145.b4254	carA,carB,argA,argG,argD,argE,argC,argB,argH,argI
GO:0009064	Glutamine family amino acid metabolic process	16	57	0.72	4.72e-05	511145.b0032,511145.b0033,511145.b1263,511145.b1761,511145.b2557,511145.b2818,511145.b3172,511145.b3212,511145.b3213,511145.b3359,511145.b3870,511145.b3957,511145.b3958,511145.b3959,511145.b3960,511145.b4254	carA,carB,trpD,gdhA,purL,argA,argG,gltB,gltD,argD,glnA,argE,argC,argB,argH,argI
GO:1901576	Organic substance biosynthetic process	83	936	0.22	7.89e-05	511145.b0032,511145.b0033,511145.b0062,511145.b0063,511145.b0071,511145.b0072,511145.b0073,511145.b0074,511145.b0077,511145.b0078,511145.b0507,511145.b0522,511145.b0586,511145.b0593,511145.b0594,511145.b0595,511145.b0596,511145.b0605,511145.b0754,511145.b0827,511145.b0849,511145.b0907,511145.b0928,511145.b1232,511145.b1260,511145.b1261,511145.b1262,511145.b1263,511145.b1264,511145.b1713,511145.b1…	carA,carB,araA,araB,leuD,leuC,leuB,leuA,ilvI,ilvH,gcl,purK,entF,entC,entE,entB,entA,ahpC,aroG,moeA,grxA,serC,aspC,purU,trpA,trpB,trpC,trpD,trpE,pheT,gdhA,hisG,hisD,hisC,metG,folE,accD,purC,purM,glyA,purL,tyrA,nrdF,argA,lgt,serA,metK,metC,argG,kdsC,elbB,gltB,gltD,fis,argD,asd,avtA,ilvN,ilvB,asnA,ilvE,ilvD,ilvA,ilvC,metE,glnA,rpmE,metB,metF,argE,argC,argB,argH,purH,metA,metH,lysC,purA,nrdD,pyrI,pyr…
GO:1901564	Organonitrogen compound metabolic process	84	966	0.21	0.00013	511145.b0032,511145.b0033,511145.b0036,511145.b0071,511145.b0072,511145.b0073,511145.b0074,511145.b0077,511145.b0078,511145.b0507,511145.b0522,511145.b0586,511145.b0593,511145.b0594,511145.b0595,511145.b0596,511145.b0605,511145.b0754,511145.b0766,511145.b0827,511145.b0907,511145.b0928,511145.b1103,511145.b1232,511145.b1260,511145.b1261,511145.b1262,511145.b1263,511145.b1264,511145.b1494,511145.b1…	carA,carB,caiD,leuD,leuC,leuB,leuA,ilvI,ilvH,gcl,purK,entF,entC,entE,entB,entA,ahpC,aroG,ybhA,moeA,serC,aspC,hinT,purU,trpA,trpB,trpC,trpD,trpE,pqqL,rspA,pheT,gdhA,hisG,hisD,hisC,metG,folE,psuG,accD,purC,purM,glyA,purL,tyrA,argA,lgt,serA,metC,argG,gltB,gltD,nanK,nanE,nanA,argD,asd,avtA,ilvN,ilvB,asnA,ilvE,ilvD,ilvA,ilvC,metE,glnA,fdhE,rpmE,metB,metF,argE,argC,argB,argH,purH,metA,metH,lysC,purA,py…
GO:0044249	Cellular biosynthetic process	81	920	0.22	0.00014	511145.b0032,511145.b0033,511145.b0071,511145.b0072,511145.b0073,511145.b0074,511145.b0077,511145.b0078,511145.b0507,511145.b0522,511145.b0586,511145.b0593,511145.b0594,511145.b0595,511145.b0596,511145.b0605,511145.b0754,511145.b0827,511145.b0849,511145.b0907,511145.b0928,511145.b1232,511145.b1260,511145.b1261,511145.b1262,511145.b1263,511145.b1264,511145.b1713,511145.b1761,511145.b2019,511145.b2…	carA,carB,leuD,leuC,leuB,leuA,ilvI,ilvH,gcl,purK,entF,entC,entE,entB,entA,ahpC,aroG,moeA,grxA,serC,aspC,purU,trpA,trpB,trpC,trpD,trpE,pheT,gdhA,hisG,hisD,hisC,metG,folE,accD,purC,purM,glyA,purL,tyrA,nrdF,argA,lgt,serA,metK,metC,argG,kdsC,elbB,gltB,gltD,fis,argD,asd,avtA,ilvN,ilvB,asnA,ilvE,ilvD,ilvA,ilvC,metE,glnA,rpmE,metB,metF,argE,argC,argB,argH,purH,metA,metH,lysC,purA,nrdD,pyrI,pyrB,argI,ybdZ
GO:0009067	Aspartate family amino acid biosynthetic process	12	35	0.81	0.00020	511145.b0907,511145.b3008,511145.b3359,511145.b3433,511145.b3744,511145.b3770,511145.b3829,511145.b3939,511145.b3941,511145.b4013,511145.b4019,511145.b4024	serC,metC,argD,asd,asnA,ilvE,metE,metB,metF,metA,metH,lysC
GO:0008152	Metabolic process	155	2265	0.11	0.00024	511145.b0032,511145.b0033,511145.b0036,511145.b0062,511145.b0063,511145.b0071,511145.b0072,511145.b0073,511145.b0074,511145.b0077,511145.b0078,511145.b0199,511145.b0306,511145.b0307,511145.b0507,511145.b0522,511145.b0586,511145.b0593,511145.b0594,511145.b0595,511145.b0596,511145.b0599,511145.b0605,511145.b0606,511145.b0684,511145.b0714,511145.b0754,511145.b0760,511145.b0766,511145.b0804,511145.b0…	carA,carB,caiD,araA,araB,leuD,leuC,leuB,leuA,ilvI,ilvH,metN,ykgE,ykgF,gcl,purK,entF,entC,entE,entB,entA,ybdH,ahpC,ahpF,fldA,nei,aroG,modF,ybhA,ybiX,moeA,grxA,nfsA,serC,aspC,torA,efeB,ghrA,hinT,narG,narH,purU,trpA,trpB,trpC,trpD,trpE,tpx,ogt,azoR,fdnG,pqqL,uxaB,rspB,rspA,pntB,pntA,uidA,nemA,sufD,pheT,gdhA,hisG,hisD,hisC,metG,folE,psuG,psuK,nuoL,nuoH,yfbT,accD,purC,purM,glyA,hmp,purL,tyrA,nrdF,srlE…
GO:0055114	Oxidation-reduction process	53	519	0.28	0.00035	511145.b0073,511145.b0306,511145.b0307,511145.b0596,511145.b0599,511145.b0605,511145.b0606,511145.b0684,511145.b0804,511145.b0849,511145.b0851,511145.b0997,511145.b1019,511145.b1033,511145.b1224,511145.b1225,511145.b1324,511145.b1412,511145.b1474,511145.b1521,511145.b1580,511145.b1602,511145.b1603,511145.b1650,511145.b1761,511145.b2020,511145.b2278,511145.b2282,511145.b2552,511145.b2600,511145.b2…	leuB,ykgE,ykgF,entA,ybdH,ahpC,ahpF,fldA,ybiX,grxA,nfsA,torA,efeB,ghrA,narG,narH,tpx,azoR,fdnG,uxaB,rspB,pntB,pntA,nemA,gdhA,hisD,nuoL,nuoH,hmp,tyrA,nrdF,srlD,ygbJ,serA,glcB,gltB,gltD,asd,mtlD,mioC,ilvC,fdoH,fdoG,sodA,metF,gldA,ppc,argC,melA,nrdD,idnO,idnD,uxuB
GO:0006865	Amino acid transport	19	100	0.55	0.00047	511145.b0112,511145.b0197,511145.b0198,511145.b0199,511145.b0652,511145.b0654,511145.b0655,511145.b0860,511145.b0861,511145.b0863,511145.b2131,511145.b2308,511145.b2309,511145.b2310,511145.b2679,511145.b3454,511145.b3455,511145.b3458,511145.b3460	aroP,metQ,metI,metN,gltL,gltJ,gltI,artJ,artM,artI,osmF,hisQ,hisJ,argT,proX,livF,livG,livK,livJ
GO:0009987	Cellular process	185	2926	0.07	0.00047	511145.b0032,511145.b0033,511145.b0036,511145.b0062,511145.b0063,511145.b0071,511145.b0072,511145.b0073,511145.b0074,511145.b0077,511145.b0078,511145.b0112,511145.b0150,511145.b0198,511145.b0199,511145.b0307,511145.b0507,511145.b0522,511145.b0584,511145.b0586,511145.b0593,511145.b0594,511145.b0595,511145.b0596,511145.b0605,511145.b0606,511145.b0652,511145.b0654,511145.b0655,511145.b0684,511145.b0…	carA,carB,caiD,araA,araB,leuD,leuC,leuB,leuA,ilvI,ilvH,aroP,fhuA,metI,metN,ykgF,gcl,purK,fepA,entF,entC,entE,entB,entA,ahpC,ahpF,gltL,gltJ,gltI,fldA,nei,aroG,modF,ybhA,ybiX,fiu,moeA,grxA,artJ,artM,artI,serC,aspC,torA,efeO,efeB,fhuE,hinT,ychN,narG,narH,purU,trpA,trpB,trpC,trpD,trpE,tpx,ogt,azoR,yncD,fdnG,uxaB,rspB,rspA,pntB,pntA,uidC,uidA,nemA,sufD,pheT,gdhA,araG,araF,hisG,hisD,hisC,metG,osmF,folE…
GO:0017000	Antibiotic biosynthetic process	7	9	1.16	0.00047	511145.b0586,511145.b0593,511145.b0594,511145.b0595,511145.b0596,511145.b1263,511145.b4511	entF,entC,entE,entB,entA,trpD,ybdZ
GO:0019290	Siderophore biosynthetic process	7	9	1.16	0.00047	511145.b0586,511145.b0593,511145.b0594,511145.b0595,511145.b0596,511145.b0605,511145.b4511	entF,entC,entE,entB,entA,ahpC,ybdZ
GO:0009073	Aromatic amino acid family biosynthetic process	11	33	0.8	0.00053	511145.b0754,511145.b0928,511145.b1260,511145.b1261,511145.b1262,511145.b1263,511145.b1264,511145.b2019,511145.b2020,511145.b2021,511145.b2600	aroG,aspC,trpA,trpB,trpC,trpD,trpE,hisG,hisD,hisC,tyrA
GO:0044237	Cellular metabolic process	138	1983	0.12	0.00087	511145.b0032,511145.b0033,511145.b0036,511145.b0062,511145.b0063,511145.b0071,511145.b0072,511145.b0073,511145.b0074,511145.b0077,511145.b0078,511145.b0307,511145.b0507,511145.b0522,511145.b0586,511145.b0593,511145.b0594,511145.b0595,511145.b0596,511145.b0605,511145.b0606,511145.b0684,511145.b0714,511145.b0754,511145.b0760,511145.b0766,511145.b0827,511145.b0849,511145.b0907,511145.b0928,511145.b0…	carA,carB,caiD,araA,araB,leuD,leuC,leuB,leuA,ilvI,ilvH,ykgF,gcl,purK,entF,entC,entE,entB,entA,ahpC,ahpF,fldA,nei,aroG,modF,ybhA,moeA,grxA,serC,aspC,torA,hinT,narG,narH,purU,trpA,trpB,trpC,trpD,trpE,ogt,azoR,fdnG,uxaB,rspB,rspA,pntB,pntA,uidA,nemA,sufD,pheT,gdhA,hisG,hisD,hisC,metG,folE,psuG,psuK,nuoL,nuoH,yfbT,accD,purC,purM,glyA,hmp,purL,tyrA,nrdF,srlE,srlD,ygbK,ygbM,argA,lgt,serA,metK,glcB,metC…
GO:0006730	One-carbon metabolic process	7	12	1.04	0.0014	511145.b1232,511145.b2153,511145.b2551,511145.b2942,511145.b3829,511145.b3941,511145.b4019	purU,folE,glyA,metK,metE,metF,metH
GO:0009239	Enterobactin biosynthetic process	6	8	1.15	0.0018	511145.b0586,511145.b0593,511145.b0594,511145.b0595,511145.b0596,511145.b4511	entF,entC,entE,entB,entA,ybdZ
GO:0046942	Carboxylic acid transport	22	149	0.44	0.0018	511145.b0112,511145.b0197,511145.b0198,511145.b0199,511145.b0652,511145.b0654,511145.b0655,511145.b0860,511145.b0861,511145.b0863,511145.b2131,511145.b2308,511145.b2309,511145.b2310,511145.b2679,511145.b3093,511145.b3224,511145.b3241,511145.b3454,511145.b3455,511145.b3458,511145.b3460	aroP,metQ,metI,metN,gltL,gltJ,gltI,artJ,artM,artI,osmF,hisQ,hisJ,argT,proX,exuT,nanT,aaeA,livF,livG,livK,livJ
GO:0009156	Ribonucleoside monophosphate biosynthetic process	10	34	0.74	0.0023	511145.b0032,511145.b0033,511145.b0522,511145.b1232,511145.b2476,511145.b2499,511145.b2557,511145.b4006,511145.b4177,511145.b4245	carA,carB,purK,purU,purC,purM,purL,purH,purA,pyrB
GO:0015807	L-amino acid transport	11	42	0.69	0.0023	511145.b0112,511145.b0198,511145.b0199,511145.b0652,511145.b0655,511145.b0860,511145.b0861,511145.b2308,511145.b2310,511145.b3454,511145.b3455	aroP,metI,metN,gltL,gltI,artJ,artM,hisQ,argT,livF,livG
GO:0071702	Organic substance transport	46	467	0.27	0.0023	511145.b0112,511145.b0197,511145.b0198,511145.b0199,511145.b0407,511145.b0584,511145.b0652,511145.b0654,511145.b0655,511145.b0805,511145.b0854,511145.b0860,511145.b0861,511145.b0863,511145.b1615,511145.b1900,511145.b1901,511145.b2131,511145.b2155,511145.b2164,511145.b2215,511145.b2308,511145.b2309,511145.b2310,511145.b2679,511145.b2703,511145.b3005,511145.b3093,511145.b3132,511145.b3133,511145.b3…	aroP,metQ,metI,metN,yajC,fepA,gltL,gltJ,gltI,fiu,potF,artJ,artM,artI,uidC,araG,araF,osmF,cirA,psuT,ompC,hisQ,hisJ,argT,proX,srlE,exbD,exuT,kbaZ,agaV,agaB,nanT,aaeA,livF,livG,livK,livJ,dppF,dppD,dppC,dppB,dppA,xylF,mtlA,ghxP,ytfQ
GO:0006812	Cation transport	29	238	0.36	0.0024	511145.b0112,511145.b0150,511145.b0197,511145.b0198,511145.b0199,511145.b0584,511145.b0652,511145.b0805,511145.b0854,511145.b0860,511145.b0861,511145.b1018,511145.b1019,511145.b1102,511145.b1451,511145.b1603,511145.b2131,511145.b2155,511145.b2278,511145.b2308,511145.b2310,511145.b2679,511145.b3224,511145.b3454,511145.b3455,511145.b3458,511145.b3460,511145.b3540,511145.b3541	aroP,fhuA,metQ,metI,metN,fepA,gltL,fiu,potF,artJ,artM,efeO,efeB,fhuE,yncD,pntA,osmF,cirA,nuoL,hisQ,argT,proX,nanT,livF,livG,livK,livJ,dppF,dppD
GO:0015711	Organic anion transport	24	178	0.4	0.0024	511145.b0112,511145.b0197,511145.b0198,511145.b0199,511145.b0584,511145.b0652,511145.b0654,511145.b0655,511145.b0860,511145.b0861,511145.b0863,511145.b2131,511145.b2215,511145.b2308,511145.b2309,511145.b2310,511145.b2679,511145.b3093,511145.b3224,511145.b3241,511145.b3454,511145.b3455,511145.b3458,511145.b3460	aroP,metQ,metI,metN,fepA,gltL,gltJ,gltI,artJ,artM,artI,osmF,ompC,hisQ,hisJ,argT,proX,exuT,nanT,aaeA,livF,livG,livK,livJ
GO:0071705	Nitrogen compound transport	32	277	0.34	0.0024	511145.b0112,511145.b0197,511145.b0198,511145.b0199,511145.b0407,511145.b0584,511145.b0652,511145.b0654,511145.b0655,511145.b0805,511145.b0854,511145.b0860,511145.b0861,511145.b0863,511145.b2131,511145.b2155,511145.b2164,511145.b2308,511145.b2309,511145.b2310,511145.b2679,511145.b3005,511145.b3454,511145.b3455,511145.b3458,511145.b3460,511145.b3540,511145.b3541,511145.b3542,511145.b3543,511145.b3…	aroP,metQ,metI,metN,yajC,fepA,gltL,gltJ,gltI,fiu,potF,artJ,artM,artI,osmF,cirA,psuT,hisQ,hisJ,argT,proX,exbD,livF,livG,livK,livJ,dppF,dppD,dppC,dppB,dppA,ghxP
GO:0009086	Methionine biosynthetic process	7	16	0.91	0.0034	511145.b3008,511145.b3433,511145.b3829,511145.b3939,511145.b3941,511145.b4013,511145.b4019	metC,asd,metE,metB,metF,metA,metH
GO:0046040	IMP metabolic process	7	16	0.91	0.0034	511145.b0522,511145.b1232,511145.b2476,511145.b2499,511145.b2557,511145.b4006,511145.b4177	purK,purU,purC,purM,purL,purH,purA
GO:0009066	Aspartate family amino acid metabolic process	13	64	0.58	0.0036	511145.b0907,511145.b3008,511145.b3359,511145.b3433,511145.b3744,511145.b3770,511145.b3772,511145.b3829,511145.b3939,511145.b3941,511145.b4013,511145.b4019,511145.b4024	serC,metC,argD,asd,asnA,ilvE,ilvA,metE,metB,metF,metA,metH,lysC
GO:1902475	L-alpha-amino acid transmembrane transport	10	40	0.67	0.0051	511145.b0112,511145.b0198,511145.b0199,511145.b0652,511145.b0655,511145.b0860,511145.b0861,511145.b2308,511145.b3454,511145.b3455	aroP,metI,metN,gltL,gltI,artJ,artM,hisQ,livF,livG
GO:0006189	De novo imp biosynthetic process	6	12	0.97	0.0056	511145.b0522,511145.b1232,511145.b2476,511145.b2499,511145.b2557,511145.b4006	purK,purU,purC,purM,purL,purH
GO:0009098	Leucine biosynthetic process	5	7	1.13	0.0059	511145.b0071,511145.b0072,511145.b0073,511145.b0074,511145.b3770	leuD,leuC,leuB,leuA,ilvE
GO:0071704	Organic substance metabolic process	131	1942	0.1	0.0060	511145.b0032,511145.b0033,511145.b0036,511145.b0062,511145.b0063,511145.b0071,511145.b0072,511145.b0073,511145.b0074,511145.b0077,511145.b0078,511145.b0307,511145.b0507,511145.b0522,511145.b0586,511145.b0593,511145.b0594,511145.b0595,511145.b0596,511145.b0605,511145.b0714,511145.b0754,511145.b0760,511145.b0766,511145.b0827,511145.b0849,511145.b0907,511145.b0928,511145.b1103,511145.b1224,511145.b1…	carA,carB,caiD,araA,araB,leuD,leuC,leuB,leuA,ilvI,ilvH,ykgF,gcl,purK,entF,entC,entE,entB,entA,ahpC,nei,aroG,modF,ybhA,moeA,grxA,serC,aspC,hinT,narG,narH,purU,trpA,trpB,trpC,trpD,trpE,ogt,fdnG,pqqL,uxaB,rspB,rspA,uidA,nemA,pheT,gdhA,hisG,hisD,hisC,metG,folE,psuG,psuK,yfbT,accD,purC,purM,glyA,purL,tyrA,nrdF,srlD,ygbJ,ygbK,ygbL,ygbM,fucU,argA,lgt,serA,metK,glcB,metC,uxaA,uxaC,kbaZ,deaD,argG,kdsC,elb…
GO:0043648	Dicarboxylic acid metabolic process	15	90	0.5	0.0065	511145.b0754,511145.b0907,511145.b0928,511145.b1232,511145.b1761,511145.b2551,511145.b2600,511145.b3212,511145.b3213,511145.b3359,511145.b3433,511145.b3770,511145.b3870,511145.b3956,511145.b4024	aroG,serC,aspC,purU,gdhA,glyA,tyrA,gltB,gltD,argD,asd,ilvE,glnA,ppc,lysC
GO:0006826	Iron ion transport	10	43	0.64	0.0077	511145.b0150,511145.b0584,511145.b0805,511145.b1018,511145.b1019,511145.b1102,511145.b1451,511145.b2155,511145.b3540,511145.b3541	fhuA,fepA,fiu,efeO,efeB,fhuE,yncD,cirA,dppF,dppD
GO:0034755	Iron ion transmembrane transport	7	20	0.82	0.0085	511145.b0150,511145.b0584,511145.b0805,511145.b1018,511145.b1102,511145.b1451,511145.b2155	fhuA,fepA,fiu,efeO,fhuE,yncD,cirA
GO:0006811	Ion transport	38	392	0.26	0.0102	511145.b0112,511145.b0150,511145.b0197,511145.b0198,511145.b0199,511145.b0584,511145.b0652,511145.b0654,511145.b0655,511145.b0805,511145.b0854,511145.b0860,511145.b0861,511145.b0863,511145.b1018,511145.b1019,511145.b1102,511145.b1451,511145.b1603,511145.b1615,511145.b2131,511145.b2155,511145.b2215,511145.b2278,511145.b2308,511145.b2309,511145.b2310,511145.b2679,511145.b2924,511145.b3093,511145.b3…	aroP,fhuA,metQ,metI,metN,fepA,gltL,gltJ,gltI,fiu,potF,artJ,artM,artI,efeO,efeB,fhuE,yncD,pntA,uidC,osmF,cirA,ompC,nuoL,hisQ,hisJ,argT,proX,mscS,exuT,nanT,aaeA,livF,livG,livK,livJ,dppF,dppD
GO:0009165	Nucleotide biosynthetic process	15	95	0.47	0.0103	511145.b0032,511145.b0033,511145.b0522,511145.b0849,511145.b1232,511145.b2316,511145.b2476,511145.b2499,511145.b2557,511145.b2676,511145.b4006,511145.b4177,511145.b4238,511145.b4244,511145.b4245	carA,carB,purK,grxA,purU,accD,purC,purM,purL,nrdF,purH,purA,nrdD,pyrI,pyrB
GO:1901617	Organic hydroxy compound biosynthetic process	8	29	0.71	0.0113	511145.b0586,511145.b0593,511145.b0594,511145.b0595,511145.b0596,511145.b0907,511145.b2153,511145.b4511	entF,entC,entE,entB,entA,serC,folE,ybdZ
GO:0000162	Tryptophan biosynthetic process	5	9	1.02	0.0118	511145.b1260,511145.b1261,511145.b1262,511145.b1263,511145.b1264	trpA,trpB,trpC,trpD,trpE
GO:0006063	Uronic acid metabolic process	5	9	1.02	0.0118	511145.b1521,511145.b3091,511145.b3092,511145.b4322,511145.b4323	uxaB,uxaA,uxaC,uxuA,uxuB
GO:0009092	Homoserine metabolic process	5	9	1.02	0.0118	511145.b3008,511145.b3433,511145.b3939,511145.b4013,511145.b4024	metC,asd,metB,metA,lysC
GO:0009168	Purine ribonucleoside monophosphate biosynthetic process	7	22	0.78	0.0118	511145.b0522,511145.b1232,511145.b2476,511145.b2499,511145.b2557,511145.b4006,511145.b4177	purK,purU,purC,purM,purL,purH,purA
GO:1901615	Organic hydroxy compound metabolic process	16	110	0.44	0.0130	511145.b0307,511145.b0507,511145.b0586,511145.b0593,511145.b0594,511145.b0595,511145.b0596,511145.b0766,511145.b0907,511145.b1580,511145.b2153,511145.b2705,511145.b3600,511145.b3945,511145.b4323,511145.b4511	ykgF,gcl,entF,entC,entE,entB,entA,ybhA,serC,rspB,folE,srlD,mtlD,gldA,uxuB,ybdZ
GO:0044238	Primary metabolic process	115	1684	0.11	0.0131	511145.b0032,511145.b0033,511145.b0062,511145.b0063,511145.b0071,511145.b0072,511145.b0073,511145.b0074,511145.b0077,511145.b0078,511145.b0507,511145.b0522,511145.b0586,511145.b0714,511145.b0754,511145.b0760,511145.b0827,511145.b0849,511145.b0907,511145.b0928,511145.b1103,511145.b1232,511145.b1260,511145.b1261,511145.b1262,511145.b1263,511145.b1264,511145.b1335,511145.b1494,511145.b1521,511145.b1…	carA,carB,araA,araB,leuD,leuC,leuB,leuA,ilvI,ilvH,gcl,purK,entF,nei,aroG,modF,moeA,grxA,serC,aspC,hinT,purU,trpA,trpB,trpC,trpD,trpE,ogt,pqqL,uxaB,rspB,rspA,uidA,pheT,gdhA,hisG,hisD,hisC,metG,folE,psuG,psuK,yfbT,accD,purC,purM,glyA,purL,tyrA,nrdF,srlD,ygbJ,ygbK,ygbL,ygbM,fucU,argA,lgt,serA,glcB,metC,uxaA,uxaC,kbaZ,deaD,argG,kdsC,elbB,gltB,gltD,nanK,nanE,nanA,fis,argD,asd,gntK,xylA,xylF,avtA,mtlD,…
GO:0016052	Carbohydrate catabolic process	18	134	0.4	0.0136	511145.b0062,511145.b0063,511145.b1521,511145.b1580,511145.b1617,511145.b2705,511145.b2738,511145.b3091,511145.b3092,511145.b3437,511145.b3565,511145.b3600,511145.b3945,511145.b4119,511145.b4266,511145.b4267,511145.b4322,511145.b4323	araA,araB,uxaB,rspB,uidA,srlD,ygbL,uxaA,uxaC,gntK,xylA,mtlD,gldA,melA,idnO,idnD,uxuA,uxuB
GO:0009260	Ribonucleotide biosynthetic process	11	59	0.54	0.0156	511145.b0032,511145.b0033,511145.b0522,511145.b1232,511145.b2316,511145.b2476,511145.b2499,511145.b2557,511145.b4006,511145.b4177,511145.b4245	carA,carB,purK,purU,accD,purC,purM,purL,purH,purA,pyrB
GO:0006541	Glutamine metabolic process	6	17	0.82	0.0178	511145.b0032,511145.b0033,511145.b1263,511145.b2557,511145.b3212,511145.b3870	carA,carB,trpD,purL,gltB,glnA
GO:0046653	Tetrahydrofolate metabolic process	6	17	0.82	0.0178	511145.b1232,511145.b2153,511145.b2551,511145.b3829,511145.b3941,511145.b4019	purU,folE,glyA,metE,metF,metH
GO:0051234	Establishment of localization	58	719	0.18	0.0186	511145.b0112,511145.b0150,511145.b0197,511145.b0198,511145.b0199,511145.b0407,511145.b0584,511145.b0652,511145.b0654,511145.b0655,511145.b0760,511145.b0805,511145.b0854,511145.b0860,511145.b0861,511145.b0863,511145.b1018,511145.b1019,511145.b1102,511145.b1451,511145.b1603,511145.b1615,511145.b1900,511145.b1901,511145.b2131,511145.b2155,511145.b2164,511145.b2215,511145.b2278,511145.b2308,511145.b2…	aroP,fhuA,metQ,metI,metN,yajC,fepA,gltL,gltJ,gltI,modF,fiu,potF,artJ,artM,artI,efeO,efeB,fhuE,yncD,pntA,uidC,araG,araF,osmF,cirA,psuT,ompC,nuoL,hisQ,hisJ,argT,hmp,bamE,proX,srlE,mscS,exbD,exuT,kbaZ,agaV,agaB,nanT,aaeA,livF,livG,livK,livJ,yhjE,dppF,dppD,dppC,dppB,dppA,xylF,mtlA,ghxP,ytfQ
GO:1901678	Iron coordination entity transport	8	33	0.66	0.0187	511145.b0150,511145.b0584,511145.b0805,511145.b1102,511145.b1451,511145.b2155,511145.b3540,511145.b3541	fhuA,fepA,fiu,fhuE,yncD,cirA,dppF,dppD
GO:0019438	Aromatic compound biosynthetic process	36	385	0.24	0.0202	511145.b0032,511145.b0033,511145.b0522,511145.b0586,511145.b0593,511145.b0594,511145.b0595,511145.b0596,511145.b0754,511145.b0849,511145.b0907,511145.b0928,511145.b1232,511145.b1260,511145.b1261,511145.b1262,511145.b1263,511145.b1264,511145.b2019,511145.b2020,511145.b2021,511145.b2153,511145.b2316,511145.b2476,511145.b2499,511145.b2557,511145.b2600,511145.b2676,511145.b3261,511145.b3941,511145.b4…	carA,carB,purK,entF,entC,entE,entB,entA,aroG,grxA,serC,aspC,purU,trpA,trpB,trpC,trpD,trpE,hisG,hisD,hisC,folE,accD,purC,purM,purL,tyrA,nrdF,fis,metF,purH,purA,nrdD,pyrI,pyrB,ybdZ
GO:0006810	Transport	57	710	0.18	0.0217	511145.b0112,511145.b0150,511145.b0197,511145.b0198,511145.b0199,511145.b0407,511145.b0584,511145.b0652,511145.b0654,511145.b0655,511145.b0760,511145.b0805,511145.b0854,511145.b0860,511145.b0861,511145.b0863,511145.b1018,511145.b1019,511145.b1102,511145.b1451,511145.b1603,511145.b1615,511145.b1900,511145.b1901,511145.b2131,511145.b2155,511145.b2164,511145.b2215,511145.b2278,511145.b2308,511145.b2…	aroP,fhuA,metQ,metI,metN,yajC,fepA,gltL,gltJ,gltI,modF,fiu,potF,artJ,artM,artI,efeO,efeB,fhuE,yncD,pntA,uidC,araG,araF,osmF,cirA,psuT,ompC,nuoL,hisQ,hisJ,argT,hmp,proX,srlE,mscS,exbD,exuT,kbaZ,agaV,agaB,nanT,aaeA,livF,livG,livK,livJ,yhjE,dppF,dppD,dppC,dppB,dppA,xylF,mtlA,ghxP,ytfQ
GO:0035999	Tetrahydrofolate interconversion	4	6	1.1	0.0217	511145.b2551,511145.b3829,511145.b3941,511145.b4019	glyA,metE,metF,metH
GO:0050667	Homocysteine metabolic process	4	6	1.1	0.0217	511145.b3008,511145.b3829,511145.b3939,511145.b4019	metC,metE,metB,metH
GO:0042940	D-amino acid transport	4	7	1.03	0.0315	511145.b0197,511145.b0198,511145.b0199,511145.b3455	metQ,metI,metN,livG
GO:0046112	Nucleobase biosynthetic process	6	21	0.73	0.0372	511145.b0032,511145.b0033,511145.b2499,511145.b2557,511145.b4244,511145.b4245	carA,carB,purM,purL,pyrI,pyrB
GO:0042450	Arginine biosynthetic process via ornithine	4	8	0.97	0.0444	511145.b3359,511145.b3959,511145.b3960,511145.b4254	argD,argB,argH,argI
GO:0048473	D-methionine transport	3	3	1.27	0.0444	511145.b0197,511145.b0198,511145.b0199	metQ,metI,metN
GO:1901362	Organic cyclic compound biosynthetic process	37	423	0.22	0.0478	511145.b0032,511145.b0033,511145.b0522,511145.b0586,511145.b0593,511145.b0594,511145.b0595,511145.b0596,511145.b0754,511145.b0827,511145.b0849,511145.b0907,511145.b0928,511145.b1232,511145.b1260,511145.b1261,511145.b1262,511145.b1263,511145.b1264,511145.b2019,511145.b2020,511145.b2021,511145.b2153,511145.b2316,511145.b2476,511145.b2499,511145.b2557,511145.b2600,511145.b2676,511145.b3261,511145.b3…	carA,carB,purK,entF,entC,entE,entB,entA,aroG,moeA,grxA,serC,aspC,purU,trpA,trpB,trpC,trpD,trpE,hisG,hisD,hisC,folE,accD,purC,purM,purL,tyrA,nrdF,fis,metF,purH,purA,nrdD,pyrI,pyrB,ybdZ
GO:0044282	Small molecule catabolic process	28	291	0.26	0.0480	511145.b0062,511145.b0063,511145.b0507,511145.b0766,511145.b1103,511145.b1521,511145.b1580,511145.b1581,511145.b1617,511145.b2551,511145.b2705,511145.b2738,511145.b2976,511145.b3008,511145.b3091,511145.b3092,511145.b3222,511145.b3223,511145.b3225,511145.b3437,511145.b3565,511145.b3600,511145.b3772,511145.b3945,511145.b4266,511145.b4267,511145.b4322,511145.b4323	araA,araB,gcl,ybhA,hinT,uxaB,rspB,rspA,uidA,glyA,srlD,ygbL,glcB,metC,uxaA,uxaC,nanK,nanE,nanA,gntK,xylA,mtlD,ilvA,gldA,idnO,idnD,uxuA,uxuB

## Sheet: UrineVsMops Down (Process)
Urine Versus Mops Downregulated proteins
So significantly enriched biological processes detected

## Sheet: CellsVsMops UP (Process)
#term ID	term description	observed gene count	background gene count	strength	false discovery rate	matching proteins in your network (IDs)	matching proteins in your network (labels)
GO:0008652	Cellular amino acid biosynthetic process	27	138	0.64	1.65e-06	511145.b0032,511145.b0071,511145.b0074,511145.b0077,511145.b0388,511145.b0507,511145.b1262,511145.b1263,511145.b2020,511145.b2421,511145.b2601,511145.b2764,511145.b2818,511145.b3172,511145.b3212,511145.b3213,511145.b3359,511145.b3829,511145.b3939,511145.b3941,511145.b3957,511145.b3958,511145.b3959,511145.b3960,511145.b4013,511145.b4024,511145.b4254	carA,leuD,leuA,ilvI,aroL,gcl,trpC,trpD,hisD,cysM,aroF,cysJ,argA,argG,gltB,gltD,argD,metE,metB,metF,argE,argC,argB,argH,metA,lysC,argI
GO:0046394	Carboxylic acid biosynthetic process	32	203	0.55	1.65e-06	511145.b0032,511145.b0071,511145.b0074,511145.b0077,511145.b0142,511145.b0388,511145.b0404,511145.b0507,511145.b0593,511145.b0775,511145.b1262,511145.b1263,511145.b2020,511145.b2421,511145.b2601,511145.b2764,511145.b2818,511145.b3172,511145.b3212,511145.b3213,511145.b3359,511145.b3412,511145.b3829,511145.b3939,511145.b3941,511145.b3957,511145.b3958,511145.b3959,511145.b3960,511145.b4013,511145.b4…	carA,leuD,leuA,ilvI,folK,aroL,acpH,gcl,entC,bioB,trpC,trpD,hisD,cysM,aroF,cysJ,argA,argG,gltB,gltD,argD,bioH,metE,metB,metF,argE,argC,argB,argH,metA,lysC,argI
GO:1901607	Alpha-amino acid biosynthetic process	25	122	0.66	1.65e-06	511145.b0032,511145.b0071,511145.b0074,511145.b0077,511145.b0507,511145.b1262,511145.b1263,511145.b2020,511145.b2421,511145.b2764,511145.b2818,511145.b3172,511145.b3212,511145.b3213,511145.b3359,511145.b3829,511145.b3939,511145.b3941,511145.b3957,511145.b3958,511145.b3959,511145.b3960,511145.b4013,511145.b4024,511145.b4254	carA,leuD,leuA,ilvI,gcl,trpC,trpD,hisD,cysM,cysJ,argA,argG,gltB,gltD,argD,metE,metB,metF,argE,argC,argB,argH,metA,lysC,argI
GO:0044281	Small molecule metabolic process	72	870	0.27	2.01e-05	511145.b0032,511145.b0049,511145.b0062,511145.b0063,511145.b0071,511145.b0074,511145.b0077,511145.b0142,511145.b0307,511145.b0355,511145.b0356,511145.b0388,511145.b0404,511145.b0507,511145.b0586,511145.b0593,511145.b0600,511145.b0775,511145.b0844,511145.b0910,511145.b1045,511145.b1200,511145.b1224,511145.b1262,511145.b1263,511145.b1474,511145.b1580,511145.b1581,511145.b1617,511145.b2020,511145.b2…	carA,apaH,araA,araB,leuD,leuA,ilvI,folK,ykgF,frmB,frmA,aroL,acpH,gcl,entF,entC,ybdL,bioB,ybjI,cmk,ymdB,dhaK,narG,trpC,trpD,fdnG,rspB,rspA,uidA,hisD,psuG,menD,cysM,purL,aroF,nrdE,srlD,ygbL,ygbM,cysJ,fucU,argA,speC,argG,rpoN,gltB,gltD,nanA,argD,bioH,xylA,xylG,yidR,cyaA,yigB,metE,fdoH,fdoG,metB,metF,argE,argC,argB,argH,thiF,thiE,thiC,metA,lysC,argI,idnD,yjjG
GO:0006520	Cellular amino acid metabolic process	33	254	0.46	2.40e-05	511145.b0032,511145.b0071,511145.b0074,511145.b0077,511145.b0388,511145.b0507,511145.b0586,511145.b0600,511145.b1262,511145.b1263,511145.b1581,511145.b2020,511145.b2421,511145.b2557,511145.b2601,511145.b2764,511145.b2818,511145.b2965,511145.b3172,511145.b3202,511145.b3212,511145.b3213,511145.b3359,511145.b3829,511145.b3939,511145.b3941,511145.b3957,511145.b3958,511145.b3959,511145.b3960,511145.b4…	carA,leuD,leuA,ilvI,aroL,gcl,entF,ybdL,trpC,trpD,rspA,hisD,cysM,purL,aroF,cysJ,argA,speC,argG,rpoN,gltB,gltD,argD,metE,metB,metF,argE,argC,argB,argH,metA,lysC,argI
GO:0044283	Small molecule biosynthetic process	38	320	0.43	2.40e-05	511145.b0032,511145.b0071,511145.b0074,511145.b0077,511145.b0142,511145.b0388,511145.b0404,511145.b0507,511145.b0593,511145.b0775,511145.b0844,511145.b1262,511145.b1263,511145.b2020,511145.b2264,511145.b2421,511145.b2601,511145.b2764,511145.b2818,511145.b3172,511145.b3212,511145.b3213,511145.b3359,511145.b3412,511145.b3812,511145.b3829,511145.b3939,511145.b3941,511145.b3957,511145.b3958,511145.b3…	carA,leuD,leuA,ilvI,folK,aroL,acpH,gcl,entC,bioB,ybjI,trpC,trpD,hisD,menD,cysM,aroF,cysJ,argA,argG,gltB,gltD,argD,bioH,yigB,metE,metB,metF,argE,argC,argB,argH,thiF,thiE,thiC,metA,lysC,argI
GO:1901605	Alpha-amino acid metabolic process	29	199	0.51	2.40e-05	511145.b0032,511145.b0071,511145.b0074,511145.b0077,511145.b0507,511145.b0600,511145.b1262,511145.b1263,511145.b2020,511145.b2421,511145.b2557,511145.b2764,511145.b2818,511145.b2965,511145.b3172,511145.b3202,511145.b3212,511145.b3213,511145.b3359,511145.b3829,511145.b3939,511145.b3941,511145.b3957,511145.b3958,511145.b3959,511145.b3960,511145.b4013,511145.b4024,511145.b4254	carA,leuD,leuA,ilvI,gcl,ybdL,trpC,trpD,hisD,cysM,purL,cysJ,argA,speC,argG,rpoN,gltB,gltD,argD,metE,metB,metF,argE,argC,argB,argH,metA,lysC,argI
GO:0006526	Arginine biosynthetic process	9	16	1.1	0.00011	511145.b0032,511145.b2818,511145.b3172,511145.b3359,511145.b3957,511145.b3958,511145.b3959,511145.b3960,511145.b4254	carA,argA,argG,argD,argE,argC,argB,argH,argI
GO:0009084	Glutamine family amino acid biosynthetic process	11	29	0.93	0.00011	511145.b0032,511145.b2818,511145.b3172,511145.b3212,511145.b3213,511145.b3359,511145.b3957,511145.b3958,511145.b3959,511145.b3960,511145.b4254	carA,argA,argG,gltB,gltD,argD,argE,argC,argB,argH,argI
GO:0016999	Antibiotic metabolic process	8	12	1.17	0.00016	511145.b0585,511145.b0586,511145.b0593,511145.b0594,511145.b0595,511145.b0596,511145.b1263,511145.b4511	fes,entF,entC,entE,entB,entA,trpD,ybdZ
GO:0019752	Carboxylic acid metabolic process	47	501	0.32	0.00018	511145.b0032,511145.b0071,511145.b0074,511145.b0077,511145.b0142,511145.b0307,511145.b0388,511145.b0404,511145.b0507,511145.b0586,511145.b0593,511145.b0600,511145.b0775,511145.b1262,511145.b1263,511145.b1474,511145.b1581,511145.b1617,511145.b2020,511145.b2421,511145.b2557,511145.b2601,511145.b2739,511145.b2764,511145.b2818,511145.b2965,511145.b3172,511145.b3202,511145.b3212,511145.b3213,511145.b3…	carA,leuD,leuA,ilvI,folK,ykgF,aroL,acpH,gcl,entF,entC,ybdL,bioB,trpC,trpD,fdnG,rspA,uidA,hisD,cysM,purL,aroF,ygbM,cysJ,argA,speC,argG,rpoN,gltB,gltD,nanA,argD,bioH,yidR,metE,fdoH,fdoG,metB,metF,argE,argC,argB,argH,metA,lysC,argI,idnD
GO:0009064	Glutamine family amino acid metabolic process	14	57	0.74	0.00019	511145.b0032,511145.b1263,511145.b2557,511145.b2818,511145.b3172,511145.b3202,511145.b3212,511145.b3213,511145.b3359,511145.b3957,511145.b3958,511145.b3959,511145.b3960,511145.b4254	carA,trpD,purL,argA,argG,rpoN,gltB,gltD,argD,argE,argC,argB,argH,argI
GO:0043436	Oxoacid metabolic process	48	525	0.31	0.00023	511145.b0032,511145.b0071,511145.b0074,511145.b0077,511145.b0142,511145.b0307,511145.b0388,511145.b0404,511145.b0507,511145.b0586,511145.b0593,511145.b0600,511145.b0775,511145.b1224,511145.b1262,511145.b1263,511145.b1474,511145.b1581,511145.b1617,511145.b2020,511145.b2421,511145.b2557,511145.b2601,511145.b2739,511145.b2764,511145.b2818,511145.b2965,511145.b3172,511145.b3202,511145.b3212,511145.b3…	carA,leuD,leuA,ilvI,folK,ykgF,aroL,acpH,gcl,entF,entC,ybdL,bioB,narG,trpC,trpD,fdnG,rspA,uidA,hisD,cysM,purL,aroF,ygbM,cysJ,argA,speC,argG,rpoN,gltB,gltD,nanA,argD,bioH,yidR,metE,fdoH,fdoG,metB,metF,argE,argC,argB,argH,metA,lysC,argI,idnD
GO:0009238	Enterobactin metabolic process	7	9	1.24	0.00027	511145.b0585,511145.b0586,511145.b0593,511145.b0594,511145.b0595,511145.b0596,511145.b4511	fes,entF,entC,entE,entB,entA,ybdZ
GO:0017000	Antibiotic biosynthetic process	7	9	1.24	0.00027	511145.b0586,511145.b0593,511145.b0594,511145.b0595,511145.b0596,511145.b1263,511145.b4511	entF,entC,entE,entB,entA,trpD,ybdZ
GO:0006525	Arginine metabolic process	10	28	0.9	0.00029	511145.b0032,511145.b2818,511145.b3172,511145.b3202,511145.b3359,511145.b3957,511145.b3958,511145.b3959,511145.b3960,511145.b4254	carA,argA,argG,rpoN,argD,argE,argC,argB,argH,argI
GO:0009239	Enterobactin biosynthetic process	6	8	1.23	0.0011	511145.b0586,511145.b0593,511145.b0594,511145.b0595,511145.b0596,511145.b4511	entF,entC,entE,entB,entA,ybdZ
GO:1901566	Organonitrogen compound biosynthetic process	44	509	0.29	0.0014	511145.b0032,511145.b0071,511145.b0074,511145.b0077,511145.b0142,511145.b0388,511145.b0507,511145.b0586,511145.b0593,511145.b0594,511145.b0595,511145.b0596,511145.b0775,511145.b0844,511145.b1262,511145.b1263,511145.b2020,511145.b2421,511145.b2557,511145.b2601,511145.b2764,511145.b2818,511145.b2965,511145.b3172,511145.b3212,511145.b3213,511145.b3359,511145.b3412,511145.b3806,511145.b3812,511145.b3…	carA,leuD,leuA,ilvI,folK,aroL,gcl,entF,entC,entE,entB,entA,bioB,ybjI,trpC,trpD,hisD,cysM,purL,aroF,cysJ,argA,speC,argG,gltB,gltD,argD,bioH,cyaA,yigB,metE,metB,metF,argE,argC,argB,argH,thiF,thiE,thiC,metA,lysC,argI,ybdZ
GO:0044272	Sulfur compound biosynthetic process	13	66	0.65	0.0015	511145.b0775,511145.b2421,511145.b2750,511145.b2762,511145.b2764,511145.b3412,511145.b3829,511145.b3939,511145.b3941,511145.b3992,511145.b3993,511145.b3994,511145.b4013	bioB,cysM,cysC,cysH,cysJ,bioH,metE,metB,metF,thiF,thiE,thiC,metA
GO:0008152	Metabolic process	127	2265	0.1	0.0051	511145.b0032,511145.b0036,511145.b0049,511145.b0062,511145.b0063,511145.b0071,511145.b0074,511145.b0077,511145.b0142,511145.b0188,511145.b0199,511145.b0219,511145.b0306,511145.b0307,511145.b0344,511145.b0355,511145.b0356,511145.b0376,511145.b0388,511145.b0397,511145.b0404,511145.b0507,511145.b0585,511145.b0586,511145.b0593,511145.b0594,511145.b0595,511145.b0596,511145.b0599,511145.b0600,511145.b0…	carA,caiD,apaH,araA,araB,leuD,leuA,ilvI,folK,tilS,metN,yafV,ykgE,ykgF,lacZ,frmB,frmA,ampH,aroL,sbcC,acpH,gcl,fes,entF,entC,entE,entB,entA,ybdH,ybdL,nei,bioB,ybiX,ybjI,cmk,torA,ycdX,ymdB,dhaK,narG,trpC,trpD,ycjW,azoR,yddE,fdnG,pqqL,rspB,rspA,uidA,sufD,chbF,yebK,hisD,psuG,ccmH,menD,nuoH,intS,cysM,glrR,purL,pka,aroF,nrdE,srlE,srlD,ygbJ,ygbK,ygbL,ygbM,cysC,cysH,cysJ,fucU,gcvA,argA,recD,mutH,speC,gss,…
GO:0006591	Ornithine metabolic process	5	10	1.05	0.0163	511145.b2965,511145.b3359,511145.b3959,511145.b3960,511145.b4254	speC,argD,argB,argH,argI
GO:0009058	Biosynthetic process	63	949	0.17	0.0264	511145.b0032,511145.b0062,511145.b0063,511145.b0071,511145.b0074,511145.b0077,511145.b0142,511145.b0388,511145.b0397,511145.b0404,511145.b0507,511145.b0586,511145.b0593,511145.b0594,511145.b0595,511145.b0596,511145.b0600,511145.b0775,511145.b0844,511145.b0910,511145.b1262,511145.b1263,511145.b1320,511145.b1464,511145.b2020,511145.b2264,511145.b2421,511145.b2554,511145.b2557,511145.b2601,511145.b2…	carA,araA,araB,leuD,leuA,ilvI,folK,aroL,sbcC,acpH,gcl,entF,entC,entE,entB,entA,ybdL,bioB,ybjI,cmk,trpC,trpD,ycjW,yddE,hisD,menD,cysM,glrR,purL,aroF,nrdE,cysC,cysH,cysJ,gcvA,argA,speC,argG,kdsC,rpoN,gltB,gltD,argD,bioH,bcsE,waaP,cyaA,yigB,metE,metB,metF,argE,argC,argB,argH,thiF,thiE,thiC,metA,lysC,argI,yjjG,ybdZ
GO:0006790	Sulfur compound metabolic process	15	122	0.44	0.0348	511145.b0775,511145.b1681,511145.b2421,511145.b2750,511145.b2762,511145.b2764,511145.b2988,511145.b3412,511145.b3829,511145.b3939,511145.b3941,511145.b3992,511145.b3993,511145.b3994,511145.b4013	bioB,sufD,cysM,cysC,cysH,cysJ,gss,bioH,metE,metB,metF,thiF,thiE,thiC,metA
GO:1901615	Organic hydroxy compound metabolic process	14	110	0.46	0.0378	511145.b0307,511145.b0356,511145.b0388,511145.b0507,511145.b0585,511145.b0586,511145.b0593,511145.b0594,511145.b0595,511145.b0596,511145.b1200,511145.b1580,511145.b2705,511145.b4511	ykgF,frmA,aroL,gcl,fes,entF,entC,entE,entB,entA,dhaK,rspB,srlD,ybdZ
GO:1902475	L-alpha-amino acid transmembrane transport	8	40	0.65	0.0429	511145.b0198,511145.b0199,511145.b0860,511145.b0861,511145.b1918,511145.b2308,511145.b3454,511145.b3455	metI,metN,artJ,artM,yecS,hisQ,livF,livG

## Sheet: CellsVsMops Down (Process)
#term ID	term description	observed gene count	background gene count	strength	false discovery rate	matching proteins in your network (IDs)	matching proteins in your network (labels)
GO:0043604	Amide biosynthetic process	37	167	0.6	2.60e-08	511145.b0023,511145.b0048,511145.b0115,511145.b0131,511145.b0296,511145.b0776,511145.b0777,511145.b0778,511145.b1089,511145.b1096,511145.b1480,511145.b1637,511145.b1716,511145.b1719,511145.b2185,511145.b3165,511145.b3230,511145.b3298,511145.b3302,511145.b3304,511145.b3307,511145.b3311,511145.b3312,511145.b3314,511145.b3315,511145.b3319,511145.b3320,511145.b3321,511145.b3636,511145.b3637,511145.b3…	rpsT,folA,aceF,panD,ykgM,bioF,bioC,bioD,rpmF,pabC,sra,tyrS,rplT,thrS,rplY,rpsO,rpsI,rpsM,rpmD,rplR,rpsN,rpsQ,rpmC,rpsC,rplV,rplD,rplC,rpsJ,rpmG,rpmB,rpmH,rplK,rplL,efp,prfC,ettA,ykgO
GO:0006412	Translation	30	117	0.66	6.81e-08	511145.b0023,511145.b0296,511145.b1089,511145.b1480,511145.b1637,511145.b1716,511145.b1719,511145.b2185,511145.b3165,511145.b3230,511145.b3298,511145.b3302,511145.b3304,511145.b3307,511145.b3311,511145.b3312,511145.b3314,511145.b3315,511145.b3319,511145.b3320,511145.b3321,511145.b3636,511145.b3637,511145.b3703,511145.b3983,511145.b3986,511145.b4147,511145.b4375,511145.b4391,511145.b4506	rpsT,ykgM,rpmF,sra,tyrS,rplT,thrS,rplY,rpsO,rpsI,rpsM,rpmD,rplR,rpsN,rpsQ,rpmC,rpsC,rplV,rplD,rplC,rpsJ,rpmG,rpmB,rpmH,rplK,rplL,efp,prfC,ettA,ykgO
GO:0042255	Ribosome assembly	19	51	0.82	9.02e-07	511145.b0023,511145.b1089,511145.b1716,511145.b2185,511145.b2511,511145.b3165,511145.b3179,511145.b3180,511145.b3302,511145.b3307,511145.b3311,511145.b3312,511145.b3314,511145.b3315,511145.b3319,511145.b3320,511145.b3636,511145.b3637,511145.b3983	rpsT,rpmF,rplT,rplY,der,rpsO,rlmE,yhbY,rpmD,rpsN,rpsQ,rpmC,rpsC,rplV,rplD,rplC,rpmG,rpmB,rplK
GO:0043603	Cellular amide metabolic process	38	216	0.5	9.82e-07	511145.b0023,511145.b0048,511145.b0115,511145.b0131,511145.b0296,511145.b0776,511145.b0777,511145.b0778,511145.b1089,511145.b1096,511145.b1253,511145.b1480,511145.b1637,511145.b1716,511145.b1719,511145.b2185,511145.b3165,511145.b3230,511145.b3298,511145.b3302,511145.b3304,511145.b3307,511145.b3311,511145.b3312,511145.b3314,511145.b3315,511145.b3319,511145.b3320,511145.b3321,511145.b3636,511145.b3…	rpsT,folA,aceF,panD,ykgM,bioF,bioC,bioD,rpmF,pabC,yciA,sra,tyrS,rplT,thrS,rplY,rpsO,rpsI,rpsM,rpmD,rplR,rpsN,rpsQ,rpmC,rpsC,rplV,rplD,rplC,rpsJ,rpmG,rpmB,rpmH,rplK,rplL,efp,prfC,ettA,ykgO
GO:0022618	Ribonucleoprotein complex assembly	17	47	0.81	5.57e-06	511145.b0023,511145.b1089,511145.b1716,511145.b2185,511145.b2511,511145.b3165,511145.b3179,511145.b3180,511145.b3302,511145.b3307,511145.b3311,511145.b3312,511145.b3314,511145.b3320,511145.b3636,511145.b3637,511145.b3983	rpsT,rpmF,rplT,rplY,der,rpsO,rlmE,yhbY,rpmD,rpsN,rpsQ,rpmC,rpsC,rplC,rpmG,rpmB,rplK
GO:0070925	Organelle assembly	20	69	0.71	5.57e-06	511145.b0023,511145.b1089,511145.b1716,511145.b2185,511145.b2511,511145.b3165,511145.b3179,511145.b3180,511145.b3302,511145.b3307,511145.b3311,511145.b3312,511145.b3314,511145.b3315,511145.b3319,511145.b3320,511145.b3636,511145.b3637,511145.b3983,511145.b4152	rpsT,rpmF,rplT,rplY,der,rpsO,rlmE,yhbY,rpmD,rpsN,rpsQ,rpmC,rpsC,rplV,rplD,rplC,rpmG,rpmB,rplK,frdC
GO:0044267	Cellular protein metabolic process	41	290	0.4	2.96e-05	511145.b0023,511145.b0296,511145.b0383,511145.b0525,511145.b0729,511145.b1066,511145.b1089,511145.b1480,511145.b1637,511145.b1716,511145.b1719,511145.b2185,511145.b2494,511145.b2730,511145.b3165,511145.b3210,511145.b3230,511145.b3298,511145.b3302,511145.b3304,511145.b3307,511145.b3311,511145.b3312,511145.b3314,511145.b3315,511145.b3319,511145.b3320,511145.b3321,511145.b3636,511145.b3637,511145.b3…	rpsT,ykgM,phoA,ppiB,sucD,rimJ,rpmF,sra,tyrS,rplT,thrS,rplY,bepA,hypE,rpsO,arcB,rpsI,rpsM,rpmD,rplR,rpsN,rpsQ,rpmC,rpsC,rplV,rplD,rplC,rpsJ,rpmG,rpmB,rpmH,ppiC,fdhD,hslV,rplK,rplL,efp,fklB,prfC,ettA,ykgO
GO:0000027	Ribosomal large subunit assembly	12	27	0.9	8.16e-05	511145.b1089,511145.b1716,511145.b2185,511145.b2511,511145.b3179,511145.b3180,511145.b3302,511145.b3312,511145.b3320,511145.b3636,511145.b3637,511145.b3983	rpmF,rplT,rplY,der,rlmE,yhbY,rpmD,rpmC,rplC,rpmG,rpmB,rplK
GO:0006996	Organelle organization	24	121	0.55	8.16e-05	511145.b0023,511145.b0687,511145.b0956,511145.b1089,511145.b1716,511145.b2185,511145.b2511,511145.b3165,511145.b3179,511145.b3180,511145.b3302,511145.b3307,511145.b3311,511145.b3312,511145.b3314,511145.b3315,511145.b3319,511145.b3320,511145.b3636,511145.b3637,511145.b3764,511145.b3983,511145.b4000,511145.b4152	rpsT,seqA,matP,rpmF,rplT,rplY,der,rpsO,rlmE,yhbY,rpmD,rpsN,rpsQ,rpmC,rpsC,rplV,rplD,rplC,rpmG,rpmB,yifE,rplK,hupA,frdC
GO:0042254	Ribosome biogenesis	21	94	0.6	8.16e-05	511145.b0023,511145.b1066,511145.b1089,511145.b1716,511145.b2185,511145.b2511,511145.b3165,511145.b3179,511145.b3180,511145.b3302,511145.b3307,511145.b3311,511145.b3312,511145.b3314,511145.b3315,511145.b3319,511145.b3320,511145.b3636,511145.b3637,511145.b3866,511145.b3983	rpsT,rimJ,rpmF,rplT,rplY,der,rpsO,rlmE,yhbY,rpmD,rpsN,rpsQ,rpmC,rpsC,rplV,rplD,rplC,rpmG,rpmB,yihI,rplK
GO:0034622	Cellular protein-containing complex assembly	18	71	0.66	8.41e-05	511145.b0023,511145.b0722,511145.b1089,511145.b1716,511145.b2185,511145.b2511,511145.b3165,511145.b3179,511145.b3180,511145.b3302,511145.b3307,511145.b3311,511145.b3312,511145.b3314,511145.b3320,511145.b3636,511145.b3637,511145.b3983	rpsT,sdhD,rpmF,rplT,rplY,der,rpsO,rlmE,yhbY,rpmD,rpsN,rpsQ,rpmC,rpsC,rplC,rpmG,rpmB,rplK
GO:0019538	Protein metabolic process	48	408	0.32	0.00019	511145.b0023,511145.b0131,511145.b0296,511145.b0383,511145.b0525,511145.b0657,511145.b0729,511145.b1066,511145.b1089,511145.b1480,511145.b1637,511145.b1716,511145.b1719,511145.b2185,511145.b2494,511145.b2526,511145.b2730,511145.b3165,511145.b3210,511145.b3230,511145.b3235,511145.b3244,511145.b3298,511145.b3302,511145.b3304,511145.b3307,511145.b3311,511145.b3312,511145.b3314,511145.b3315,511145.b3…	rpsT,panD,ykgM,phoA,ppiB,lnt,sucD,rimJ,rpmF,sra,tyrS,rplT,thrS,rplY,bepA,hscA,hypE,rpsO,arcB,rpsI,degS,tldD,rpsM,rpmD,rplR,rpsN,rpsQ,rpmC,rpsC,rplV,rplD,rplC,rpsJ,nfuA,envC,rpmG,rpmB,rpmH,ppiC,fdhD,hslV,rplK,rplL,efp,fklB,prfC,ettA,ykgO
GO:0010467	Gene expression	46	384	0.33	0.00020	511145.b0023,511145.b0131,511145.b0296,511145.b0435,511145.b0610,511145.b1066,511145.b1089,511145.b1344,511145.b1480,511145.b1637,511145.b1716,511145.b1719,511145.b2185,511145.b2217,511145.b2526,511145.b2559,511145.b2607,511145.b2730,511145.b2837,511145.b3165,511145.b3179,511145.b3180,511145.b3230,511145.b3298,511145.b3302,511145.b3304,511145.b3307,511145.b3311,511145.b3312,511145.b3314,511145.b3…	rpsT,panD,ykgM,bolA,rnk,rimJ,rpmF,ttcA,sra,tyrS,rplT,thrS,rplY,rcsB,hscA,tadA,trmD,hypE,galR,rpsO,rlmE,yhbY,rpsI,rpsM,rpmD,rplR,rpsN,rpsQ,rpmC,rpsC,rplV,rplD,rplC,rpsJ,nfuA,rpmG,rpmB,rpmH,rplK,rplL,hupA,efp,rnr,prfC,ettA,ykgO
GO:0022607	Cellular component assembly	33	248	0.38	0.0010	511145.b0023,511145.b0368,511145.b0651,511145.b0687,511145.b0722,511145.b1089,511145.b1174,511145.b1716,511145.b2156,511145.b2185,511145.b2300,511145.b2457,511145.b2494,511145.b2511,511145.b2526,511145.b2810,511145.b3165,511145.b3179,511145.b3180,511145.b3302,511145.b3307,511145.b3311,511145.b3312,511145.b3314,511145.b3315,511145.b3319,511145.b3320,511145.b3414,511145.b3481,511145.b3636,511145.b3…	rpsT,tauD,rihA,seqA,sdhD,rpmF,minE,rplT,lysP,rplY,yfcE,eutM,bepA,der,hscA,csdA,rpsO,rlmE,yhbY,rpmD,rpsN,rpsQ,rpmC,rpsC,rplV,rplD,rplC,nfuA,nikR,rpmG,rpmB,rplK,frdC
GO:1901566	Organonitrogen compound biosynthetic process	53	509	0.27	0.0012	511145.b0023,511145.b0048,511145.b0115,511145.b0131,511145.b0296,511145.b0386,511145.b0639,511145.b0657,511145.b0776,511145.b0777,511145.b0778,511145.b1089,511145.b1096,511145.b1107,511145.b1270,511145.b1277,511145.b1480,511145.b1637,511145.b1716,511145.b1719,511145.b1740,511145.b2065,511145.b2185,511145.b2291,511145.b2574,511145.b3165,511145.b3230,511145.b3298,511145.b3302,511145.b3304,511145.b3…	rpsT,folA,aceF,panD,ykgM,proC,nadD,lnt,bioF,bioC,bioD,rpmF,pabC,nagZ,btuR,ribA,sra,tyrS,rplT,thrS,nadE,dcd,rplY,yfbR,nadB,rpsO,rpsI,rpsM,rpmD,rplR,rpsN,rpsQ,rpmC,rpsC,rplV,rplD,rplC,rpsJ,rpmG,rpmB,rpmH,atpF,ilvA,fdhD,metJ,rplK,rplL,thiG,efp,ulaD,prfC,ettA,ykgO
GO:0043933	Protein-containing complex subunit organization	26	173	0.43	0.0014	511145.b0023,511145.b0368,511145.b0651,511145.b0687,511145.b0722,511145.b1089,511145.b1716,511145.b2156,511145.b2185,511145.b2300,511145.b2457,511145.b2511,511145.b3165,511145.b3179,511145.b3180,511145.b3302,511145.b3307,511145.b3311,511145.b3312,511145.b3314,511145.b3320,511145.b3481,511145.b3636,511145.b3637,511145.b3983,511145.b4375	rpsT,tauD,rihA,seqA,sdhD,rpmF,rplT,lysP,rplY,yfcE,eutM,der,rpsO,rlmE,yhbY,rpmD,rpsN,rpsQ,rpmC,rpsC,rplC,nikR,rpmG,rpmB,rplK,prfC
GO:0044271	Cellular nitrogen compound biosynthetic process	53	518	0.26	0.0017	511145.b0023,511145.b0048,511145.b0115,511145.b0131,511145.b0296,511145.b0435,511145.b0610,511145.b0639,511145.b0776,511145.b0777,511145.b0778,511145.b1089,511145.b1096,511145.b1270,511145.b1277,511145.b1480,511145.b1637,511145.b1716,511145.b1719,511145.b1740,511145.b2065,511145.b2185,511145.b2217,511145.b2291,511145.b2574,511145.b2837,511145.b3165,511145.b3230,511145.b3298,511145.b3302,511145.b3…	rpsT,folA,aceF,panD,ykgM,bolA,rnk,nadD,bioF,bioC,bioD,rpmF,pabC,btuR,ribA,sra,tyrS,rplT,thrS,nadE,dcd,rplY,rcsB,yfbR,nadB,galR,rpsO,rpsI,rpsM,rpmD,rplR,rpsN,rpsQ,rpmC,rpsC,rplV,rplD,rplC,rpsJ,rpmG,rpmB,rpmH,atpF,rplK,rplL,thiG,hupA,dcuA,efp,ulaD,prfC,ettA,ykgO
GO:0065003	Protein-containing complex assembly	25	165	0.43	0.0017	511145.b0023,511145.b0368,511145.b0651,511145.b0687,511145.b0722,511145.b1089,511145.b1716,511145.b2156,511145.b2185,511145.b2300,511145.b2457,511145.b2511,511145.b3165,511145.b3179,511145.b3180,511145.b3302,511145.b3307,511145.b3311,511145.b3312,511145.b3314,511145.b3320,511145.b3481,511145.b3636,511145.b3637,511145.b3983	rpsT,tauD,rihA,seqA,sdhD,rpmF,rplT,lysP,rplY,yfcE,eutM,der,rpsO,rlmE,yhbY,rpmD,rpsN,rpsQ,rpmC,rpsC,rplC,nikR,rpmG,rpmB,rplK
GO:0044085	Cellular component biogenesis	37	341	0.29	0.0134	511145.b0023,511145.b0368,511145.b0651,511145.b0687,511145.b0722,511145.b1066,511145.b1089,511145.b1107,511145.b1174,511145.b1716,511145.b2156,511145.b2185,511145.b2300,511145.b2457,511145.b2494,511145.b2511,511145.b2526,511145.b2810,511145.b3165,511145.b3179,511145.b3180,511145.b3302,511145.b3307,511145.b3311,511145.b3312,511145.b3314,511145.b3315,511145.b3319,511145.b3320,511145.b3414,511145.b3…	rpsT,tauD,rihA,seqA,sdhD,rimJ,rpmF,nagZ,minE,rplT,lysP,rplY,yfcE,eutM,bepA,der,hscA,csdA,rpsO,rlmE,yhbY,rpmD,rpsN,rpsQ,rpmC,rpsC,rplV,rplD,rplC,nfuA,nikR,envC,rpmG,rpmB,yihI,rplK,frdC
GO:1901564	Organonitrogen compound metabolic process	79	966	0.16	0.0187	511145.b0023,511145.b0048,511145.b0104,511145.b0110,511145.b0115,511145.b0131,511145.b0296,511145.b0383,511145.b0386,511145.b0525,511145.b0639,511145.b0651,511145.b0657,511145.b0729,511145.b0776,511145.b0777,511145.b0778,511145.b1066,511145.b1089,511145.b1096,511145.b1107,511145.b1119,511145.b1253,511145.b1270,511145.b1277,511145.b1480,511145.b1637,511145.b1716,511145.b1719,511145.b1740,511145.b2…	rpsT,folA,guaC,ampD,aceF,panD,ykgM,phoA,proC,ppiB,nadD,rihA,lnt,sucD,bioF,bioC,bioD,rimJ,rpmF,pabC,nagZ,nagK,yciA,btuR,ribA,sra,tyrS,rplT,thrS,nadE,dcd,rplY,yfbR,eutM,bepA,hscA,nadB,hypE,csdA,gcvH,fbaA,rpsO,arcB,rpsI,degS,tldD,rpsM,rpmD,rplR,rpsN,rpsQ,rpmC,rpsC,rplV,rplD,rplC,rpsJ,nfuA,envC,kbl,rpmG,rpmB,rpmH,atpF,ilvA,ppiC,fdhD,hslV,metJ,rplK,rplL,thiG,efp,ulaD,fklB,prfC,ettA,yhaM,ykgO
GO:0010605	Negative regulation of macromolecule metabolic process	23	183	0.35	0.0409	511145.b0081,511145.b0345,511145.b0506,511145.b0687,511145.b0840,511145.b1237,511145.b1716,511145.b1719,511145.b1921,511145.b2017,511145.b2185,511145.b2209,511145.b2217,511145.b3165,511145.b3319,511145.b3481,511145.b3929,511145.b3934,511145.b3938,511145.b4147,511145.b4179,511145.b4255,511145.b4391	mraZ,lacI,allR,seqA,deoR,hns,rplT,thrS,fliZ,yefM,rplY,eco,rcsB,rpsO,rplD,nikR,rraA,cytR,metJ,efp,rnr,rraB,ettA
GO:0016043	Cellular component organization	42	436	0.24	0.0447	511145.b0023,511145.b0110,511145.b0368,511145.b0651,511145.b0687,511145.b0722,511145.b0956,511145.b1089,511145.b1107,511145.b1174,511145.b1716,511145.b2156,511145.b2185,511145.b2300,511145.b2457,511145.b2494,511145.b2511,511145.b2526,511145.b2810,511145.b3165,511145.b3179,511145.b3180,511145.b3300,511145.b3302,511145.b3307,511145.b3311,511145.b3312,511145.b3314,511145.b3315,511145.b3319,511145.b3…	rpsT,ampD,tauD,rihA,seqA,sdhD,matP,rpmF,nagZ,minE,rplT,lysP,rplY,yfcE,eutM,bepA,der,hscA,csdA,rpsO,rlmE,yhbY,secY,rpmD,rpsN,rpsQ,rpmC,rpsC,rplV,rplD,rplC,nfuA,nikR,rpmG,rpmB,yifE,rplK,hupA,frdC,lptF,fimC,prfC
GO:0065002	Intracellular protein transmembrane transport	5	9	1.0	0.0447	511145.b0409,511145.b3300,511145.b3836,511145.b3838,511145.b3839	secF,secY,tatA,tatB,tatC
GO:0034645	Cellular macromolecule biosynthetic process	44	468	0.23	0.0472	511145.b0023,511145.b0296,511145.b0435,511145.b0610,511145.b0657,511145.b1049,511145.b1089,511145.b1107,511145.b1480,511145.b1637,511145.b1716,511145.b1719,511145.b1844,511145.b2185,511145.b2217,511145.b2837,511145.b3165,511145.b3230,511145.b3298,511145.b3302,511145.b3304,511145.b3307,511145.b3311,511145.b3312,511145.b3314,511145.b3315,511145.b3319,511145.b3320,511145.b3321,511145.b3626,511145.b3…	rpsT,ykgM,bolA,rnk,lnt,opgH,rpmF,nagZ,sra,tyrS,rplT,thrS,exoX,rplY,rcsB,galR,rpsO,rpsI,rpsM,rpmD,rplR,rpsN,rpsQ,rpmC,rpsC,rplV,rplD,rplC,rpsJ,waaR,waaG,waaQ,rpmG,rpmB,rpmH,wecB,rffG,rplK,rplL,hupA,efp,prfC,ettA,ykgO

## Sheet: CellsVsUrine UP (Process)
#term ID	term description	observed gene count	background gene count	strength	false discovery rate	matching proteins in your network (IDs)	matching proteins in your network (labels)
GO:0000103	Sulfate assimilation	5	8	1.38	0.0092	511145.b2750,511145.b2751,511145.b2752,511145.b2762,511145.b2764	cysC,cysN,cysD,cysH,cysJ
GO:0070814	Hydrogen sulfide biosynthetic process	5	6	1.5	0.0092	511145.b2750,511145.b2751,511145.b2752,511145.b2762,511145.b2764	cysC,cysN,cysD,cysH,cysJ
GO:0006790	Sulfur compound metabolic process	13	122	0.61	0.0174	511145.b0368,511145.b0630,511145.b1757,511145.b2750,511145.b2751,511145.b2752,511145.b2762,511145.b2764,511145.b3447,511145.b3592,511145.b3917,511145.b3992,511145.b3993	tauD,lipB,ynjE,cysC,cysN,cysD,cysH,cysJ,ggt,yibF,sbp,thiF,thiE
GO:0044272	Sulfur compound biosynthetic process	9	66	0.72	0.0462	511145.b0630,511145.b2750,511145.b2751,511145.b2752,511145.b2762,511145.b2764,511145.b3447,511145.b3992,511145.b3993	lipB,cysC,cysN,cysD,cysH,cysJ,ggt,thiF,thiE

## Sheet: CellsVsUrine Down (Process)
Cells versus Urine Downregulated proteins
No signficant enrichement of biological processes were detected
